# Supplementary material for: Enrichment of Glial Cells From Human Post-mortem Tissue for Transcriptome and Proteome Analysis Using Immunopanning
Source: Front Cell Neurosci. 2021 Dec 13;15:772011. doi: 10.3389/fncel.2021.772011 (PMC8711556; doi:10.3389/fncel.2021.772011)
Supplement: Supplementary file 3 [file Table_2.xlsx]

## Sheet: transcriptome analysis 
Symbol	Gene	tpm Microglia_5	tpm Oligodendrocytes_5	tpm Astrocytes_5	tpm Microglia_ctrl_6	tpm Oligodendrocytes_6	tpm Astrocytes_ctrl_6	tpm Microglia_7	tpm Oligodendrocytes_7	tpm Astrocytes_7
TSPAN6	ENSG00000000003.15	2.023837	1.352189	6.043085999999999	2.257177	3.360224	4.868542000000001	1.784498	1.799199	4.194444000000001
TNMD	ENSG00000000005.6	0	0	0.009869	0	0	0.024715	0	0	0
DPM1	ENSG00000000419.12	7.503519	2.327884	4.9150730000000005	7.970652	3.942181	6.2882869999999995	11.362394	5.656547	3.968613
SCYL3	ENSG00000000457.14	4.6276909999999996	1.038124	2.215099	4.041948	3.1690690000000004	2.243553	4.449042	1.9382990000000002	1.2827709999999999
C1orf112	ENSG00000000460.17	7.415045	3.6955270000000002	2.8804429999999996	9.066421	2.544705	3.273125	6.7996240000000006	1.336734	1.284648
FGR	ENSG00000000938.13	19.723451	2.104884	0.477289	11.978980000000002	3.261551	0.17198	19.509189	4.930153	0.541106
CFH	ENSG00000000971.16	0.11456100000000001	0.175777	0.337462	0.126896	1.479344	0.052259	0.112851	0.415484	0.016805
FUCA2	ENSG00000001036.14	11.111968000000001	8.619723	3.895617	8.805639	7.335454	5.076767	9.859088	4.515880999999999	3.2714719999999997
GCLC	ENSG00000001084.13	11.082927999999999	8.506514000000001	14.135179999999997	9.606482	17.971467	17.222638999999997	7.787195	7.979388	9.886405
NFYA	ENSG00000001167.14	10.457981	5.173259	8.148217	12.687204000000001	7.086233	8.189658	12.350449999999999	6.42117	6.682373999999999
STPG1	ENSG00000001460.18	3.115284	2.857271	3.687951	4.460746	2.370521	3.2546879999999994	3.633884	1.32785	1.446622
NIPAL3	ENSG00000001461.17	5.994029	8.625239	14.324858999999998	7.658688999999999	6.341491	17.372387	6.73438	17.634985	10.160742999999998
LAS1L	ENSG00000001497.16	7.912211000000001	4.880852999999999	6.72148	8.853164	7.035002	7.288171999999999	9.868052	7.091563000000001	6.708816000000001
ENPP4	ENSG00000001561.7	3.251178	3.397941	8.822868	1.495209	1.963336	12.776757	5.820937	5.341528	3.933396
SEMA3F	ENSG00000001617.12	0.056710000000000003	0.232728	0.096706	0.012261	0.033822	0.076364	0.055121	0.21501	0.023167
CFTR	ENSG00000001626.16	2.762942	8.640702	2.953149	3.441234	0	1.245882	3.7943789999999997	0.078171	1.203214
ANKIB1	ENSG00000001629.10	17.884219	66.40448199999999	33.829485	14.502335999999998	46.795212	43.862975999999996	15.185591	74.918036	38.897079
CYP51A1	ENSG00000001630.17	6.741744	8.802441	17.0177	6.91665	9.662222	23.925019	7.667608	11.297576000000001	10.786799
KRIT1	ENSG00000001631.15	23.675256	6.451209	11.32776	15.979078000000001	19.41782	11.988374	18.113409	6.280735	7.980831
RAD52	ENSG00000002016.18	10.314365	0.6697190000000001	5.091255	12.154520999999997	9.869154	7.939921999999999	10.275459000000001	3.73264	1.872565
NA	ENSG00000002079.14	0.006591	0	0.003893	0	0	0	0	0	0
BAD	ENSG00000002330.13	6.536377	3.182529	14.767826	4.140903	18.45212	17.909488	4.562146	9.488728	26.697450999999997
LAP3	ENSG00000002549.12	124.85349799999999	46.186768	28.106683000000004	84.72438000000001	58.514572	29.016185	142.47557399999997	57.633868	21.795787999999998
CD99	ENSG00000002586.20	83.534799	41.256498	21.277017999999998	113.618213	68.098614	21.34209	87.62951799999999	39.548897	47.891096999999995
HS3ST1	ENSG00000002587.10	0.636198	0.49483699999999997	0.248031	1.3265980000000002	0.774671	0.273789	0.950076	0.196143	0.161789
AOC1	ENSG00000002726.20	0.225404	0.399952	0.087529	0.21584199999999998	0.010721	0.099957	0.220574	0.126604	0
WNT16	ENSG00000002745.13	0.021462	0	0	0.01251	0	0	0	0	0
HECW1	ENSG00000002746.15	2.383629	4.391358	3.127802	0.668661	7.150713	2.009058	1.7233040000000002	2.495778	1.042652
MAD1L1	ENSG00000002822.15	33.329088999999996	10.047445	5.812584999999999	26.369370999999997	25.096449	4.433026	32.750209	8.0654	3.679258
LASP1	ENSG00000002834.18	48.499423	22.91802	19.215621999999996	43.390496999999996	34.351271000000004	19.689644	45.529478999999995	19.101622	24.736020999999997
SNX11	ENSG00000002919.14	9.890403000000001	1.1777760000000002	3.0684050000000003	10.851862	5.216821	2.720889	8.375627999999999	3.541846	1.7545899999999999
TMEM176A	ENSG00000002933.9	32.157675000000005	12.987602	9.23593	22.447399	13.128417	7.693222999999999	22.174312	10.523824999999999	9.882318
M6PR	ENSG00000003056.8	57.18152	14.670655000000002	13.46183	60.893345000000004	61.54666100000001	17.688601000000002	71.03483	23.884991000000003	12.362077
KLHL13	ENSG00000003096.14	0.005056	0.537369	0.96633	0.01453	0.323235	1.2798090000000002	0	0.986041	0.804273
CYP26B1	ENSG00000003137.8	0	0.42632400000000004	0.516535	0.010287	0.191742	0.392361	0.003067	0.46277	0.5062679999999999
ICA1	ENSG00000003147.19	16.566276	7.705651	3.437501	4.724907	5.330803	2.044197	4.824396999999999	7.299047999999999	1.329918
DBNDD1	ENSG00000003249.14	0.038679	0.739235	3.771814	0.16644399999999998	2.814002	5.37768	0.109557	1.840433	7.109160000000001
ALS2	ENSG00000003393.15	7.341110000000001	5.863224000000001	5.20472	6.37296	2.68669	6.583190999999999	4.687556000000001	4.7056770000000006	5.510328
CASP10	ENSG00000003400.15	22.204791999999998	6.535613	3.080572	23.835128	7.408455999999999	1.7136019999999998	16.182364	5.079683	0.701453
CFLAR	ENSG00000003402.20	124.44780899999998	22.244009000000002	23.051918999999998	97.260387	47.92688	20.324175	88.948726	20.691695000000003	10.271309999999998
TFPI	ENSG00000003436.16	5.24764	1.310506	2.5937710000000003	5.493544	2.947571	2.079078	3.5416719999999993	0.9899859999999999	0.69397
NDUFAF7	ENSG00000003509.16	9.479052000000001	2.05013	4.774471000000001	8.048887	8.050599	6.235302	7.091687	3.536849	2.9266260000000006
RBM5	ENSG00000003756.17	177.91438700000003	44.69935199999999	63.156092	189.77884999999998	138.09883299999998	71.527791	155.27570900000003	38.646419	33.56122500000001
MTMR7	ENSG00000003987.14	0.012078	3.068922	7.433412000000001	0.108996	0.691481	5.199383	0.079216	3.318598	2.0323729999999998
SLC7A2	ENSG00000003989.18	0.029775	1.201393	8.262244	0.211707	0.646208	13.456803	0.46256	1.7223519999999999	15.799811
ARF5	ENSG00000004059.11	18.579496	6.709085	8.84875	19.276418999999997	16.298745	10.035435	22.786106999999998	10.778498	7.7487140000000005
SARM1	ENSG00000004139.14	3.952901	3.209653	2.619325	4.33153	9.091372	2.719427	5.365446	1.047604	1.720435
POLDIP2	ENSG00000004142.12	3.862811	3.735164	7.276792	4.049585	8.596542	8.293258	5.340166	5.195915	7.78731
PLXND1	ENSG00000004399.12	80.25159400000001	18.700497	10.838823999999999	63.933432999999994	36.445254000000006	11.190047	42.39083099999999	8.047471	5.960724000000001
AK2	ENSG00000004455.17	21.337586	18.022961000000002	10.94383	23.117775	21.728928	17.590092000000002	32.932224	18.772135000000002	10.188141
CD38	ENSG00000004468.13	0.267087	0.102916	0.44912399999999997	0.205906	0.171424	0.709877	0.197656	0.5151749999999999	0.794747
FKBP4	ENSG00000004478.8	17.246785000000003	11.856478999999998	13.383752	30.477404999999997	32.921753	31.334889999999998	34.042578	22.424367	22.324915
KDM1A	ENSG00000004487.17	11.954483	16.338116	11.306545999999999	11.666388999999999	13.363183	13.231366000000001	12.599271000000002	10.280272000000002	12.521233
RBM6	ENSG00000004534.15	96.72002099999997	35.935277	36.116705999999994	97.60138899999997	45.039304	32.064358999999996	92.66027000000001	20.705126999999994	15.468374
CAMKK1	ENSG00000004660.15	3.990834	1.2876690000000002	0.941573	4.951455000000001	3.796982	1.311604	3.7347900000000003	1.935389	1.362333
RECQL	ENSG00000004700.16	16.324889000000002	4.03146	6.403815999999999	15.560567000000002	16.00191	6.622084	17.076077	9.791344	4.904009
VPS50	ENSG00000004766.17	17.095360999999997	12.969686999999999	10.5529	19.743327	5.229606	9.934170000000002	18.687229	7.825100999999999	6.413017
HSPB6	ENSG00000004776.13	0.047208	3.356207	10.043064999999999	0.830702	15.233161	35.902302999999996	0.015125	4.051423	18.886942
ARHGAP33	ENSG00000004777.18	4.422065000000001	4.317571	10.800225000000001	6.202140000000001	6.160496	8.968411999999997	3.7282270000000004	3.56557	3.772482
NDUFAB1	ENSG00000004779.10	12.671367	18.190492	26.151638	17.235523	27.468136	38.367380000000004	26.169186	23.178993000000002	31.926059000000002
PDK4	ENSG00000004799.8	78.43601500000001	39.486521	44.920068	110.95044099999998	79.46678499999999	65.234407	28.665654999999994	20.150495	28.373869000000006
SLC22A16	ENSG00000004809.14	0.636598	0	0.057887	0.305242	0	0.057424	0.558099	0.233284	0.063316
ZMYND10	ENSG00000004838.14	0.26343300000000003	0	0.29991	0.214309	1.192976	0.6006960000000001	0.184529	0.058012	0.15515199999999998
ABCB5	ENSG00000004846.16	0.729706	0.476623	0.44501599999999997	0.529899	0.420713	0.271389	0.488993	0.134335	0.036842
ARX	ENSG00000004848.8	0.050209	0.771684	8.874951	2.170454	2.086637	6.39129	0.032381	0.78622	4.365873
SLC25A13	ENSG00000004864.14	19.352864	7.226545	10.119061	19.73281	2.69766	10.571034	15.203992	5.584146	3.2367060000000003
ST7	ENSG00000004866.20	1.9504710000000003	2.7537640000000003	4.68645	2.1990299999999996	3.7657249999999998	7.742013999999999	3.0932020000000007	2.062954	6.334995
CDC27	ENSG00000004897.12	22.564836	17.058214	11.744616000000002	19.958947000000002	20.319114000000003	14.417506999999999	22.034647000000003	15.182542	13.069759
SLC4A1	ENSG00000004939.15	6.528735	1.710281	2.587854	7.00041	2.502148	2.086037	4.591133	0.736875	0.284501
CALCR	ENSG00000004948.15	1.002641	0.155947	0.050566	0.46851299999999996	0.132203	0.019854	0.348244	0.01808	0.048651
HCCS	ENSG00000004961.15	4.793239	3.327581	2.3601539999999996	5.623359000000001	7.271	4.459216	6.892999	4.738576999999999	3.645555
DVL2	ENSG00000004975.12	12.031996	6.5572040000000005	8.029705	10.009283000000002	9.655603	7.091913	11.046127000000002	3.209632	3.7381209999999996
PRSS22	ENSG00000005001.10	0	0	0	0	0	0	0	0	0
UPF1	ENSG00000005007.13	35.617051	9.041566999999999	9.640043999999998	35.616075	19.721189	9.868241999999999	32.651094	8.447671	6.983708
SKAP2	ENSG00000005020.13	92.48691600000001	30.211405999999997	7.480585000000001	106.019969	79.45443499999999	4.493151	114.11899700000001	38.199912999999995	9.89787
SLC25A5	ENSG00000005022.6	43.202268000000004	20.614918000000003	58.45317000000001	42.14712	54.942341	86.47791800000002	57.66363	57.51869000000001	52.823404
MCUB	ENSG00000005059.16	10.973812	0.449141	1.900056	5.452983	1.811431	0.181675	5.359255	2.595023	0.28389600000000004
HOXA11	ENSG00000005073.6	0	0	0.024808	0	0	0	0	0	0
POLR2J	ENSG00000005075.15	17.295389	11.004811	24.263493	12.767165	18.397122000000003	23.747139	13.909861	17.769766	23.462933999999997
DHX33	ENSG00000005100.13	3.421054	1.062065	1.8544049999999999	2.731661	2.180835	2.198945	3.889043	1.469999	1.607408
MEOX1	ENSG00000005102.14	0	0	0	0.024598	0	0	0	0	0
THSD7A	ENSG00000005108.16	0.010714	1.019746	2.6550650000000005	0.024681	2.532565	3.126335	0.009356	0.943687	2.946077
LIG3	ENSG00000005156.12	10.121631999999998	3.2964999999999995	7.734266000000001	9.348837	4.499586	8.874093	11.989124	4.237494999999999	5.590279
RPAP3	ENSG00000005175.10	29.557319999999997	6.811213	12.339600999999998	22.359616000000003	13.876546999999999	10.786948999999998	22.212363	13.420622999999999	9.314604
ACSM3	ENSG00000005187.12	0.643534	0	0.426553	0.9605030000000001	0.777161	0.275059	0.47818299999999997	0.13383	0.071887
REXO5	ENSG00000005189.19	2.3344519999999997	0.444506	1.7257130000000003	1.8148190000000002	0.281129	0.705152	2.1427649999999994	0.47921199999999997	0.660168
CIAPIN1	ENSG00000005194.15	8.056378	2.239755	4.9103889999999994	6.702967	4.975514	5.733137	9.634968999999998	4.963749	3.1674620000000004
SPPL2B	ENSG00000005206.17	14.077580999999999	7.293233	15.186440999999999	10.37619	9.852940999999998	17.292445999999998	12.429645	2.4494979999999997	6.385573
FAM214B	ENSG00000005238.19	6.841117000000001	1.603359	2.5298	5.788204	7.106797	2.4864500000000005	6.92036	2.41622	2.3049150000000003
COPZ2	ENSG00000005243.10	1.546522	0.32353	4.398752	2.074682	2.608845	5.131451	1.00864	1.8586200000000002	4.642175999999999
PRKAR2B	ENSG00000005249.13	0.235453	4.3529029999999995	2.2184860000000004	0.178829	0.894088	2.307366	0.293273	3.9744910000000004	3.461399
MSL3	ENSG00000005302.19	34.499818	12.187109	5.097325999999998	28.761245999999996	20.300849	5.119327	23.11066	12.294298999999999	6.846449999999999
CREBBP	ENSG00000005339.15	63.56887599999999	14.799539	27.696438999999994	51.46023299999999	32.559633	31.629152000000005	48.99985200000001	19.932091	25.053378
TSPOAP1	ENSG00000005379.17	1.842823	3.786716	7.9017219999999995	1.690799	3.002443	7.402358999999999	1.116819	1.9664059999999999	3.3817160000000004
MPO	ENSG00000005381.8	0.031114	0	0.14629	0.008682	2.192497	0.137356	0.11707999999999999	0.090254	0.070182
PON1	ENSG00000005421.9	0.093806	0.200222	0.488883	0.068251	0	0.118314	0.044475	0.020291	0.107236
GCFC2	ENSG00000005436.14	4.147567	2.573749	3.8826079999999994	4.692271	2.4823910000000002	4.139390000000001	5.089404	1.8560370000000002	1.716135
WDR54	ENSG00000005448.17	1.380441	1.113006	0.9893239999999999	1.480047	4.646851000000001	1.81577	1.3987649999999998	1.5513340000000002	0.5116959999999999
CROT	ENSG00000005469.12	3.7327359999999996	1.823218	2.3208230000000003	4.00621	7.733153	3.2653719999999997	2.632969	1.441493	2.370329
ABCB4	ENSG00000005471.18	2.420932	5.972926999999999	0.196817	3.5720439999999996	0.6872199999999999	0.108061	2.721565	0.830884	0.13351000000000002
KMT2E	ENSG00000005483.21	58.464629	67.237463	36.063452	52.530156999999996	73.15141799999999	42.339945	52.514175	54.544304	30.391705999999992
RHBDD2	ENSG00000005486.17	6.8901780000000015	3.618092	13.365422	6.351134	5.128431	17.254841	5.061821	4.285188	9.486294000000001
SOX8	ENSG00000005513.10	0.09898	9.74879	19.86689	0.234449	4.029074	20.597496	0.096428	14.558652	15.517093000000001
IBTK	ENSG00000005700.15	12.871524	8.129142	8.254280000000001	11.627968	12.170172999999998	9.117247	15.281889000000003	8.81812	5.239431
ZNF195	ENSG00000005801.18	9.170480999999999	6.20376	7.407223999999999	13.416367	4.120068	8.650457999999999	12.858222999999999	5.728543999999999	3.80541
MYCBP2	ENSG00000005810.18	61.138812	18.496433	17.758282	63.54810599999999	47.699733	15.052157000000001	53.988004999999994	26.220688999999997	13.581607
FBXL3	ENSG00000005812.11	20.517352	14.159308	25.201954	19.622689	18.081254	37.208536	19.282871999999998	19.243265	24.69448
ITGAL	ENSG00000005844.18	27.180205	7.897477	3.196998	27.66632	22.642060999999998	1.7035719999999999	26.896924	8.27791	0.891661
PDK2	ENSG00000005882.12	8.749816000000001	4.99953	21.633756000000005	5.669751	9.050379	19.339204000000006	2.9186910000000004	5.974359	14.463497999999998
ITGA3	ENSG00000005884.18	1.3004669999999998	0.99207	1.4258899999999999	1.360121	1.357831	1.696068	0.8417380000000001	1.4925519999999999	0.863734
ZFX	ENSG00000005889.15	30.391050000000003	11.595229	15.125649	34.648005	25.427975	17.473767	22.381607000000002	7.627700000000001	9.390402
LAMP2	ENSG00000005893.16	28.670461	25.044866	81.618927	35.865069	31.250412	125.58533	24.702779	30.280559	32.805903
ITGA2B	ENSG00000005961.19	0.236672	0.45628500000000005	0.637226	0.418023	0.244891	0.365375	0.445253	0.179931	0.107235
ASB4	ENSG00000005981.13	0.633617	0.350176	1.504133	0.90549	1.184106	1.316019	0.53677	0.882278	1.905459
GDE1	ENSG00000006007.12	10.723328	9.572681	10.811722	10.479052	6.667102	12.744722000000001	9.909121	10.029207999999999	9.448360000000001
REX1BD	ENSG00000006015.17	24.237622000000002	15.784297	11.375476999999998	25.835596	13.475601	11.303396000000001	24.994197000000003	14.683053	9.603664000000002
CRLF1	ENSG00000006016.11	0.173369	0.037413	3.236794	0.204703	0.195955	2.7742910000000003	0.322338	2.335923	5.072751
OSBPL7	ENSG00000006025.12	6.885000000000001	2.071583	2.4706810000000003	7.331517	2.4347820000000002	3.9544370000000004	6.324371999999999	1.1477789999999999	1.323756
TMEM98	ENSG00000006042.12	3.935078	5.008731	11.831094	4.086064	7.946662000000001	26.179021	3.554345	5.963505	8.163964
YBX2	ENSG00000006047.13	0.018575	0	0.196309	0.002	0	0.262452	0.030531	0	0.20830200000000001
KRT33A	ENSG00000006059.4	0	0	0.011119	0	0	0	0	0	0
MAP3K14	ENSG00000006062.17	8.991904	5.493170999999999	1.294298	10.131888	6.267901	0.9747830000000001	7.799326000000001	2.160246	0.436349
ABCC8	ENSG00000006071.15	0.249766	1.1175609999999998	2.9350880000000004	0.386196	1.744216	0.7549879999999999	0.271182	0.669628	0.394579
CACNG3	ENSG00000006116.4	0.098243	0.283212	0.14203	0.129667	0.105681	0.171387	0.055161	1.668333	0.349696
TMEM132A	ENSG00000006118.14	0.710154	2.5951320000000004	9.486001	0.618281	4.991627	21.436032	0.679664	2.473693	12.894575
AP2B1	ENSG00000006125.18	27.375719	20.086723	27.751077999999996	28.067239	33.264794	36.494141	34.079965	19.955752999999998	29.674704999999996
TAC1	ENSG00000006128.12	0	0	0	0	0	0	0	0.125054	0
ZNF263	ENSG00000006194.10	7.827991999999999	5.126091	5.283145	6.659364000000001	6.075063	5.3104190000000004	6.309023	4.841648000000001	5.163316
CX3CL1	ENSG00000006210.7	0.409226	0.551392	0.641248	3.2466939999999997	2.17045	0.716555	0.75963	0.535935	0.329914
SPATA20	ENSG00000006282.21	13.997511000000003	3.9484189999999995	6.594963	18.783672	9.278529	10.252788000000002	18.047141999999997	4.655064	8.148702000000002
CACNA1G	ENSG00000006283.18	0.139182	0.40051499999999995	0.5294449999999999	0.21381699999999998	1.789559	0.261734	0.228432	0.23571999999999999	0.10449000000000001
TNFRSF12A	ENSG00000006327.14	3.91106	0.140818	0.454932	4.509792	2.793748	1.145359	3.484091	0.9604060000000001	0.795963
DLX6	ENSG00000006377.11	0	0.016066	0.090237	0.060369000000000006	0.204146	0.007376	0	0	0.004813
MAP3K9	ENSG00000006432.15	1.931663	0.7503599999999999	0.644207	1.3277510000000001	0.672268	0.8172630000000001	1.122487	0.638631	0.669844
RALA	ENSG00000006451.8	8.007128999999999	21.533968	13.121342	7.77976	12.935763	17.179695000000002	10.340132999999998	15.563581000000001	16.140195
BAIAP2L1	ENSG00000006453.14	1.8043200000000001	0.601457	0.583735	1.530949	2.363174	0.605546	1.766353	0.08430099999999999	0
KDM7A	ENSG00000006459.11	8.330518	4.033012	2.221712	7.0468720000000005	4.659605	2.324454	4.662883	3.3131510000000004	1.940883
ETV1	ENSG00000006468.14	1.234612	11.918978000000001	18.349524	1.2452679999999998	7.518829	23.869059	0.642808	7.957614999999999	18.286168000000004
AGK	ENSG00000006530.18	17.500230999999996	12.189644000000001	10.121540999999999	14.806453000000001	20.708803999999997	9.168064999999999	17.434673	6.791030999999999	3.3158389999999995
ALDH3B1	ENSG00000006534.16	5.233092	3.7582839999999997	3.046795	5.170296	5.573183	1.272296	6.231822	1.54462	1.125804
TTC22	ENSG00000006555.11	0.361351	0.013434	0.159386	0.347958	0.198367	0.175462	0.37716900000000003	0.039573	0.131262
PHTF2	ENSG00000006576.16	9.341294	3.2381860000000002	5.427864	7.287747999999999	5.007601	5.194771	8.383124	3.5151319999999995	1.9365769999999998
CCL26	ENSG00000006606.8	0	0	0	0	0	0	0	0	0
FARP2	ENSG00000006607.14	18.13083	8.46648	13.146586000000001	18.175649999999997	11.391314000000001	17.549501999999997	13.373138999999998	9.893892000000001	5.181303000000001
USH1C	ENSG00000006611.16	0	1.3951000000000002	0.268638	0	0.099401	0.19479200000000002	0	0.134491	0.283212
GGCT	ENSG00000006625.18	7.463025	3.530332	5.120878	7.117286	12.483408	6.575799999999999	11.567044	9.017116999999999	8.452618
DBF4	ENSG00000006634.8	3.8556700000000004	2.2207	1.326056	3.8521910000000004	0.366367	1.1366070000000001	3.888796	1.10748	1.313689
TBXA2R	ENSG00000006638.13	7.151447000000001	2.153663	1.4609429999999999	5.290623	2.3771299999999997	1.358261	6.605359	0.717115	0.449708
IFRD1	ENSG00000006652.14	15.442512999999998	4.311021	9.225985000000001	16.684179	12.474694	15.264551999999998	19.793828	11.618147	6.939244999999999
LGALS14	ENSG00000006659.13	0.128944	0	0.071104	0.13937	0	0	0.0239	0	0
COX10	ENSG00000006695.12	4.779971000000001	0.978069	2.107274	5.603266999999999	2.645686	2.973462	5.637386	2.032052	1.103825
GTF2IRD1	ENSG00000006704.10	1.984586	0.9723130000000001	3.746207	2.578609	4.504808000000001	2.59943	2.4487740000000002	1.141196	1.8964070000000002
PAF1	ENSG00000006712.15	9.772481999999998	18.476798000000002	16.323083	9.608907	14.215451	17.077249	11.030243	18.216222999999996	20.558249
VPS41	ENSG00000006715.16	31.842847	27.122913	25.995537000000002	28.266547	30.091920000000002	28.550575000000002	31.051098	24.653955	32.721576999999996
ARHGAP44	ENSG00000006740.17	0.603149	2.761564	1.276975	0.575832	0.475626	1.5353800000000002	0.370851	2.66819	1.358999
ELAC2	ENSG00000006744.19	15.533559	5.717276999999999	7.611654	13.382774000000001	17.822659	9.285608	15.136648	4.96476	6.606327999999999
SCIN	ENSG00000006747.15	94.91055800000001	27.949805	8.027567	82.29097900000001	60.138774999999995	3.60116	143.140179	49.225443999999996	11.759071
ARSD	ENSG00000006756.16	10.735954	6.099859	4.702938	10.75197	5.5484089999999995	4.6521159999999995	10.256606999999999	2.0531360000000003	2.3450260000000003
PNPLA4	ENSG00000006757.12	3.7335659999999997	4.640777	5.708787	2.9692039999999995	3.447768	6.668085	2.021555	2.397247	6.967839
MYH13	ENSG00000006788.14	0.017521	0	9.85e-4	9.86e-4	0.00593	0	0	0.001639	0
ADIPOR2	ENSG00000006831.10	11.126275	17.377753000000002	31.014435000000002	11.123161	12.406418	44.337857	13.301866000000002	20.145572	17.185488
CDKL3	ENSG00000006837.12	3.2967510000000004	1.185454	7.357901000000001	2.907737	4.835764999999999	7.038176	2.990622	4.3669	7.505158
UPP2	ENSG00000007001.13	0	0	0.130723	0.069057	0	0.55973	0.014394	1.5091890000000001	0.49320600000000003
PRSS21	ENSG00000007038.11	0.032961	0	0.082516	0.035602	0	0.031162	0.099374	0	0.040317
MARK4	ENSG00000007047.15	7.034929999999999	5.815061	9.485399000000001	8.06035	9.063873999999998	12.30332	7.0939830000000015	7.147068000000001	12.062608000000001
PROM1	ENSG00000007062.11	0.064575	0.005523	0.940199	0.22068900000000002	1.831096	0.443022	0.083765	0.849153	0.20269299999999998
CCDC124	ENSG00000007080.11	15.564630999999999	15.485632	17.69873	17.493009999999998	18.652176	24.075546	19.857218	24.21012	31.565106000000004
CEACAM21	ENSG00000007129.18	9.816927999999999	5.362312	0.978626	8.561671	4.966211	0.448849	11.391826	3.279382	0.8441259999999999
PAFAH1B1	ENSG00000007168.13	53.637786	50.30076199999999	41.64871900000001	44.850563	34.350562000000004	47.742892000000005	41.035321999999994	36.581882	33.10243899999999
NOS2	ENSG00000007171.18	0.046459	0.244415	0.209378	0.01738	0	0.087425	0.009478	0.081458	0.060656
DNAH9	ENSG00000007174.18	0.509554	0.257433	1.7760030000000002	0.450011	0.311575	0.5855199999999999	0.49345100000000003	0.823639	0.854516
KIAA0100	ENSG00000007202.15	52.73107400000001	16.836305	22.836880999999998	46.852129999999995	30.188968	24.216756	57.539332	17.889914	21.675817999999996
SLC13A2	ENSG00000007216.15	0	0	0	0	0.012275	0.003235	0	0	0
GAS7	ENSG00000007237.18	11.045751999999998	18.566119	14.293794	10.309024999999998	10.945651	12.693138000000001	8.280867000000002	19.027776	5.842313
TRAPPC6A	ENSG00000007255.10	3.091981	3.896922	4.173993	2.729913	3.793297	3.153246	3.879583	3.64911	2.1248090000000004
MATK	ENSG00000007264.15	5.446318	3.0137729999999996	1.00973	7.6062389999999995	6.731404	1.024866	8.296728	3.448659	1.08479
CEACAM7	ENSG00000007306.15	0	0	0	0	0	0	0	0	0
CD79B	ENSG00000007312.13	0.243086	0	0	0.261541	3.473597	0.020429	0.658853	0.107352	0
SCN4A	ENSG00000007314.12	0.011467	0	0.005296	0.005304	0.115524	0	0.001332	0.106483	0
ST7L	ENSG00000007341.19	10.328166	5.841261	6.5305159999999995	10.099393999999998	6.845646	8.37254	11.146683999999999	6.383542000000001	4.427861
TKTL1	ENSG00000007350.17	0.005838	0	0.059928	0	0	0.014905	0	0	0.033547
PAX6	ENSG00000007372.23	2.9206440000000002	6.639973	24.339855000000004	2.407121	3.5491390000000003	25.42515	1.99329	7.590053999999999	34.603317
RPUSD1	ENSG00000007376.8	4.17618	1.60232	1.977789	3.6625449999999997	4.931787	2.4703310000000003	4.653561	2.115948	2.6323760000000003
RHBDF1	ENSG00000007384.15	0.082828	2.883932	3.2114829999999994	0.046172000000000005	0.141837	2.910596	0.132791	0.697031	1.570895
LUC7L	ENSG00000007392.16	35.705358000000004	12.600545	18.915837	38.903059999999996	22.126698	25.6271	31.503416	13.920511000000003	15.866412999999998
CACNA2D2	ENSG00000007402.11	0.031019	0.079351	0.665834	0.055191	0.284954	0.8521259999999999	0.028381000000000003	0.247029	0.693608
BAIAP3	ENSG00000007516.14	0.287934	0.936572	3.4416919999999998	0.113891	1.871611	3.3048840000000004	0.262127	2.485618	12.181116999999999
TSR3	ENSG00000007520.4	6.795525	15.663647	12.262448	7.6108210000000005	13.209419	16.452622	10.242186	18.519839	22.832226000000002
PIGQ	ENSG00000007541.17	5.79204	3.213064	5.76272	9.526957000000001	4.616129	5.4686710000000005	7.548085	3.117664	3.5253950000000005
CRAMP1	ENSG00000007545.16	5.493692	4.144679	4.534377999999999	6.781607999999999	5.311037	4.13794	6.376011	4.084125	2.8778099999999993
TEAD3	ENSG00000007866.21	0.125208	0.029573	1.019905	0.020654	0.078792	1.18663	0.081711	0.245376	1.118155
SELE	ENSG00000007908.16	0	0	0.039446	0	0	0	0	0	0
DNAJC11	ENSG00000007923.16	14.683926000000001	7.160642	8.962835000000002	14.084820999999998	14.352232	9.469243	16.234408	8.992816	7.630738
FMO3	ENSG00000007933.13	2.588338	0.037212	0.81852	1.706808	0.425438	0.45880899999999997	1.026654	0.284332	0.041037
MYLIP	ENSG00000007944.15	5.955911	2.986742	2.97103	4.580592	3.952007	4.169805	5.051011	4.253447	1.853368
NOX1	ENSG00000007952.18	0	0	0	0	0	0	0	0	0
E2F2	ENSG00000007968.7	0.226485	0.118203	0.036607	0.187067	0.093803	0.08735	0.223053	0.040231	0.015577
PSMB1	ENSG00000008018.9	22.327504	18.459515999999997	24.030684	22.195165	17.079687	23.720053	24.096418	22.125803	16.640378000000002
SYN1	ENSG00000008056.14	0.279499	3.376375	3.1527849999999997	0.31553600000000004	1.817589	2.34284	0.461997	10.507012	3.574711
JARID2	ENSG00000008083.14	5.583743	1.972864	5.01734	4.58872	3.135938	5.73327	4.019328	2.576989	4.758635999999999
CDKL5	ENSG00000008086.13	13.213165	4.592954000000001	8.32063	13.118058000000001	7.3654589999999995	9.389520000000001	11.035016	5.939763999999999	5.65699
CAMK1G	ENSG00000008118.10	0.055013	0.127063	0.077144	0	1.970811	0.029601	0.056766	0.7270289999999999	0.195572
CDK11A	ENSG00000008128.23	42.379004	15.976989999999997	11.245124	37.41606899999999	25.256864	10.948051	30.066467	5.75078	5.546462999999998
NADK	ENSG00000008130.15	19.346573000000003	7.4327580000000015	8.55687	17.950122	9.125841	9.844627	17.238916	5.745516	8.879952
TFAP2B	ENSG00000008196.13	0.008677	0	0.002139	0	0.09553	0.011128	0	0	0.013706
TFAP2D	ENSG00000008197.5	0	0	0	0	0	0.012575	0	0	0
DLEC1	ENSG00000008226.20	2.988594	0.7632030000000001	0.93345	1.637268	0.432738	0.21406099999999997	1.025183	0.082082	0.315073
CYTH3	ENSG00000008256.16	20.707995999999998	4.724855	4.472964	20.183608000000003	10.109937000000002	6.190760000000001	20.427919999999997	6.594107999999999	4.0415
ADAM22	ENSG00000008277.14	0.133755	2.8708989999999996	6.612838000000001	0.37536099999999994	1.664808	7.925828000000001	0.282467	6.452719	5.861391
SYPL1	ENSG00000008282.8	12.710309	8.100457	10.244737	17.265967000000003	8.686515	16.360699	16.888689	8.936537	5.661645
CYB561	ENSG00000008283.16	2.5327629999999997	0.506722	2.005613	3.909839	1.8402150000000002	1.1108289999999998	2.441032	0.442133	0.9233549999999999
SPAG9	ENSG00000008294.21	43.768621	61.421758000000004	100.716848	40.323589999999996	63.893671000000005	114.24249800000001	34.40223999999999	67.63564799999999	123.677675
CELSR3	ENSG00000008300.17	1.043613	0.46262099999999995	0.707723	0.26248499999999997	0.267923	0.7606809999999999	0.26035600000000003	0.421207	0.348214
AASS	ENSG00000008311.15	7.062908	4.230117	11.577591	6.896037	6.836372	11.589253	4.702399	3.82233	6.189461
PLEKHG6	ENSG00000008323.15	1.3003239999999998	0.332749	0.143195	0.37510600000000005	0.570507	0.106072	0.513058	0.031183000000000002	0.024703
SS18L2	ENSG00000008324.11	4.669101	3.847245	3.537047	6.043162	4.664811	4.865317	5.4583450000000004	5.941705000000001	3.408504
MPND	ENSG00000008382.15	4.723234	3.0446100000000005	3.033696	4.384198	9.324938	3.470785	5.644064	3.642247	3.7225159999999997
MGST1	ENSG00000008394.13	4.119071	12.92131	76.24488599999998	3.053966	6.763164	87.802841	2.098001	5.441552	46.47797300000001
CRY1	ENSG00000008405.12	3.3726890000000003	6.76621	5.760224999999999	5.438177	6.087051000000001	7.507879	5.325997	6.510559000000001	4.2707049999999995
PGLYRP1	ENSG00000008438.5	0.982223	0	0	1.730552	0	0	0.579794	0	0
NFIX	ENSG00000008441.16	1.953162	27.597542	51.50794	2.6242389999999998	26.363794999999996	64.050978	2.5291279999999996	40.449496	61.844036
ST3GAL1	ENSG00000008513.16	21.53895	5.363849	2.986661	18.844611	9.884024	4.638394000000001	18.162546000000003	3.921674	1.6926200000000002
MMP25	ENSG00000008516.17	8.544368	0.07808899999999999	0.030532	12.496521	0.032439	0.041652	9.051293000000001	0.9080919999999999	0.041569
IL32	ENSG00000008517.17	0.9377520000000001	0	0.217178	0.500799	0.358157	0.168728	0.503709	0.316896	0.035973
PKD1	ENSG00000008710.20	18.427314000000003	10.308404	22.135074000000003	21.421042000000003	11.958435	25.951033	19.203402	6.555333999999999	9.001553
MAPK8IP2	ENSG00000008735.14	0.417662	1.78116	2.051596	0.433445	1.673112	2.138932	0.476975	3.490916	2.079199
MED24	ENSG00000008838.20	20.819479000000005	13.706634000000001	12.922597000000003	20.122513	17.724467	14.463869999999998	22.324627999999997	7.371008	6.380364
RHOBTB2	ENSG00000008853.17	6.8113600000000005	2.042225	4.0902780000000005	6.484369999999999	12.480664	4.046371000000001	7.636113	4.566323	7.3966389999999995
HEATR5B	ENSG00000008869.12	44.671987	13.77848	7.060354	26.1308	17.226636	6.1875919999999995	35.00584	9.793781	3.641813
SEC62	ENSG00000008952.17	63.03977700000001	118.65525799999999	122.81177199999999	78.955172	203.28680499999996	166.573884	88.78997900000002	161.74251999999996	205.154107
RPS20	ENSG00000008988.9	323.99716199999995	254.543477	155.488643	366.789699	351.955858	189.47800500000002	380.09161399999994	403.678988	164.86585000000002
CSDE1	ENSG00000009307.16	94.944807	129.520291	91.05263499999998	96.22434099999998	132.882942	128.533275	113.236684	165.42223399999997	130.437288
UBE3C	ENSG00000009335.18	28.357425	10.905445	13.999770999999999	25.628365	9.897949	16.148187999999998	34.404832999999996	11.205743	8.696003
REV3L	ENSG00000009413.16	16.069187	7.104755	18.83112	13.105399999999998	7.3264380000000005	20.640034	11.467540999999999	12.382203999999998	11.091372
TENM1	ENSG00000009694.13	0.204223	0.510966	0.645299	0.195081	0.313097	0.280884	0.210797	0.330271	0.186124
PAX7	ENSG00000009709.12	0	0.042679	0.003875	0.001326	0.007862	0	0	0.008517	0.011685
MASP2	ENSG00000009724.17	0.189971	0.019024	0.044039	0.142203	0.202523	0.22794999999999999	0.135944	0.06273300000000001	0.033396
IYD	ENSG00000009765.15	1.164861	0.014767	0.678073	1.043727	1.036634	0.440932	1.087065	0.047428	0.2749
FAM76A	ENSG00000009780.15	3.9020409999999996	1.56197	3.587575	4.14974	1.78553	3.903825	5.119784999999999	2.294006	2.537328
TRAF3IP3	ENSG00000009790.15	27.376419000000002	13.546706	2.1112100000000003	25.355001000000005	18.117853000000004	0.809161	28.244101999999994	5.413627	1.236078
POMT2	ENSG00000009830.11	25.629475999999997	11.603815	20.542358000000004	28.913946	9.074012	23.105941	28.297622999999994	5.430724	3.6560269999999995
VTA1	ENSG00000009844.16	6.709581	4.043878	6.542597000000001	8.031631	8.323742	8.836331	9.876344	7.366221	6.988904999999999
MLXIPL	ENSG00000009950.16	66.957117	21.140892	4.921939	56.328575	27.172750999999998	2.05294	70.15065399999999	14.366605	2.7127220000000003
BAZ1B	ENSG00000009954.11	12.946509	16.392996	16.124274	15.124758	16.804282	20.508032999999998	17.270792	22.188386	24.716704
RANBP9	ENSG00000010017.13	17.404421	9.303622	10.149246	11.115808999999999	9.82829	11.921729000000001	13.741695	13.515923	14.418391
ETV7	ENSG00000010030.14	0.108919	0.031043	0.015982	0.049707999999999995	0.390265	0.11422299999999999	0.006492	0	0.021511
SPRTN	ENSG00000010072.16	8.718432	1.952237	3.888034	6.1043579999999995	4.609571	4.70059	5.1354	1.9654570000000002	3.443268
EEF1AKNMT	ENSG00000010165.20	4.326112	3.193307	4.26218	6.164913	4.886372	3.3049910000000002	6.250424	2.394746	3.6449759999999998
DYRK4	ENSG00000010219.13	14.736507	6.974644	6.975898	19.573932	6.834458	7.944993	12.941175	6.6354	5.1595699999999995
ZNF207	ENSG00000010244.18	74.657593	17.959407	31.098000999999996	70.025514	32.054999	37.798478	68.170858	23.039637	17.979741999999998
UQCRC1	ENSG00000010256.11	18.953742000000002	11.826082	21.644913000000003	15.791947999999998	20.936196	28.805813	19.058597000000002	15.564237	22.863144000000002
STARD3NL	ENSG00000010270.13	8.191611	5.926252	8.506208	10.772982	7.919326	13.480322000000003	10.553172	9.465494	10.323247
CD9	ENSG00000010278.14	10.014217	18.450747	34.609885	9.593155999999999	16.232137	55.15075399999999	5.522050999999999	15.244808999999998	13.459065000000002
HHATL	ENSG00000010282.15	0.333753	3.277674	17.808971	0.48279099999999997	5.30621	45.110823	0.07631	1.809278	11.796555999999999
NCAPD2	ENSG00000010292.13	15.663247999999998	7.521831999999999	8.569787999999999	10.216196000000002	6.399903999999999	9.088368	9.575643000000001	6.343962	4.9992659999999995
IFFO1	ENSG00000010295.19	21.858319	5.815269	4.808476000000001	16.889135	6.582772	3.101151	12.73353	3.377742	3.2532090000000005
GIPR	ENSG00000010310.9	4.745309	1.583793	4.441474	2.345979	1.193699	6.607578999999999	1.4646919999999999	1.11094	0.6692670000000001
PHF7	ENSG00000010318.21	6.089014000000001	1.322701	3.722802	4.956970999999999	4.105571	4.768333999999999	3.80913	1.015271	1.524747
SEMA3G	ENSG00000010319.7	0.026807	0.285984	0.013537	0.004611	0.127899	0.001346	0.003928	0.02194	0.001669
NISCH	ENSG00000010322.16	19.532744	10.808839	11.121577999999998	22.848026999999995	13.404588	13.51978	21.211094000000003	6.955588999999999	7.553038
STAB1	ENSG00000010327.10	113.67980299999999	26.086419999999997	6.558052999999999	142.60548500000002	54.671857	2.524606	182.72339799999997	24.899361999999996	5.002247999999999
FUZ	ENSG00000010361.14	4.350661	5.09451	9.745757999999999	3.3507279999999997	2.3163530000000003	7.573251999999999	1.9371019999999999	3.3575800000000005	4.262309
SLC6A13	ENSG00000010379.16	0.790172	0.384078	0.9786710000000001	0.12102199999999999	0.485528	0.6962269999999999	0.550559	0.854646	0.189435
IDS	ENSG00000010404.18	21.143703000000002	26.434074	30.978547000000002	21.715903000000004	34.496821000000004	45.511857	23.737056	50.99571100000001	38.150735
PRSS3	ENSG00000010438.16	0.120809	0	0.043639	0	2.54109	0.012998	0.035829	0.812993	0.077839
ZNF200	ENSG00000010539.11	6.426664	1.330596	2.244677	5.226095	2.578112	2.4949980000000003	4.330283	2.295039	1.583129
CD4	ENSG00000010610.10	43.542517999999994	14.122694	4.731224	56.95696699999999	33.543611999999996	3.8719989999999997	45.104578000000004	12.580044000000001	4.527831
LRRC23	ENSG00000010626.15	1.476211	1.098069	3.166099	2.033032	3.0766020000000003	4.214345	1.7807880000000003	1.406798	5.360884
BTK	ENSG00000010671.16	41.246891999999995	12.087898000000001	3.593767	34.053328	20.245054	1.175343	31.517021	5.711116	1.53002
HFE	ENSG00000010704.18	5.875921000000001	1.9045830000000001	1.4315889999999998	3.959993	3.075915	1.2098399999999998	2.724568	0.34356699999999996	0.49565
SCMH1	ENSG00000010803.16	13.262274999999999	5.7463619999999995	7.6109670000000005	10.68439	12.452580999999999	10.640312	11.194914	5.882427	8.651872
FYN	ENSG00000010810.17	1.294962	42.60559299999999	106.56398200000002	2.053935	28.793998000000002	137.223399	0.7395719999999999	56.826967999999994	137.33949499999997
HIVEP2	ENSG00000010818.10	1.0554450000000002	7.6922239999999995	10.303502	1.222008	3.236544	14.074248	2.025793	9.809416	18.499369
FMO1	ENSG00000010932.17	0.057225000000000005	0	0	0.007745	0	0.034725	0.004777	0.07685	0.008807
ELOA	ENSG00000011007.12	15.255004	11.734642999999998	7.192404	13.468226999999999	6.426114	7.488461	15.620817000000002	5.551330999999999	7.106547
LYPLA2	ENSG00000011009.11	6.233221	3.852134	2.8069429999999995	6.1193	4.688824	3.5184810000000004	8.289575	3.107412	3.354472
CLCN6	ENSG00000011021.23	26.531421	6.800218000000001	11.612677	23.856214000000005	18.206561	11.646790000000003	22.113683999999996	6.87322	7.020982999999999
MRC2	ENSG00000011028.14	22.368448	8.989497	1.680364	13.765809	11.28716	0.7748370000000001	12.975676	1.881117	0.573172
NME1-NME2	ENSG00000011052.21	0.314668	1.232245	0.360667	0.295465	1.356144	2.174882	0.62485	0.934129	0.668317
SLC6A7	ENSG00000011083.9	0.087337	0.037889	0.004842	0.107485	0.278434	0.030824	0.015409	0.052047	0.044102
TSPAN9	ENSG00000011105.14	0.378382	0.380228	1.255959	0.32057500000000005	3.193364	0.7370470000000001	0.6817529999999998	0.33860900000000005	0.32148899999999997
BTBD7	ENSG00000011114.15	18.572837	11.410063000000001	7.53023	18.998317	12.996613	9.326091	15.527835	10.352229000000001	9.109490999999998
APBA3	ENSG00000011132.12	5.1854059999999995	0.992554	3.239677	6.289166	1.604264	4.335285	4.934493	1.06201	1.740743
MKS1	ENSG00000011143.17	3.249648	0.122863	3.0472900000000003	3.739949	2.155544	3.7576409999999996	3.0295690000000004	0.685711	1.9448310000000002
ABHD5	ENSG00000011198.10	8.588261	4.991574	6.3605480000000005	5.429412	1.361583	8.760338	6.07288	2.629735	6.179882999999999
ANOS1	ENSG00000011201.12	14.519568999999999	6.2986439999999995	4.105672	10.782411	5.735054	5.179184	12.569765	4.415127	4.587061
AKAP8L	ENSG00000011243.18	50.412071000000005	14.347896000000002	24.944877	33.774592000000005	18.684919	23.004568	35.11298600000001	12.179563	12.664794
MBTD1	ENSG00000011258.16	9.105222999999999	3.364517	4.866155	7.827485	3.37574	5.132108	8.479609	4.254129	2.702939
UTP18	ENSG00000011260.14	16.959331000000002	14.410305000000001	6.387034	14.81776	10.913693	8.178957	19.171033999999995	10.729487	6.814363
RNF216	ENSG00000011275.18	30.717035999999997	9.026448	10.77186	26.706675999999998	14.267298	10.764347	28.298703999999997	7.751705999999999	7.495870000000001
TTC19	ENSG00000011295.16	13.133083	6.823023	13.129029000000001	13.469840000000001	8.786848	14.145457	16.342366	5.020468	8.813242
PTBP1	ENSG00000011304.20	31.430886	8.661045999999999	9.256982999999998	35.03673800000001	26.104729000000003	13.069812	33.116414	13.257256	9.738711
DPF1	ENSG00000011332.19	1.2131459999999998	3.2449390000000005	3.605276	1.120296	1.1125	3.8943699999999994	1.2114359999999997	5.167181	3.955992
SYT7	ENSG00000011347.10	0.077127	0.510587	0.213017	0.039917	0.889708	0.23390800000000003	0.121315	1.896637	0.44679500000000005
LARS2	ENSG00000011376.12	5.440969	2.608555	5.110343	5.222163000000001	3.330802	6.348533	6.947476	1.4707649999999999	3.556043
PIK3C2A	ENSG00000011405.13	43.319796	20.317967	39.830993	32.47873	43.516953	65.46946799999999	27.734349	23.701238	54.556498000000005
PLAUR	ENSG00000011422.12	29.258737	11.155518999999998	3.526677	32.577687999999995	21.757883	1.927575	36.156527	10.946317	1.3680849999999998
ANLN	ENSG00000011426.11	0.272984	54.731273	69.642139	1.037792	42.794447	109.88219400000001	0.338345	135.678189	38.219875
WIZ	ENSG00000011451.21	4.234946	2.713756	4.0603359999999995	5.323362	3.916334	4.142888000000001	5.499434	3.229358	4.918195000000001
GPR21	ENSG00000011454.17	20.504362	14.272999999999998	22.93441	16.88336	25.546307999999996	25.152471	15.488875	25.844258999999997	25.593085000000002
DCN	ENSG00000011465.17	4.918169	5.407733	1.7291619999999999	2.9715949999999998	5.817776000000001	2.347381	2.5528570000000004	1.166167	0.378163
QPCTL	ENSG00000011478.12	3.707966	0.994355	1.413009	3.529707	1.785049	2.082429	3.494148	0.670722	0.502263
PPP5C	ENSG00000011485.15	14.661648	6.4316700000000004	13.132889000000002	10.411095000000001	13.902524	16.706566000000002	11.245281999999998	7.132269	10.185618
CEP68	ENSG00000011523.14	4.72672	3.9895419999999997	4.850166	5.3094600000000005	3.67916	4.123734000000001	4.854394	2.6156800000000002	3.6145950000000004
MAP4K3	ENSG00000011566.15	18.829342	3.945839	11.029767999999999	17.848596	14.647108	12.142727	12.12579	4.315457	5.288087999999999
ZBTB32	ENSG00000011590.14	0	0	0	0.057285	0	0	0.010708	0	0
TYROBP	ENSG00000011600.12	257.651072	107.52689600000001	24.118473	259.327153	203.387868	16.590749000000002	238.29145300000002	133.963684	24.378172000000003
TMEM159	ENSG00000011638.10	2.5002679999999997	2.317845	0.8221529999999999	3.365202	2.251945	0.818477	3.981831	1.166947	0.628538
GABRA3	ENSG00000011677.13	0.5924	1.407996	0.901027	0.052809	0.523852	0.719801	0.106167	0.877878	0.599225
BRCA1	ENSG00000012048.23	6.332991999999999	4.0120130000000005	5.962084	8.150233	8.566403999999999	4.892074	8.177435	3.01202	1.9330280000000002
ERCC1	ENSG00000012061.16	52.370689999999996	13.134861	12.310305999999997	42.805144999999996	24.896426	14.278539	36.737835	16.4992	10.879682
CD22	ENSG00000012124.17	9.8662	6.479592	25.441883999999998	13.042150999999999	10.560336	46.67315899999999	7.886419	2.9206570000000003	9.802394000000001
SEMA3B	ENSG00000012171.20	0.311782	3.011195	14.348449	0.33326	1.4974079999999999	17.420722	0.305176	2.9790859999999997	7.44093
MBTPS2	ENSG00000012174.12	2.559666	2.7681080000000002	2.899212	3.025676	3.455145	2.8176569999999996	3.114663	0.965472	1.59084
PRICKLE3	ENSG00000012211.13	6.997108999999999	2.273243	1.650592	5.975042	1.9055750000000002	1.820999	7.286743000000001	2.528941	2.202478
LTF	ENSG00000012223.13	1.273135	1.42468	0.04964	0.884641	0.089692	0	0.6967289999999999	0.401258	0
EXTL3	ENSG00000012232.9	24.39226	6.97472	16.058763999999996	21.146730000000005	3.414524	15.204419000000001	20.135792	6.885211	5.135761
NR1H4	ENSG00000012504.15	0.031216	0	0.018765	0.162096	0	0.02004	0.105871	0	0
ELOVL5	ENSG00000012660.14	20.032089999999997	12.569867	33.323828999999996	18.994905	15.955374999999998	55.387827	23.545236000000003	12.433844	28.630628999999995
ALOX5	ENSG00000012779.11	145.696025	36.122617999999996	8.197209	101.08714900000001	36.646072	2.372668	88.59085300000001	14.206654	3.804018
KDM5D	ENSG00000012817.15	0.219912	0	0.252429	0.389771	0.617592	0.174382	17.761145999999997	4.886830999999999	4.329191
CALCOCO1	ENSG00000012822.16	28.142785	18.6042	29.261564999999994	28.267561999999998	29.575145	28.459686000000005	16.830156	13.998447	22.405207
UBR7	ENSG00000012963.15	5.786861	4.8599060000000005	10.104449	6.446445	4.545669	12.969443	6.579514	9.202395	9.078952999999998
MAP4K5	ENSG00000012983.11	25.934316000000003	10.73735	45.577603999999994	27.207946	31.144116	66.971125	26.060408000000002	25.749203	36.391847
EHD3	ENSG00000013016.16	0.252149	3.000972	3.237641	0.442285	1.719873	3.462121	0.299078	3.538032	2.919765
PSMC4	ENSG00000013275.8	26.342711	13.030888000000001	11.293968	20.277980000000003	12.419901999999999	11.570395	33.951598	19.671875999999997	11.958177
MAN2B2	ENSG00000013288.9	8.667911	3.051292	5.203444000000001	8.49995	5.802833	5.784130000000001	8.252389	3.285244	5.564143
SLC7A14	ENSG00000013293.6	7.05019	1.658674	4.7863880000000005	7.109719	5.9361690000000005	3.0924560000000003	6.24447	2.645277	0.571543
CLDN11	ENSG00000013297.12	2.526384	12.791102	38.20472099999999	1.556541	2.972292	53.936023	1.4268389999999997	9.088061	11.447576
SLC25A39	ENSG00000013306.16	17.195623	7.961144	9.713144999999999	15.720683000000001	13.351894999999999	9.615287	20.43424	8.456458999999999	8.472088
MVP	ENSG00000013364.19	22.940692000000002	7.87002	6.152798	25.028135999999996	10.201573	5.830312999999999	28.118661000000003	10.985112	5.660031
NUB1	ENSG00000013374.16	29.748316000000003	18.71161	18.051272	25.695698	22.733603999999996	15.582257	26.151949	19.795065	15.325801
PGM3	ENSG00000013375.16	11.485555	8.568086999999998	8.328710999999998	13.076176999999998	5.178338	9.121431999999999	5.622444	5.1798969999999995	5.525441
RWDD2A	ENSG00000013392.8	2.063358	1.013866	1.761263	1.275087	1.099418	1.674988	1.338094	1.117384	1.320026
CLK1	ENSG00000013441.16	134.58804199999997	48.644646	55.88537899999999	120.526025	65.195081	60.25009	98.79655999999997	43.96856199999999	25.416429
POLR3B	ENSG00000013503.10	2.345824	0.29191900000000004	1.814718	2.64152	1.299353	2.528041	3.597002	1.8058609999999997	1.838179
ANGEL1	ENSG00000013523.11	15.476412	5.24552	7.239159999999999	11.572683000000001	4.613167	5.143473	15.453666000000002	3.437564	2.8850150000000006
RNF14	ENSG00000013561.18	13.671510000000003	17.848368999999998	12.883129000000002	11.52546	20.713936	17.681321	11.501655	20.822864	21.191373000000002
DNASE1L1	ENSG00000013563.14	7.182245	3.0000169999999997	1.259477	5.3139259999999995	4.018765	1.328301	5.125417	2.628228	1.377767
DDX11	ENSG00000013573.17	31.686816999999998	6.8244489999999995	9.404635	10.211200999999999	15.388746999999999	3.4230440000000004	25.682552999999995	4.282879	2.7632589999999997
HEBP1	ENSG00000013583.10	6.474736	6.484310000000001	11.279948000000001	8.377426	8.489558	14.878475000000002	8.052577000000001	7.42787	11.491349
GPRC5A	ENSG00000013588.9	0.507178	0.048124	0.235092	0.56829	0.8277960000000001	0.299967	0.320323	0.094052	0.057156
MAMLD1	ENSG00000013619.14	0.009269	2.469968	2.3998069999999996	0.05869	0.833687	2.2422370000000003	0.059983	1.369884	2.4259160000000004
CD6	ENSG00000013725.14	3.918591	0.080563	2.599528	5.288479999999999	4.756874	1.543157	4.747917	0.47956200000000004	0.347909
TACC3	ENSG00000013810.19	5.401256	1.018107	0.7850679999999999	6.313612	4.3615960000000005	0.738108	5.560139000000001	1.2338959999999999	0.48337600000000003
UFL1	ENSG00000014123.10	10.820887	9.231329	12.646038	9.643823	7.642248	14.730077999999999	11.269826	8.019733	8.881692000000001
POLA2	ENSG00000014138.9	7.699758	1.660988	2.0385139999999997	7.008007999999999	5.419669000000001	1.47286	8.530617999999999	1.509863	0.756236
ZC3H3	ENSG00000014164.7	4.7099530000000005	1.56572	2.185159	5.3928	1.524851	2.0328559999999998	3.854519	1.278636	1.3987770000000002
CAPN1	ENSG00000014216.16	34.408991	14.480809999999998	11.373947999999999	26.465972	20.156982	13.163899	30.773792	10.57138	12.571633
ACPP	ENSG00000014257.16	10.912116	4.8849480000000005	0.8206000000000001	6.919124999999999	2.763139	0.399286	13.762942	3.038246	0.423956
MDH1	ENSG00000014641.20	16.747387999999997	15.740585	25.296005000000005	22.930496999999995	21.705423	37.92689000000001	24.105504	20.537783000000005	22.433854
SLC30A9	ENSG00000014824.14	10.929918	14.984557	17.657121	10.61716	21.463265	21.732958	12.022319	13.137925	22.055295
MTMR11	ENSG00000014914.21	0.731249	0.422038	0.8831	0.235109	0.042162	1.661649	0.034235	0.452809	0.7069380000000001
COX15	ENSG00000014919.13	5.915100000000001	3.7344600000000003	5.923499	4.485343	3.252974	6.939099000000001	3.79781	3.2774409999999996	5.120876
CCDC88C	ENSG00000015133.19	1.2880099999999999	0.391634	2.015372	0.9228939999999999	0.8785080000000001	1.619114	0.584785	0.744138	0.942503
YAF2	ENSG00000015153.14	20.097846999999998	13.273812	14.856001999999995	25.072507999999996	28.744555000000002	24.757010999999995	22.851445000000002	11.371056000000001	15.966121000000001
ZMYND11	ENSG00000015171.19	17.150148	28.905232999999996	31.621948	19.172974	31.558518999999997	41.068642	15.534025	41.543436	54.196708
WAS	ENSG00000015285.11	55.22024300000001	15.854521	4.087019	43.14668400000001	20.189746	2.012844	44.449138000000005	13.841921999999999	2.79781
DPEP1	ENSG00000015413.9	0	0	0	0	0	0	0	0	0
BID	ENSG00000015475.18	17.376708	6.014243	4.939903999999999	17.680139999999998	14.261478999999998	5.4926400000000015	17.641866	7.207866999999999	5.620714000000001
MATR3	ENSG00000015479.19	56.423477000000005	63.925205000000005	73.81522000000001	65.76091799999999	60.954359	87.096902	69.413806	78.236978	75.680778
NPC1L1	ENSG00000015520.14	0.094281	0.009938	0.015168	0.046939	0.041513	0.02934	0.032077	0.017038	0.008201
XYLT2	ENSG00000015532.10	4.734302999999999	2.132458	3.16959	4.6880370000000005	3.006204	4.933983	5.4242669999999995	0.9508180000000002	2.2300809999999998
RGPD5	ENSG00000015568.13	100.103539	25.736457	42.913335000000004	80.465269	38.745711	48.393049000000005	62.41182200000001	22.174905	16.505176999999996
STMN4	ENSG00000015592.16	0.018681	7.451027	10.591519	0.117705	5.106183	3.6595459999999997	0.176234	12.087002000000002	5.868554
NUDCD3	ENSG00000015676.18	20.395181	17.07235	16.384871	18.908226999999997	19.910835	19.662505	22.496764	15.677434000000002	19.544725999999997
ISL1	ENSG00000016082.15	0.027835	0	0.00801	0.129904	0	0.007025	0.056723	0.026611	0.071903
CHDH	ENSG00000016391.11	0.489872	3.167771	11.450774000000001	0.575159	0.752149	7.659064	0.426355	1.90288	10.404887
IL20RA	ENSG00000016402.13	0	0.096536	1.184826	0.00361	0.217835	1.282604	0.07933899999999999	0.317172	0.838154
CLCA1	ENSG00000016490.16	0	0	0.003601	0	0	0.01254	0	0	0
CLCA4	ENSG00000016602.9	0	2.87987	7.266844	0.007902	0.245038	3.326356	0.004884	7.06142	2.118537
GLT8D1	ENSG00000016864.18	8.584138	5.366256	6.629043	9.571309	3.849684	7.842057	8.367719	5.619028	5.722701
ATP2C1	ENSG00000017260.19	54.407362	24.255224999999996	25.295330999999997	47.48387399999999	29.559898999999998	35.948653	46.404039999999995	30.257814	19.424088
IGF1	ENSG00000017427.17	3.713318	2.113299	0.29419	2.9972250000000003	1.470587	0.30049999999999993	1.196194	0.30277600000000005	0.104222
SLC38A5	ENSG00000017483.15	0.925493	1.6151360000000001	0.149312	1.121868	2.034107	0.139289	3.1587389999999997	1.2687680000000001	0.464412
RALBP1	ENSG00000017797.13	15.452436	20.200439999999997	20.455586000000004	16.767103	18.082318	20.367808	16.780779	27.728089	29.641861
RUFY3	ENSG00000018189.13	34.735533000000004	27.514775	39.613915	30.060508	28.421127	40.31675099999999	33.048315	30.585943	24.283849000000004
CNTN1	ENSG00000018236.15	2.6694419999999996	18.396678	55.332289	5.433668999999999	18.105439999999998	91.41042399999999	2.782591	22.163038000000004	78.907546
SLC11A1	ENSG00000018280.17	207.686943	58.44033399999999	11.836984	113.056514	50.021829000000004	5.155494999999999	170.231025	30.13299499999999	6.491553
WWTR1	ENSG00000018408.14	0.5274949999999999	3.4728050000000006	8.307516000000001	0.46547099999999997	1.5286600000000001	7.011093000000001	0.34820799999999996	2.950109	16.828679
AGPS	ENSG00000018510.16	20.464757	15.447366	11.66882	26.331439	21.053252	13.158259	27.229088	13.596611	9.975284
NA	ENSG00000018607.6	0.036789	0	0.03027	0.037736	0.197569	0.102245	0.019984	0	0.041757
CXorf56	ENSG00000018610.15	8.653056000000001	5.049646	6.750985	7.699255	5.772169	6.038702	7.151486000000001	5.596065	5.084695
ATP1A2	ENSG00000018625.15	1.027815	23.402577	249.04621800000004	5.979678	57.084450999999994	543.1616270000001	0.855726	29.383302	299.046896
TTC27	ENSG00000018699.13	4.830455	2.2422050000000002	1.733543	6.909061	1.979208	2.359482	8.918744	1.900047	1.164196
ZNF582	ENSG00000018869.16	1.641359	1.276033	1.9754710000000002	1.5807609999999999	0.6313479999999999	2.17309	1.51845	1.937813	2.098883
VSIG2	ENSG00000019102.12	0.175073	0.085297	0	0	0	0	0	0	0.008568
PHLDB1	ENSG00000019144.19	8.791325	16.544618	65.824256	6.539108000000001	11.513211999999998	61.77695599999999	5.554652	19.277874	25.871850999999996
MARCO	ENSG00000019169.10	0.948687	0.014149	0.022279	1.346383	2.494124	0.053372	0.768625	0.48407	0.150304
CYP24A1	ENSG00000019186.10	0	0	0.005014	0	0	0	0	0.180362	0
PRDM11	ENSG00000019485.13	3.6820489999999997	1.2268420000000002	2.390912	3.2304309999999994	3.945275	2.2843880000000003	3.1691179999999997	1.183026	1.9820200000000001
SYT13	ENSG00000019505.8	0.113446	0.145862	0.138449	0.066581	0.576496	0.143315	0.123642	1.169817	0.301754
SNAI2	ENSG00000019549.13	0	0	0.16924999999999998	0.006147	0.29326	0.096765	0	0.304774	0.184113
CD74	ENSG00000019582.15	1878.340716	795.2080040000001	184.41632699999997	1634.3304760000003	1423.7006840000001	96.15884100000001	1298.06021	580.306348	132.80444199999997
HGF	ENSG00000019991.18	14.542321	8.01581	10.765882000000001	11.012519000000001	3.1765179999999997	13.117233	6.1067029999999995	2.7111410000000005	13.693076
ZRANB1	ENSG00000019995.6	6.9165469999999996	7.616184	8.341557	6.98826	8.334789	10.736877	6.075881	10.059429000000002	12.268588
NCDN	ENSG00000020129.16	3.8159019999999995	5.537686	9.050763	4.401591	6.523226	10.495821	5.384367	9.650920999999999	6.553114
ADGRA2	ENSG00000020181.18	0.504135	0.652517	0.16769299999999998	0.432578	1.344494	0.081463	0.303058	0.297342	0.060203
NA	ENSG00000020219.9	0.007401	0	0.010649	0.010921	0	0	0	0	0
ZFP64	ENSG00000020256.20	3.7466559999999998	0.30836399999999997	2.753151	3.8570309999999997	3.524549	3.6603019999999997	3.106417	1.1541679999999999	2.12928
MNAT1	ENSG00000020426.11	7.74731	13.353345000000001	11.899363000000001	9.804568999999999	12.280267	16.061034000000003	9.11436	11.569007	12.763437
SAMD4A	ENSG00000020577.14	12.161893999999998	10.203472000000001	20.956643000000003	12.116174000000001	13.063869999999998	33.88689900000001	3.7636230000000004	13.305511000000001	62.689268
RUNX3	ENSG00000020633.18	1.394331	0.8270489999999999	0.242104	2.948662	2.550328	0.14921	1.1178810000000001	0.5710770000000001	0.102684
MRE11	ENSG00000020922.13	24.913116	7.857801	8.595030999999999	15.042525000000001	5.479604	6.244833999999999	14.443841999999998	7.3412749999999996	3.554356
PLEKHB1	ENSG00000021300.14	3.607639	192.49630600000003	192.31978000000004	5.601245	146.46482600000002	266.295715	4.052047999999999	269.859752	286.70051000000007
SERPINB1	ENSG00000021355.13	45.410813	10.428912	10.075197000000001	43.086181	16.393593	6.795717	45.653967	18.999758999999997	7.351004000000001
CYP3A43	ENSG00000021461.17	1.6064340000000001	0.103377	0.890699	1.362498	0.367248	1.0959389999999998	1.4571349999999998	0.236062	0.351484
SLC7A9	ENSG00000021488.13	1.206243	0.696483	0.6575989999999999	1.5993359999999999	0.057796	0.936564	1.1419059999999999	0.439846	0.167774
SPAST	ENSG00000021574.12	10.088576	12.061793999999999	9.862066	8.520404	14.539283999999999	11.861558	8.787510999999999	9.104569999999999	8.418201
NRXN3	ENSG00000021645.19	0.41631700000000005	6.191318	5.147873	0.33610799999999996	3.102069	6.0884469999999995	0.40198599999999995	3.6144629999999998	1.0785630000000002
OSBPL5	ENSG00000021762.20	1.770355	0.947395	3.8805990000000006	2.820622	2.8671659999999997	5.035419	2.639278	1.8817510000000002	2.663388
AQR	ENSG00000021776.11	9.375163	4.416446	5.794299999999999	8.889749	5.198385	6.899383	9.626313	4.4956949999999996	6.116201
CPS1	ENSG00000021826.17	3.65512	1.551515	3.772659	2.162271	5.232827	2.9391700000000003	2.719051	1.4325550000000002	2.339339
C8B	ENSG00000021852.13	0	0	0.064439	0	0.594878	0.003929	0.005782	0	0
FHL1	ENSG00000022267.19	0.292505	8.070243999999999	18.196172999999998	0.799982	2.913261	20.961124	0.262849	7.708942	24.700877000000002
RTF2	ENSG00000022277.12	39.693011999999996	28.483167	32.800319	33.544558	38.414867	37.291830999999995	40.907285	42.147794999999995	42.072962
GABRA1	ENSG00000022355.18	0.133658	0.308506	0.15504300000000001	0.128496	2.439269	0.128606	0.136592	2.033487	0.45783799999999997
NLRP2	ENSG00000022556.16	3.955653	0.626049	1.9181339999999998	3.801595	1.204763	0.928304	4.004875	1.5248889999999997	0.462904
SLC45A4	ENSG00000022567.9	20.348427	14.097477	8.252756999999999	17.139238	13.886084	8.362978	21.607428000000002	21.708541999999998	9.60287
RNF10	ENSG00000022840.16	42.999287	34.373774	27.249434000000004	45.48801800000001	31.461868	31.342821000000008	40.839012	26.002562	28.461555000000008
ZNF839	ENSG00000022976.15	6.014294	1.195311	3.668309	7.016125000000001	3.1096090000000003	3.2848750000000004	6.533586000000001	1.27306	2.242481
ZDHHC6	ENSG00000023041.11	19.143676	6.244309	6.869261	14.042916	6.645825	7.275394	16.892563000000003	8.199929	6.107907000000001
GRAMD1B	ENSG00000023171.18	15.421482	4.8504760000000005	10.761373	16.357483	12.646166999999998	13.081299999999999	15.523927000000002	6.034032	7.988729
RNH1	ENSG00000023191.17	15.950617000000001	11.826591000000002	17.185166000000002	15.060807000000002	21.029533999999998	24.482853999999996	19.945759000000002	13.048128000000002	13.907893000000001
NDUFS1	ENSG00000023228.14	16.583265	14.569002	27.829831	14.578460999999999	19.407844	34.510090999999996	20.747799	18.436855	28.100143000000003
RB1CC1	ENSG00000023287.13	14.714508	11.580842	13.023380999999999	13.604071000000001	40.787534	14.495076000000001	8.917334	19.851645999999995	15.471260000000001
ERP44	ENSG00000023318.8	11.842305	6.027453	4.096142	13.92159	8.496082	4.856973	16.092454	6.08507	3.930062
ALAS1	ENSG00000023330.15	13.135736999999999	3.85859	4.934699999999999	13.064096999999999	8.682337	6.647464	14.396220999999999	6.104125	5.907256
BIRC3	ENSG00000023445.16	2.30161	1.110025	0.644772	0.36966	2.012083	0.730575	0.700344	0.748458	0.31909299999999996
AKAP11	ENSG00000023516.9	8.478034	11.023764	16.324624	9.715449	12.060492	21.965745	9.967584	17.779414	22.13207
GLRX2	ENSG00000023572.9	4.268082	4.908782	3.5350800000000002	4.865967	2.597222	3.644894	5.055395	3.3659730000000003	2.6012459999999997
SNAPC1	ENSG00000023608.5	4.277056	2.342215	2.915176	4.209365	4.627272	3.393854	4.153685	2.044466	1.981822
DERA	ENSG00000023697.13	12.277966000000001	11.127601	7.975004	11.672548999999998	13.045039	6.557401	11.150852999999998	10.672202	7.5702
STRAP	ENSG00000023734.11	8.036136	17.606706	18.095771	8.626959	20.960295000000002	22.046136000000004	13.007827	24.192034	29.450868
ABCC2	ENSG00000023839.12	3.866101000000001	5.751933	1.8762219999999998	4.715176	8.941793	1.827426	4.966535	0.147728	0.6296029999999999
DEF6	ENSG00000023892.11	46.936023	14.162248	3.675439	42.483771999999995	24.856736	1.252577	36.359818000000004	9.892512	1.845926
PLEKHO1	ENSG00000023902.14	41.752095	13.483174	8.492986	42.709424999999996	29.807499	5.555015000000001	47.814381999999995	15.433254000000002	13.305885000000002
GCLM	ENSG00000023909.10	4.19508	1.795628	3.941709	4.185958	2.5616120000000002	4.162127	3.484477	2.174523	3.2804279999999997
UBR2	ENSG00000024048.10	11.137428	5.353351	6.624145	11.689502000000001	6.917668	7.600117	10.372888999999999	4.134303	4.300355
EHD2	ENSG00000024422.12	1.589091	3.573446	4.352312	1.9359490000000001	0.21408	5.922451	1.180737	1.152928	3.916002
DEPDC1	ENSG00000024526.17	0.073178000000000007	0.016101	0.503472	0.05624	0	0.5100389999999999	0.03313	0	0.078703
CCDC28A	ENSG00000024862.17	5.644330999999999	2.199596	7.0993569999999995	7.189266	12.359810999999999	10.962166999999999	4.147424	4.7945590000000005	8.787637
RRAGD	ENSG00000025039.15	1.1865	3.262108	3.682084	2.3052	3.017698	6.203057	1.895635	5.173636	5.636034
HSF2	ENSG00000025156.13	2.6813420000000003	2.011321	3.40061	2.278243	2.869462	4.7262070000000005	2.1088180000000003	2.623836	2.600517
PHF20	ENSG00000025293.17	32.527272999999994	11.346797	9.494565000000001	28.916999000000004	18.221352	11.251911999999999	33.801319	12.669889000000001	10.281493000000001
HSD17B6	ENSG00000025423.11	0.416928	0.984632	5.731787	0.308363	4.244097999999999	12.545884	0.186349	2.295264	7.925627
NR1H3	ENSG00000025434.19	8.385891	6.575352	4.179674	4.311694	3.4358220000000004	3.8297479999999995	5.020271	2.162768	3.372156
TYMP	ENSG00000025708.14	61.257451	22.224643999999998	3.452561	40.112011	29.158474000000002	1.163862	93.970415	32.071088	4.500659000000001
NCAPH2	ENSG00000025770.19	7.2542100000000005	1.000279	5.088345	7.557459	4.485474	4.948448	8.885494999999999	4.321134	2.2770580000000002
TOMM34	ENSG00000025772.8	1.780913	1.979916	1.548783	2.319892	0.815605	2.463904	2.620549	2.244605	2.199709
SEC63	ENSG00000025796.14	30.339715	23.950959	16.380844999999997	24.795669999999998	24.417696	20.111596999999996	30.802505	30.204276999999998	24.150796999999997
KPNA6	ENSG00000025800.14	5.760645	8.535566	6.055933999999999	7.127848999999999	4.955285	7.444519	7.838969	4.080446	5.056271
VIM	ENSG00000026025.16	18.725918	12.765424	79.14986800000001	20.499285	13.964728999999998	85.04886400000001	12.958709	25.038379999999997	152.115243
RTEL1-TNFRSF6B	ENSG00000026036.22	1.364874	0.062676	1.293377	0.862522	0.09028699999999999	0.8369690000000001	0.9512419999999999	0.169624	0.203243
FAS	ENSG00000026103.22	10.214235	1.061944	0.495148	7.238986	5.214588	2.689654	6.207033	1.3528120000000001	1.2007439999999998
RNASET2	ENSG00000026297.16	528.3143649999998	169.902131	47.60976	527.338272	330.71088299999997	25.187544000000003	503.82272399999994	160.10622199999997	37.523197
CD44	ENSG00000026508.19	28.832116	2.310819	2.223788	16.259164	2.658616	2.4540369999999996	10.594793	3.2853760000000003	3.7254030000000005
KCNG1	ENSG00000026559.14	1.03605	0.607487	2.53538	0.790342	1.082013	0.61001	0.870601	0.578456	2.27548
AGPAT4	ENSG00000026652.15	2.086987	4.845953	5.941859	3.4835070000000004	1.097045	6.955641	1.71664	2.1284229999999997	1.574752
SLAMF7	ENSG00000026751.17	0.595426	0.0179	0.200173	0.461289	0.039133	0.217768	0.298128	0.083047	0.01709
BTN3A1	ENSG00000026950.17	10.117282999999999	3.0669129999999996	3.0542860000000003	7.202698	3.653726	1.9508809999999999	8.323673	2.173963	2.0476829999999997
MIPEP	ENSG00000027001.10	1.975734	0.20918499999999998	1.8759	1.957098	0.8797520000000001	1.4935019999999999	2.514896	1.637444	1.042292
PRKCH	ENSG00000027075.15	24.76801	8.759779	5.363363	28.951151999999997	25.944971	2.8879920000000006	25.264754	4.355311	1.177858
INSRR	ENSG00000027644.5	0	0	0.004533	0	0.036514	0	0	0	0.001686
IFNGR1	ENSG00000027697.15	317.18638	78.102823	32.996606	433.97137200000003	208.45601699999997	26.697453000000003	225.41034799999997	53.930439	13.907759
B4GALT7	ENSG00000027847.14	9.482813	3.7419540000000002	3.7209870000000005	9.752369999999999	9.318543	3.42149	10.69269	4.113703	3.0577419999999997
SH2D2A	ENSG00000027869.11	0.072014	0	0.011167	0.108436	1.284138	0	0.164252	0.053211	0.015738
VRK2	ENSG00000028116.17	7.472845	9.269637	5.57304	5.037781	4.4302410000000005	4.000011	6.418769	14.764838000000001	1.826333
TNFRSF1B	ENSG00000028137.19	33.503823999999994	7.338496	2.373752	32.076057999999996	20.546606	1.407518	34.49895	8.991052	1.444775
VEZT	ENSG00000028203.18	25.181256000000005	16.156155	16.199674	18.621512	18.527017999999998	18.38092	20.564522000000004	15.104774999999998	8.974236000000001
POU2F2	ENSG00000028277.21	48.654918	11.435170999999999	3.3666579999999993	40.265869	27.476212	1.2951800000000002	50.63932199999999	12.438755	1.499239
BRD9	ENSG00000028310.18	14.274509	4.716814	12.510254999999999	12.476806999999999	14.995336	16.567687999999997	14.022300000000001	7.271418999999999	8.395859
SNX1	ENSG00000028528.15	22.787920000000003	16.69772	16.719120999999998	22.953083	23.006254000000002	19.473053	22.882833	20.228446	16.243130999999998
TBPL1	ENSG00000028839.10	3.375552	4.947117	4.070226	4.876557	9.751375	6.828561	5.202429	5.405153	3.8248189999999997
ARNTL2	ENSG00000029153.14	0.699644	0.262717	0.25832	0.501113	0.327646	0.227281	0.391015	1.359101	0.29311699999999996
BCLAF1	ENSG00000029363.17	94.021274	44.711645000000004	46.197782999999994	72.75719900000001	41.580158	40.191176999999996	79.389541	34.819086	30.206953000000002
SLC39A9	ENSG00000029364.12	5.269240000000001	3.10118	6.160501999999999	5.613485999999999	4.5047180000000004	9.510342	6.899127999999999	3.408543	6.263228
ANK1	ENSG00000029534.21	0.21022200000000002	0.388446	0.11381000000000001	0.440075	1.4466020000000002	0.10806299999999999	0.156687	0.219592	0.118673
IBSP	ENSG00000029559.7	0.102583	0	0.010408	0	0.02592	0	0.034659	0	0
TFB1M	ENSG00000029639.11	10.958192	4.590571	6.876781	12.660154	6.9380880000000005	6.4995959999999995	13.347941	4.074915	3.1684810000000003
RABEP1	ENSG00000029725.17	33.113614	34.125873	29.231343	28.635403000000004	45.791855000000005	35.425398	31.509376999999997	50.322019000000004	52.488438
HMGB3	ENSG00000029993.15	0.639875	6.321522999999999	8.378377	0.769744	4.812992	12.262836	0.37346100000000004	2.453337	10.017688
NUP160	ENSG00000030066.13	35.228721	3.9990270000000003	11.765457999999999	34.877585999999994	29.358233	10.564854	25.707191	9.70081	3.4112390000000006
BAK1	ENSG00000030110.13	3.046011	1.541524	0.960343	3.168818	1.386197	1.0128949999999999	3.6907710000000002	1.4612310000000002	0.7531319999999999
MUSK	ENSG00000030304.14	0.104558	0.19335200000000002	0.29225700000000004	0.064223	0.131641	0.10897599999999999	0.023067	0.027527	0.024882
IKZF2	ENSG00000030419.16	10.363316999999999	3.4645690000000005	6.640185000000001	8.794911999999998	4.505341	7.837828000000001	9.124034	2.933809	2.9943960000000005
GRN	ENSG00000030582.18	130.20586400000002	43.771634999999996	14.789221	146.035819	85.158589	16.916507000000003	103.61656500000001	30.91789	11.072104000000001
FAM13B	ENSG00000031003.10	17.434690999999997	12.747808999999998	16.193057999999997	20.555820999999995	12.683465	17.617695	22.448214999999998	19.324222	9.641872999999999
ARHGAP31	ENSG00000031081.11	9.336704000000001	5.106576	8.102469	8.002762	5.859481	8.423952	10.146233	5.206687	9.244842
CENPQ	ENSG00000031691.7	1.424436	1.077764	3.043334	2.219493	4.333415	3.281816	1.920815	2.49295	1.573885
SARS1	ENSG00000031698.13	24.216667	15.042481	18.339176000000005	24.129707999999997	26.976813000000003	26.636864	26.619689	24.952322	21.520214000000003
RANBP3	ENSG00000031823.14	64.787799	26.753996	27.186434	45.404584	33.584842	28.095691999999996	56.184216000000006	21.539357	30.117930999999995
ARID4A	ENSG00000032219.19	29.980476	12.337833	15.197282	23.962213000000002	13.299437	11.917890999999997	19.578734	10.987074	11.029955999999999
EIPR1	ENSG00000032389.12	3.1742719999999998	1.451229	3.4156260000000005	4.312576	2.7181130000000002	4.3100570000000005	6.242608	1.9572749999999999	3.246373
PNPLA6	ENSG00000032444.16	66.296274	31.153436	37.808161000000005	76.995446	45.07215300000001	41.88067000000001	77.362405999999993	21.630968999999997	26.100239999999996
IFT88	ENSG00000032742.17	5.193533	7.278322	10.880813	5.77636	2.538824	8.848315	4.711912	7.548386	5.752581999999999
ALG1	ENSG00000033011.13	6.9047149999999995	2.471037	4.2014000000000005	6.652102999999999	3.828424	3.656218	8.008558	4.1782509999999995	2.191733
ZCCHC8	ENSG00000033030.15	14.07706	4.261522	4.704556000000001	15.473590999999997	9.082195	5.633591	14.892206	4.080363	1.9062480000000002
ABCF2	ENSG00000033050.9	8.528601	2.073935	5.584688	8.330743	9.066277	7.844630000000001	6.743728000000001	3.55579	6.776073
CHPF2	ENSG00000033100.16	9.877765	2.806381	4.330422	10.219824	12.56437	4.743275000000001	11.945386	3.121024	1.164927
LRRC7	ENSG00000033122.21	0.650556	2.935678	4.762152	0.57981	0.766117	2.35347	0.779809	1.553775	1.0826470000000001
FUT8	ENSG00000033170.17	21.144576999999998	14.092725	27.077363	20.474265999999997	13.083852	29.891891	20.459930999999997	18.639014	16.549228
UBA6	ENSG00000033178.13	14.319777	6.209027000000001	7.579667000000001	14.124783	13.741003	10.597675	15.116997	5.259735	4.355603
GAB2	ENSG00000033327.13	35.305766999999996	27.896895999999998	15.271221	34.257338	24.447069000000003	11.140682	26.598185	20.960826	9.803885000000001
ATP6V0A1	ENSG00000033627.16	78.961861	22.331756999999996	36.11099999999999	59.767866999999995	42.110211	42.50114200000001	52.401706000000004	27.378972000000005	22.208435000000005
PIAS1	ENSG00000033800.13	49.951121	22.143238	18.481126999999997	52.892880999999996	23.685432999999996	16.650576	46.938790999999995	15.318133	12.334036
SLC4A7	ENSG00000033867.16	81.889323	32.792217	8.737497000000001	98.778157	59.311257	7.087733	81.725421	23.241883	3.060847
APBA2	ENSG00000034053.14	9.275571	11.377059	15.870462	2.205263	8.67224	12.471464	1.578554	7.544079	9.324483999999998
MAP2K3	ENSG00000034152.19	12.896217	5.152519000000001	3.247686	11.278296000000001	11.853954000000002	5.076967	12.199614999999998	3.4527610000000006	2.894371
EFCAB1	ENSG00000034239.11	0.078503	0	0.257352	0.0187	0.075372	0.08368	0.03539	0.101194	0.388349
TMSB10	ENSG00000034510.6	326.866476	180.156923	51.387166	374.239145	296.205516	44.501585	474.420717	291.293715	68.858257
ASTE1	ENSG00000034533.11	2.222635	0.548282	1.567853	1.8148220000000002	0.807058	1.8844189999999998	2.088425	0.426568	0.662424
RNF19A	ENSG00000034677.13	25.285845000000002	22.065224	37.77812	24.052139	12.710862	31.753841	21.403568	21.247078999999996	54.644940999999996
PEX3	ENSG00000034693.15	3.168315	5.671294	4.020878	4.48168	3.701449	4.578312	5.241414000000001	2.4242920000000003	2.517217
GABARAPL2	ENSG00000034713.8	36.146871000000004	75.454861	95.826374	38.514662	64.715323	147.04452300000003	29.086808999999995	83.39398099999998	108.75862800000002
MYOC	ENSG00000034971.17	0	0	0	0	0	0	0	0	0
SH3YL1	ENSG00000035115.22	16.234613999999997	7.609265	14.626191000000002	13.24131	11.816898	20.719396	12.678096000000002	12.725748	11.786714
FAM136A	ENSG00000035141.8	6.048629	3.306378	3.33235	6.274965999999999	7.394113	5.2357380000000004	7.455194	5.183653999999999	5.340986
VCL	ENSG00000035403.18	6.188634	1.656524	2.648141	5.349813	3.045347	3.3394019999999998	4.016983	2.395533	2.304434
DEPDC1B	ENSG00000035499.13	0.028964	0.246304	0.126038	0.264237	0	0.715759	0.29813999999999996	0.21697699999999998	0.068532
DAPK2	ENSG00000035664.11	8.099884	2.5157149999999997	6.564727	6.362406999999999	2.887893	6.681620000000001	6.727824000000001	0.815323	1.5868579999999999
NSMAF	ENSG00000035681.9	40.600269	12.177614000000002	12.174951999999998	28.625622999999997	19.575118	12.318499	34.473345	10.758406	4.874619999999999
ADSS2	ENSG00000035687.10	10.132301	6.219021	11.859461	8.239617	10.259008	17.489561	11.411543	8.513256	6.33797
STAP1	ENSG00000035720.8	0	0	0	0	0	0	0	0	0
TIMP2	ENSG00000035862.12	40.658606	25.758509999999998	21.29578	31.881187	24.565647000000002	20.62476	34.039267	21.23834	21.777453
RFC1	ENSG00000035928.16	23.991395	16.427875999999998	20.687677	20.161368	16.715518	23.980857	22.450046000000004	12.717806000000003	15.60516
TBC1D23	ENSG00000036054.13	9.984368000000002	5.600021	6.275181	8.098164	7.459565	9.283614	8.942282	6.5579220000000005	6.003353
CUL3	ENSG00000036257.13	32.136806	11.967709999999999	27.646468	30.586456999999996	33.91926	35.02180899999999	32.550442	25.173704	22.295412
MYOM2	ENSG00000036448.10	0.647493	2.3493	2.99858	0.315008	0.990571	1.402301	0.97504	1.549252	3.579696
OTC	ENSG00000036473.8	0	0	0.015868	0	0	0.15980899999999998	0	0.113054	0.156891
CYP46A1	ENSG00000036530.9	0.803789	1.676999	6.957104999999999	0.970341	1.488492	9.7744510000000009	0.576297	1.478858	6.679629
ZZZ3	ENSG00000036549.13	24.093723999999998	38.905778999999995	18.744826	23.805472	17.04757	22.372923	22.769736	23.392071	15.805283
SLC18A1	ENSG00000036565.15	0.546563	0	0	0.16057	0	0.042557	0.194698	0.354514	0
USP2	ENSG00000036672.16	0.264056	1.034796	5.471687	0.158102	1.326431	7.825145	0.240413	1.794813	3.981078
CASR	ENSG00000036828.17	0.647958	0.177277	0.5234190000000001	0.632761	0.378097	0.445084	0.563318	0.069812	0.110928
TUBG2	ENSG00000037042.9	5.250297	6.416266	12.558626	5.118521	8.648803	14.113702	4.2175460000000005	6.957059	10.416725
RPL26L1	ENSG00000037241.7	14.748266000000003	7.95057	7.899213999999999	13.217427	8.750919	10.560413	16.119126	11.243490999999999	10.041803999999999
FLT4	ENSG00000037280.16	0.060724	0.049902	0.051823	0.087371	0.050313	0.047642	0.114392	0.008452	0.003702
NSUN2	ENSG00000037474.15	17.197814	5.416748999999999	6.615131999999999	12.811649	11.857389	5.73315	18.552386	7.346089000000001	2.998027
FBXO42	ENSG00000037637.11	5.712991	2.604527	3.230669	6.713777	5.776129	4.240535	7.0896170000000005	2.4307469999999998	2.2902009999999997
MFAP3	ENSG00000037749.12	12.301045	3.00688	4.504069	11.643382	7.17491	6.520614	10.245566	4.265788000000001	2.6992670000000003
MRI1	ENSG00000037757.14	11.53824	2.957322	4.414607	12.498445	5.209992	5.884886	10.730218999999998	1.9238979999999999	2.395793
METTL1	ENSG00000037897.17	1.955304	1.704415	0.865482	4.039016	1.6923599999999999	1.682769	7.902289	2.7849660000000003	1.0316589999999999
HOXC8	ENSG00000037965.6	0	0	0	0	0	0.007808	0	0	0
AGA	ENSG00000038002.9	5.471373	6.107245	4.978629	4.880804	4.158962	4.182948	6.181532	3.9056429999999995	3.085962
PI4K2B	ENSG00000038210.14	3.819601	1.713084	1.739772	2.06683	2.681398	1.781597	2.526894	2.419688	1.9943629999999999
BOD1L1	ENSG00000038219.13	37.364960999999994	15.234371000000001	14.752475999999998	33.547595	19.641719	13.609286999999998	23.289547	13.601657999999999	11.416033
MAT2B	ENSG00000038274.17	16.79344	11.976278	12.694161000000001	18.556802	11.803892000000001	16.773412999999998	20.509868	17.015039	15.173487
TLL1	ENSG00000038295.8	0.060842	1.638174	0.157593	0	2.131668	0.11919199999999999	0.021275	0.9034249999999999	0.102615
EDC4	ENSG00000038358.15	9.043929000000002	4.8991169999999995	4.891991999999999	9.147393	8.237126	4.951850000000001	8.297127	3.2645799999999996	1.95677
TRIO	ENSG00000038382.20	69.20910200000002	22.346469	29.308485	63.03657900000001	44.193505	24.027567999999995	48.336878000000006	17.43899	12.216749
VCAN	ENSG00000038427.16	29.234741999999997	134.512007	70.957832	9.15186	33.614159	41.478008	5.245509	85.84088	32.315742
CLEC16A	ENSG00000038532.16	9.615304	4.162237	6.91959	13.821386999999998	8.449587	9.099652	12.592633	6.352222000000001	5.102814
MSR1	ENSG00000038945.15	80.756351	33.677785	8.952104000000002	49.35955	24.172536000000004	3.284545	66.73915799999999	21.887749999999993	4.331220999999999
CDH1	ENSG00000039068.19	1.97559	2.5776440000000003	3.309235	1.446486	0.301192	3.119959	1.405969	1.036932	0.973374
MTREX	ENSG00000039123.16	32.214293000000005	23.652517	14.431642	36.287036	33.734986	19.343	34.625559	12.864663	11.127647000000001
DNAH5	ENSG00000039139.9	0.07930000000000001	0.006481	0.32330099999999995	0.021063	0.039283	0.286005	0.060012	0.065383	0.424512
ZFYVE16	ENSG00000039319.17	27.73015	17.606846000000004	29.251374	37.815083	19.127226	29.195541000000002	25.9196	11.161891	10.886716000000002
RIPOR1	ENSG00000039523.20	34.20335299999999	17.004177	7.925613000000001	31.706617999999995	24.884773999999997	8.960157	33.695829	10.773490999999998	10.484996000000002
C6	ENSG00000039537.13	0	0	0	0	0	0	0	0	0.003094
RAI14	ENSG00000039560.14	0.39535200000000004	3.100349	4.098862	1.029957	2.837727	5.034446999999999	0.540149	5.1204920000000005	5.722104
SOX30	ENSG00000039600.11	0.005014	0	0.01181	0.006123	0	0.067442	0	0.028366	0.006788
PNKP	ENSG00000039650.12	30.277951000000005	8.011743	11.326405	31.972204999999995	9.701093999999998	9.250347	28.288346000000008	6.645628	3.3617269999999997
BEST2	ENSG00000039987.7	0.444955	0.453245	0.374832	0.933191	0	0.422342	0.44249	0.089708	0.171404
PHLPP2	ENSG00000040199.18	2.5672170000000003	3.315889	4.467216	2.270331	3.9613690000000004	4.114584	2.003177	2.293347	3.195601
SPDL1	ENSG00000040275.17	8.294518	12.336452999999999	4.227164000000001	4.142023	2.75353	3.6662290000000004	5.149761000000001	11.18957	7.189084
STAU2	ENSG00000040341.18	24.707505	16.181375	24.562551999999993	29.039079000000005	29.891478	24.843754999999998	24.062850999999995	22.204503	20.528885000000002
SLC66A1	ENSG00000040487.13	7.192401	2.028435	3.383984	5.7520050000000005	4.073137	2.5212339999999998	5.883372	1.7643989999999998	2.010822
CTNS	ENSG00000040531.16	19.63769	6.923545	4.54487	20.380135000000003	15.110012	5.622185999999999	20.330676000000004	3.095862	2.092555
RTN4R	ENSG00000040608.14	0.045902	0.078888	2.217029	0.048737	0.126362	2.630891	0.013047	0.595416	1.626023
PHF23	ENSG00000040633.13	16.310887	9.856801	7.701238	17.235903	15.690121999999999	8.206475	17.239777	12.020321	12.671163999999997
CDH10	ENSG00000040731.10	0.017012	1.737523	3.0304949999999997	0.070865	3.108668	3.963815	0.074945	0.9519989999999999	1.965068
INPP4A	ENSG00000040933.16	19.908109	3.750112	6.855703999999999	17.560895000000002	10.034506	7.122798	17.383118	4.504471	4.9944500000000005
RAB27B	ENSG00000041353.10	0	0.062435	0.252782	0.021447	0.204082	0.47336500000000004	0.146337	0.889003	0.235175
PSMA4	ENSG00000041357.16	31.523598999999997	19.059864	17.468303	30.869796	30.622943999999997	18.870089000000004	38.151358	27.630012000000004	15.011827
MYO16	ENSG00000041515.16	0.02285	0.493744	0.490421	0.018008	0.324372	0.26554500000000003	0.015405	0.596026	0.339645
LSG1	ENSG00000041802.11	12.683947000000002	7.127931	7.485656000000001	12.960611	14.06023	6.885406	22.721929	4.878448999999999	5.420765000000001
PARP3	ENSG00000041880.14	2.025803	3.796022	3.58232	2.194228	2.1099550000000002	3.923345	1.768158	1.533752	3.263869
TNC	ENSG00000041982.16	0.168961	0.075141	0.180018	0.170993	0.683192	0.101127	0.14615	0.014694	0.094193
THAP3	ENSG00000041988.15	4.404961	3.172866	3.367826	5.051216999999999	2.08266	4.6173	4.994164	2.220368	2.86798
RIPOR3	ENSG00000042062.13	0.324257	1.307416	0.164331	0.28852	0.33145600000000003	0.160591	0.22669	0.107585	0.10037
TDP1	ENSG00000042088.14	5.653039000000001	1.931563	3.2790779999999993	4.704852000000001	4.587026	4.240743	6.518672999999998	2.45018	2.001517
AIFM2	ENSG00000042286.15	1.549592	1.037635	1.531496	1.108076	1.399543	1.3660439999999998	1.0781370000000001	0.5923539999999999	1.307534
C2orf83	ENSG00000042304.12	1.073658	0.548052	0.570678	0.726361	1.346542	0.353239	0.948378	0.681594	0.2632
SPATA7	ENSG00000042317.17	7.719976	2.920903	6.993125000000001	4.608082	6.943857	7.034953	3.467452	3.603315	3.897022
MED17	ENSG00000042429.12	19.264850000000003	6.180688	7.945819999999999	18.220924	11.428982000000001	8.168247	19.248827	3.8107390000000003	2.9456439999999997
RETSAT	ENSG00000042445.14	11.115388999999999	5.673202	8.403339	5.878968	5.868333	10.620647	6.399564999999999	3.243521	11.712271
CAPG	ENSG00000042493.16	42.596689999999995	17.067493	13.53102	55.76094400000001	40.453768999999994	10.654039000000001	66.289324	30.178440999999992	10.767039
AP2S1	ENSG00000042753.12	10.59613	7.890543	5.428469	11.850256	8.48879	7.396935	13.21154	10.395955	6.672455
USH2A	ENSG00000042781.14	0	0	0.008765	0.001139	0.012814	0.004779	0.043825	0.00176	0.011703
ZPBP	ENSG00000042813.8	0	0	0	0.038196	0.193809	0	0	0	0
TG	ENSG00000042832.12	0.369149	1.187898	0.053318000000000004	0.402451	0.659109	0.08784499999999999	0.7868080000000001	0.295504	0.205708
ADAM28	ENSG00000042980.13	273.36675900000006	70.403225	18.113529	177.797984	135.15716600000002	5.014995	159.93800999999996	34.13042600000001	6.0860259999999995
BARX2	ENSG00000043039.7	0.712302	0.061747	0.13142	0.48353100000000004	0.137931	0.196965	0.473684	0.041761	0.075822
DCUN1D1	ENSG00000043093.15	11.134101000000001	13.231988	15.130994000000001	11.36483	22.109479999999998	26.075918	12.025085999999998	12.228338	23.107397
JADE2	ENSG00000043143.20	22.838224	17.435010000000002	13.122594000000001	25.093899	32.528597	17.569642	28.041131000000004	12.442148	8.656113
ZIC2	ENSG00000043355.12	0.080828	0.95468	10.072117000000002	0.175934	0.750351	17.500940999999997	0.050732	1.58911	11.805425000000001
LCP2	ENSG00000043462.12	85.42368800000001	27.786758999999996	5.444632999999999	97.068269	47.579206000000006	2.8604339999999997	104.370372	27.538831	5.646681999999999
TRIT1	ENSG00000043514.17	7.245681999999999	2.111074	3.3293999999999997	8.569538000000001	3.4659649999999997	3.9549909999999997	7.784086	4.857555	1.9880120000000003
ADRB1	ENSG00000043591.6	1.159778	0.298049	2.569478	2.566588	2.949787	3.492526	2.049302	1.255792	1.934433
GUCA2B	ENSG00000044012.4	0	0	0	0	0	0.085721	0	0	0
CUL7	ENSG00000044090.10	3.736375	1.123683	1.532882	3.260375	2.867897	2.042941	3.6346860000000003	0.87506	1.354986
CTNNA1	ENSG00000044115.21	72.65822999999999	53.298576000000004	70.07719499999999	85.31191300000002	68.209893	76.551006	73.72819799999999	52.57580599999999	61.659266
PHKA2	ENSG00000044446.12	25.326717000000002	8.666168	10.279385	24.109803999999997	13.243143	10.84488	20.185131	3.437635	3.4635740000000004
CNTLN	ENSG00000044459.15	7.907698	2.6070889999999998	2.67413	9.603285	6.800962	2.672724	7.063254000000001	2.688409	2.647651
EPHA3	ENSG00000044524.11	0.158404	0.76654	0.34657899999999997	0.231055	0.26516	0.5001599999999999	0.130122	0.256471	0.145585
HSPA5	ENSG00000044574.8	33.775034	15.069586	11.517481	65.216429	46.234127	29.22182	112.174963	39.459698	14.772121
DSG2	ENSG00000046604.13	0.266536	0.143432	0.113081	0.275194	0.33326	0.130636	0.363293	0.029683	0.020335
GEMIN8	ENSG00000046647.13	3.2200900000000003	1.355716	5.630777	3.381554	1.171923	5.924168	2.913394	2.72317	2.838425
OFD1	ENSG00000046651.15	22.776594	6.577110999999999	8.61601	25.418575999999998	11.479552	8.568661	19.483227	6.547335	4.260779
GPM6B	ENSG00000046653.15	1.331418	92.877649	305.00464700000003	6.136424999999999	77.33142899999999	550.757522	0.8125530000000001	102.904164	477.47141600000003
MAGEC2	ENSG00000046774.10	0	0	0	0	0	0.010121	0	0	0
PREX2	ENSG00000046889.19	0.201346	5.5042349999999995	31.174408	0.371499	6.236086	40.703854	0.229459	10.429263	52.649514
WDR37	ENSG00000047056.16	10.218392999999999	3.2215060000000006	5.467853	8.895218	8.563723	4.893218999999999	8.486183	5.058345999999999	3.690028
YTHDC2	ENSG00000047188.16	21.702305999999997	7.344920999999999	7.5367619999999995	19.913584	16.433821	5.932822	20.928192000000003	4.269537	2.889335
CTPS2	ENSG00000047230.15	3.729635	1.773357	2.7354199999999995	5.01674	2.45683	3.207384	4.3572940000000004	1.973878	2.236116
ATP6V1H	ENSG00000047249.18	21.263720000000003	6.435426	16.697263999999997	15.516792999999998	12.007382	22.479299	15.446598000000002	11.020905	14.232056000000002
POLR2B	ENSG00000047315.17	23.594363	12.873871000000001	15.037680000000002	25.056378	32.104825	18.091879	25.921954999999997	14.579141	11.640868
FAM214A	ENSG00000047346.12	10.720642	7.039512999999999	13.605803	7.223228000000001	4.963575	12.033248999999998	4.743633	7.545187	6.958177999999999
ARAP2	ENSG00000047365.12	8.092698	15.806648	41.156414000000005	12.589005	20.451846000000003	52.019358999999994	10.359052999999998	28.912208	26.250966999999996
TPR	ENSG00000047410.14	27.357615000000003	25.627499	22.056638000000003	27.880660000000002	20.661941	22.596512	30.937959	21.149367	19.727246
CP	ENSG00000047457.14	0.12492500000000001	0.669009	0.230243	0.43676600000000004	0.166028	0.173546	0.15254399999999999	0.287527	0.135877
KIAA0556	ENSG00000047578.13	10.22535	1.621965	8.045528000000001	11.914010000000001	7.899552	7.525574000000001	11.613772	2.602671	4.6560749999999995
DTNBP1	ENSG00000047579.20	7.5757140000000005	4.993423	4.8043629999999995	7.262854000000001	6.583413	6.370756999999999	8.70633	7.047210000000001	9.438108999999999
XK	ENSG00000047597.7	0	0.068416	0.173354	0.00888	0.384492	0.093993	0.018159	0.080273	0.048461
ANO2	ENSG00000047617.15	0.028305	1.300589	0.16447199999999998	0.018923	0.221377	0.213224	0.159092	0.151421	0.23893699999999998
C12orf4	ENSG00000047621.12	31.824568	14.503306	13.472413000000001	28.452700000000004	18.464804	14.984435999999999	29.850454	8.446615	7.318408
SCML1	ENSG00000047634.15	6.720184000000001	3.060927	4.201597	4.599336999999999	2.002342	5.345244	6.041807	3.137185	3.7059130000000002
WWC3	ENSG00000047644.19	4.025147	4.089712	5.414042	3.389307	3.128692	6.689976	4.28736	6.125655	6.580544000000001
ARHGAP6	ENSG00000047648.23	9.780676	2.727226	1.489646	7.41994	3.6205719999999997	0.6533160000000001	6.314811	3.01233	0.527361
FAM184B	ENSG00000047662.5	1.330697	1.617636	1.916732	1.729899	1.527774	1.768002	1.505116	2.028084	1.048665
MAP4	ENSG00000047849.21	10.923492000000001	40.891109	53.42811499999999	15.862466000000001	45.66269499999999	79.87060000000001	14.862937000000002	64.376379	107.734708
GOPC	ENSG00000047932.14	5.4207030000000005	4.210671	4.777342	6.700443	8.405515	6.555085	7.610887	5.481389999999999	4.0133659999999995
ROS1	ENSG00000047936.10	0.001995	0.025766	0.007119	0	0.107746	0.010992	0	0.068197	0.009993
USP28	ENSG00000048028.11	7.797272	1.839839	4.692594	9.151140999999999	9.233350999999999	4.486512	7.93645	6.154533000000001	3.124677
HDAC9	ENSG00000048052.21	55.292249000000005	28.767292	9.727241999999997	59.096422	29.760634000000003	5.133578	60.663991999999986	22.170158999999998	4.949050000000001
TSPAN17	ENSG00000048140.18	3.208549	1.0714160000000001	2.215883	3.911813	2.8762239999999997	2.2910540000000004	5.320088	2.168246	1.9935569999999998
NOP16	ENSG00000048162.21	3.3972390000000003	2.164058	1.8905619999999996	6.539884	5.622682	3.250681	10.763260000000002	3.8866909999999995	3.3032779999999997
CC2D2A	ENSG00000048342.16	7.7151130000000006	7.286865	8.514159	8.811506000000001	14.164821	8.014069000000001	6.862823	4.308304	6.736261
RRM2B	ENSG00000048392.12	21.963922	15.169453999999998	13.257599	17.560389999999998	13.72721	12.20047	14.776931	7.205293	6.109247
ZNF800	ENSG00000048405.10	18.349188	13.119207999999999	9.076164	21.36258	21.064995	10.694427000000001	15.616094	12.183298	6.385194
TNFRSF17	ENSG00000048462.11	0.199796	0	0.099224	0.063498	0	0.16053900000000002	0.048334	0	0
SNX29	ENSG00000048471.14	80.244647	20.672779	16.271961	70.456495	14.982053	12.209405999999998	42.462002	9.733258000000001	6.60551
LMO3	ENSG00000048540.15	0.092181	13.743147	40.997666	0.846446	7.930388	49.4394	0.819677	15.099032999999999	49.299461
MRPS10	ENSG00000048544.6	5.240006	4.055997	5.15038	5.786972	7.145977	6.458719	7.676509	5.100046	4.299362
GUCA1A	ENSG00000048545.14	0.024314	0	0.055202	0	0	0.015668	0	0	0
RSF1	ENSG00000048649.13	25.753512	30.306905	29.212959	28.217062000000002	46.711628	37.990202	25.823779000000002	34.219387999999995	40.81577
VPS13D	ENSG00000048707.15	27.60433	10.177013000000002	17.174954999999997	23.798472	13.712169999999999	16.266776	21.162341	9.311103	12.579992
CELF2	ENSG00000048740.18	73.694798	26.448644	14.82429	66.800895	37.659666	18.401777	47.394773	16.092547	15.207896999999999
FAM120A	ENSG00000048828.17	23.24989	9.583378	11.416602	23.793046999999998	19.057685	14.518068999999999	25.627029	12.969167	11.123484999999999
R3HDM1	ENSG00000048991.16	23.229458	14.805691999999999	13.648159999999999	23.883626000000003	24.481886	13.69261	25.106377000000002	23.577839000000004	14.212613999999999
COL9A2	ENSG00000049089.15	15.590227	15.044035999999998	17.696185	21.160068999999996	16.958235	14.872548999999998	11.347309	9.387213	10.189852
KITLG	ENSG00000049130.16	0.023216	0.108632	1.072514	0.047207	1.048601	1.7750549999999998	0.10944899999999999	1.248944	2.7235329999999998
ERCC8	ENSG00000049167.14	10.41268	5.8198550000000004	4.395446	6.933139999999999	3.026376	5.172113	9.488949	5.2382100000000005	3.583366
ADAMTS6	ENSG00000049192.15	0.201193	0.29484900000000003	0.164	0.049288	0.009302	0.090738	0.058012999999999995	0.580635	0.181034
H6PD	ENSG00000049239.13	8.552848000000001	3.3046550000000003	3.139071	5.093419	3.487139	3.166916	7.2650950000000005	1.52548	1.314698
VAMP3	ENSG00000049245.13	29.386888	27.819090000000003	27.83224	31.799359000000003	45.603702	37.477529000000004	33.676733	34.671353	25.468404
PER3	ENSG00000049246.14	4.14663	4.323968	18.571430000000007	3.69625	5.933948	19.628131	1.425164	4.866348	15.501061
UTS2	ENSG00000049247.13	0	0.013652	0	0.024618	0	0.005797	0	0	0.007874
TNFRSF9	ENSG00000049249.9	1.721448	0.534107	0.692191	1.530106	0.94772	0.600412	1.459422	0.33725	0.108977
EPN3	ENSG00000049283.18	0.110785	0.031103	0.036345	0.0399	0.016373	0.16001300000000002	0.013499	0.359526	0.202714
LTBP1	ENSG00000049323.16	0.012006	0.847311	2.9176680000000004	0.106141	0.519239	2.602947	0.079065	0.925104	6.000814
RCN1	ENSG00000049449.10	5.055252	2.536949	6.562309	6.217404	6.61526	11.419687	11.878581999999998	8.475003	10.697577
ELN	ENSG00000049540.17	6.755573999999999	8.977366	7.311815	7.742603	14.74102	6.605552	5.298107	4.432484	2.484743
RFC2	ENSG00000049541.11	13.509160000000001	4.616426	3.765003	11.595474	6.996276	2.7623919999999997	12.534831000000002	6.094231	3.9913290000000003
ARID1B	ENSG00000049618.24	43.650124	15.643113	22.719936	41.89979200000002	24.041936	23.592256	34.486852000000006	12.894456	16.02651
CLPTM1L	ENSG00000049656.14	57.463998	10.278376	22.462782999999998	78.00454400000001	57.23581800000001	27.483041999999998	82.30202700000001	18.296393000000002	19.112515
NEDD4L	ENSG00000049759.18	32.041813	29.927226999999995	11.299692999999998	41.522256	12.530266000000001	15.156588000000001	34.13733299999999	10.165252	15.380825
FOXP3	ENSG00000049768.16	0	0	0.081893	0.024811	1.693417	0.120331	0.020192	0	0.19260100000000002
PPP1R3F	ENSG00000049769.14	5.171735	2.382547	9.00568	4.911053000000001	5.36361	8.766306	6.89141	4.767051	6.6838619999999995
HEXB	ENSG00000049860.14	42.228905000000005	13.786824000000001	8.398786999999999	28.851561999999998	12.982557	4.235506	35.608672	12.686544999999999	6.181424000000001
PTCD2	ENSG00000049883.15	2.7173420000000004	0.991752	2.600242	3.825573	2.895196	3.0915909999999998	3.1465739999999998	1.242874	1.6582729999999999
NEXMIF	ENSG00000050030.15	0.61403	0.555369	0.949713	0.5250090000000001	0.8475220000000001	1.050623	0.25449	0.537339	1.040022
JKAMP	ENSG00000050130.18	43.831038	24.021960999999997	16.837203999999996	33.228625	9.283164	21.178369	35.652869	11.064203	5.033532999999999
DKK3	ENSG00000050165.18	0.648024	12.945097	103.13558700000003	2.3511919999999997	37.403681000000006	231.20612799999998	0.745464	22.48418	165.08218200000002
ARHGEF5	ENSG00000050327.15	0.03835	0.155774	0.006849	0.19108	0.005539	0.139085	0.055384	0.07943499999999999	0.159357
NFE2L3	ENSG00000050344.9	0.578965	0.929065	0.212612	1.573108	1.855727	0.570484	1.5925989999999999	0.39597899999999997	0.290451
MCUR1	ENSG00000050393.11	5.372459	8.068484	10.700921999999998	4.585149	14.574876	20.408856	5.056578	9.982078	36.222449
LIMA1	ENSG00000050405.13	3.622583	8.409441	7.464413	3.025215	5.021677	6.652875000000001	7.787742000000001	8.288718999999999	5.717894
LETMD1	ENSG00000050426.16	30.519350999999997	12.852877999999999	13.629804999999998	23.456045000000003	18.346459	15.403213000000001	26.191014	9.611647000000001	5.113254
SLC4A8	ENSG00000050438.17	7.764929	4.484888	2.7878540000000003	5.801528	9.383880000000001	6.494252	4.724006999999999	5.928242	4.119955
LAMC3	ENSG00000050555.18	0.197868	0.227201	0.093199	0.138198	0.125469	0.040022	0.121813	0.120454	0.036072
PTGER3	ENSG00000050628.20	0	0	0.020481	0	0	0.018549	0.030534	0.05314	0.043288
TNIP3	ENSG00000050730.16	0.43006	0.065453	0.102051	0.350872	0.039733	0.267381	0.45239599999999996	0.223191	0.079924
MAPK9	ENSG00000050748.17	21.929287	18.624449	13.821186000000003	20.173934999999997	17.486012000000002	14.17221	19.850047	17.714457999999997	13.907679000000002
COL23A1	ENSG00000050767.17	0.096341	0.295719	1.890064	0.032761	0.236329	1.883883	0.129969	0.263218	1.11372
BCAR1	ENSG00000050820.17	0.222724	4.983073999999999	12.259434	0.353708	5.877538	14.943407	0.062763	6.012068	8.773678000000002
FAM160A2	ENSG00000051009.11	7.877205	1.638831	2.471361	10.487676	2.353494	3.748155	8.537785000000001	2.2413670000000003	1.2447940000000002
HERPUD1	ENSG00000051108.15	186.81670499999998	66.64249299999999	19.993248	156.89389400000002	120.827038	23.101331000000002	177.44299100000003	47.607752999999995	12.731506
HOMER3	ENSG00000051128.19	17.128651	9.024087	10.297279999999999	17.249598000000002	12.315597	10.62367	18.833447000000003	11.943850999999999	18.777748
RAD51	ENSG00000051180.17	0.581396	0.317936	0.297949	0.382223	0	0.262503	0.35099600000000003	0	0.109603
POLQ	ENSG00000051341.14	4.022511	0.837877	0.724417	3.263438	1.342825	0.96555	2.473466	0.5447110000000001	0.288526
PIK3CB	ENSG00000051382.9	14.645522999999999	14.021293	4.960729000000001	16.053305	6.557911000000001	9.327366	12.794277000000001	6.834492	7.261673
CYBA	ENSG00000051523.11	318.80102500000004	106.55230499999999	27.924505999999997	289.78577600000006	137.642271	14.300111	333.96345099999996	115.07190199999998	27.763856999999998
THOC3	ENSG00000051596.10	16.953528	9.353797	9.335024000000002	20.928565000000003	16.68405	8.364275	15.596995000000003	7.8098980000000005	3.998078
HEBP2	ENSG00000051620.11	5.224508	6.430266	6.577115	8.070858999999999	7.023922000000001	8.371681	10.724658999999999	6.406611	11.977295
MPHOSPH9	ENSG00000051825.15	38.84562199999999	18.352040000000002	15.861829000000002	41.152661	24.276646000000003	19.299368000000005	34.032823	10.046131	10.111392
PLEKHA5	ENSG00000052126.14	7.606852000000002	5.52895	5.615783000000001	9.804348999999998	10.998097	5.028516	7.609613999999999	5.940531	5.34209
PRSS8	ENSG00000052344.16	0.396586	0	0.104529	0.45099100000000003	0.015085	0.168559	0.43645700000000004	0.012903	0.021148
SIKE1	ENSG00000052723.12	7.376142	9.796904	7.242824	10.975802	12.31715	10.456907999999999	12.188315000000001	10.013685	8.192771
RRP12	ENSG00000052749.14	16.108176	9.593385000000001	6.681587	19.876325	20.333282999999998	7.5573049999999995	20.460536	7.894081	4.620833999999999
FNIP2	ENSG00000052795.13	13.796803	5.932081999999999	6.539026999999999	16.785338999999997	10.229063	8.686144	12.393465999999998	7.398488	4.2576410000000005
MSMO1	ENSG00000052802.13	6.381936	4.798703	11.644736	5.0832429999999995	2.357401	16.957303	4.492198	5.124927	6.7162239999999995
TTC17	ENSG00000052841.15	57.761672000000004	14.246455	21.385307	54.698612999999995	38.354954	19.919822999999997	54.370478	11.185656999999999	9.835057
ALX4	ENSG00000052850.8	0	0	0.002921	0	0.063035	0	0.015089	0.002355	0
FSTL4	ENSG00000053108.17	0.614835	0	0.635754	1.1301059999999998	0.289723	0.70747	0.38794799999999996	1.0066160000000002	0.116024
FOXN3	ENSG00000053254.15	138.612684	44.84296	27.072898	142.099366	79.925832	28.660187000000004	114.747064	28.786226999999997	27.560910999999997
METTL24	ENSG00000053328.8	0.063834	0.867672	1.938426	0	0	1.7071859999999999	0.018956	0.248552	1.7453299999999998
AKR7A2	ENSG00000053371.12	6.027513999999999	7.583352	10.267444000000001	4.874353	7.232676	14.630035000000001	5.314288	4.541082	14.791744999999999
MRTO4	ENSG00000053372.5	5.941045	2.526486	4.273968999999999	5.809941	6.452140999999999	5.00673	9.953043	4.738751000000001	7.000154
NNAT	ENSG00000053438.11	0.031372	0.922632	0.463868	0.117595	0.415964	0.626536	0.049793	3.541181	0.956849
USE1	ENSG00000053501.13	9.549916999999999	7.654763	7.672184000000001	12.52544	16.665599	9.698205999999999	11.757699	10.732892999999997	11.870819999999998
MCF2L2	ENSG00000053524.12	1.622569	4.817759000000001	2.919637	1.949601	4.435943	2.443764	1.192599	7.057112999999999	2.4947190000000004
NRIP2	ENSG00000053702.15	0.207182	1.093976	3.399535	0.285693	0.521622	1.815089	0.218018	2.599861	1.325813
LAMA3	ENSG00000053747.16	0.078398	0.24638300000000002	0.199572	0.10727400000000001	0	0.518878	0.005995	0.37220200000000003	0.187282
AP5M1	ENSG00000053770.12	10.713834	8.327188	7.745121999999999	10.590837	8.147061	11.394393999999998	8.768640999999999	6.489365	7.263726999999999
ANAPC4	ENSG00000053900.10	15.605848	4.008412	10.110147	18.835906	7.947758	12.097637999999998	18.108953999999997	6.882439999999999	4.103548999999999
KCNQ1	ENSG00000053918.18	19.749656	2.763681	1.181938	13.691858000000002	8.50804	0.668581	14.448846999999999	3.7063379999999997	0.634788
TRAPPC3	ENSG00000054116.12	11.465536	3.5563919999999998	7.261456999999999	12.725033999999999	6.799855999999998	7.942801	12.0922	6.686173999999999	6.931758
THRAP3	ENSG00000054118.15	27.895172000000002	22.284383	21.566069	29.083687000000005	29.252666	18.019962	33.051416	25.020113	21.072298
PHPT1	ENSG00000054148.18	8.919855	11.535302000000001	21.228185	16.117769	19.678201	31.600070000000002	21.187022	24.606238	23.786823000000002
ENTPD2	ENSG00000054179.12	0	0.069802	1.4193010000000001	0.019252	0.133389	2.021411	0	0.370467	1.224409
LY75	ENSG00000054219.11	10.402629000000001	4.096346	0.94852	9.812373000000001	6.1786330000000005	0.507653	9.728797	2.8455450000000004	0.343584
ARID4B	ENSG00000054267.22	43.209157000000005	25.617704	25.319153000000004	38.184961	17.878857	27.225212000000006	40.229563999999996	25.229171	17.344227
OPN3	ENSG00000054277.14	4.680173000000001	2.9742219999999997	1.6333779999999998	5.124687000000001	1.018791	1.1166829999999999	8.004917	5.139992	1.3823949999999998
SDCCAG8	ENSG00000054282.16	120.83935799999999	56.923578000000006	39.630916	126.389514	110.042178	36.248948999999996	89.98017100000001	43.55144799999999	29.850042999999996
PTPRN	ENSG00000054356.14	0.22447100000000003	0.214055	0.293499	0.099297	2.484731	0.123668	0.130925	1.927858	0.296567
HHAT	ENSG00000054392.13	0.6595350000000001	0.139113	0.427645	0.5994659999999999	1.071509	0.5764969999999999	0.435879	0.49376299999999995	0.637883
KIF1B	ENSG00000054523.17	9.54273	19.810027	52.63078000000001	9.316118	18.259903	76.028367	8.965404999999999	36.126977	53.170453
FOXC1	ENSG00000054598.9	0.048554	0.043464	0.108365	0.03994	0.42509	0.055099	0.031215	0.16045	0.021132
TBC1D22A	ENSG00000054611.14	33.535712	11.289203	5.967624	25.016516	13.274193	4.575972999999999	23.457941	5.455795999999999	3.7902469999999995
SYNE2	ENSG00000054654.18	11.305613999999998	7.2266319999999995	7.3250720000000005	12.340226	9.758481000000002	5.919839	7.986568	3.6866090000000002	2.688841
PLEKHH1	ENSG00000054690.14	8.311493	9.906316	51.573401999999994	8.311319999999998	5.025176	60.26078	10.687579	7.821507999999999	21.630056
ATP9A	ENSG00000054793.14	0.391204	7.835261	15.619983	0.788988	4.453082	16.424333	0.41539699999999996	9.493648	13.009493
SPO11	ENSG00000054796.13	0	0	0	0	0	0	0	0	0
CBLN4	ENSG00000054803.4	0	0.251926	0.021402	0	0.456155	0.003751	0.021534	0.17784	0.177697
CHRDL2	ENSG00000054938.15	0	0	0	0	0	0.039944	0	0.025206	0
FAM168A	ENSG00000054965.10	23.734983	18.903767	35.46389	20.525643000000002	29.253906	47.33924299999999	21.279755	15.654771	33.844297
RELT	ENSG00000054967.13	13.021837	2.378567	1.8008469999999999	12.229035999999999	3.823613	1.6138970000000001	11.696768	2.1258250000000003	0.981244
GALC	ENSG00000054983.17	48.385067	25.108043000000002	27.062686	37.180288	19.884698	27.627716000000007	33.280684	15.656571999999999	11.094819999999999
NOP58	ENSG00000055044.11	19.484497000000005	10.184170000000002	7.338354999999999	23.757047	12.586977	8.799069	28.553111	12.383711	5.291695
SZRD1	ENSG00000055070.17	12.835213000000001	7.6346	13.512970000000001	11.364277	17.177435000000003	17.885618	18.655732999999998	13.512262	22.351799
KCNH2	ENSG00000055118.15	0.028447	1.406321	2.328415	0.030577999999999998	0.213502	1.608251	0.039272	0.619073	1.320586
CUL1	ENSG00000055130.17	20.556562	9.150876	8.747662	12.645477999999997	15.889421000000002	10.026971999999999	18.369891000000003	11.408616	8.234193999999999
FAM114A2	ENSG00000055147.19	7.159479000000001	6.337724	5.324089	6.8241570000000005	12.115758999999999	6.948336	8.840342	8.482569	5.8211
CYFIP2	ENSG00000055163.20	3.423986	10.099983	29.096995	3.65036	10.932428	35.85382200000001	2.37375	14.087629000000002	27.107253000000004
TAB2	ENSG00000055208.19	49.076964000000004	23.090594	27.076795000000004	51.555362	52.814096	25.433378	60.77437100000001	31.463176	42.971719
GINM1	ENSG00000055211.14	17.485446	10.216477	20.453235999999997	15.853971999999999	10.133433	21.341265	12.348287	9.530519	11.368672
EIF2AK2	ENSG00000055332.18	25.020559000000002	14.460655000000003	16.123113	21.886065000000002	26.08292	15.602811000000003	24.470981000000002	16.222164	16.336593999999998
USP36	ENSG00000055483.19	17.284568	12.062014	5.478324	11.541069	4.765272	6.982713000000001	15.031800999999998	5.020634	2.9366800000000004
KMT2C	ENSG00000055609.18	59.41471	23.021847	32.664553	46.860743	38.993105	32.695731	39.772359	25.592945999999998	25.388052999999996
MCOLN3	ENSG00000055732.13	0.456723	0.037918	0.309941	0.41584400000000005	0.28381199999999995	0.28546299999999997	0.354298	0.181415	0.070879
CCDC85A	ENSG00000055813.6	0.050191	0.314443	0.112774	0.010732	0.494473	0.134943	0.057307	0.556338	0.199541
PUM2	ENSG00000055917.15	32.523398	21.55649	25.008993000000004	32.211238	28.892968000000003	34.654706000000004	33.201643000000004	27.685532999999996	30.425351000000003
MRPL43	ENSG00000055950.16	7.844737	6.414588999999999	12.064803000000001	8.754425999999999	10.100854000000002	17.197228000000003	8.594696	9.170963	12.159867
ITIH4	ENSG00000055955.17	7.989126	3.9357430000000004	0.807951	4.828692	4.327903	0.361583	3.683554	1.404528	0.09961300000000001
ITIH1	ENSG00000055957.11	0.7024349999999999	0	0.280146	0.214848	0.00445	0.26065	0.202468	0	0.020315
HPF1	ENSG00000056050.7	4.324285	3.737001	5.460342	6.401733999999999	3.17719	6.316355	5.069618	8.392992	4.032559
ZFR	ENSG00000056097.16	21.992649999999998	27.394391000000002	36.671335000000006	22.488616	31.038292	42.520291	27.402906	49.215475	45.417507
ZNF280C	ENSG00000056277.16	3.094585	0.618118	1.371272	3.151032	2.869951	1.718709	2.83272	1.5693869999999999	0.941143
NPFFR2	ENSG00000056291.17	0.98223799999999994	0.313478	0.346911	0.829761	1.323467	0.203697	0.638154	0.245886	0.058337
PHF21B	ENSG00000056487.16	0.07503699999999999	1.600574	11.473617	0.305166	2.8395049999999995	8.660452000000001	0.004937	1.286443	5.30225
TRAF1	ENSG00000056558.11	1.496297	1.314599	2.04056	2.145164	1.1911749999999999	1.630846	1.46332	0.619005	0.5971930000000001
RC3H2	ENSG00000056586.16	15.503367	13.455751	13.774735999999999	11.648911	10.511231	14.566979000000002	12.888152999999999	9.500218000000002	15.210063
IL17RB	ENSG00000056736.10	0.038519	2.053907	13.419654000000001	0.08899599999999999	0.964085	17.300338999999997	0.14567	1.540074	9.952911000000002
TRAF3IP2	ENSG00000056972.20	7.245559999999999	2.809801	7.466743	5.058866	5.591899	8.498801	4.232403	3.397871	8.728784
GYG2	ENSG00000056998.20	0.039475	0.745089	1.4818639999999998	0.16602099999999997	3.391496	1.4369930000000002	0.040926	1.2182600000000001	2.943561
DCBLD2	ENSG00000057019.16	9.476135000000001	1.800433	4.8455710000000005	6.951155	6.8222249999999995	5.837865000000001	5.330765	2.197436	2.67896
SERPINB3	ENSG00000057149.16	0	0	0.033404	0	0	0.007002	0	0	0
SOAT1	ENSG00000057252.13	38.282208999999995	14.843494	4.491076	35.953324	36.022192000000004	5.6681799999999996	38.905832000000004	15.635827	4.879363
PKP2	ENSG00000057294.15	0.733717	0.365556	1.02128	0.631943	0.985373	0.931254	0.83036	0.455242	0.463008
MSH4	ENSG00000057468.7	0.396837	0	0.134359	0.838539	0.760816	0.138985	1.120739	0.101645	0.071261
F7	ENSG00000057593.14	0.010225	0.033311	0.019678	0.047375	0.252654	0.072317	0.106217	0.095842	0
GDI2	ENSG00000057608.17	48.156417999999995	40.134	31.891271999999994	46.750533999999995	61.265674999999995	34.940481999999996	70.909416	51.495273000000005	37.08526
PRDM1	ENSG00000057657.17	21.593491000000004	4.390691	0.717904	12.928073999999999	4.635403	0.239388	7.6886849999999995	2.2868329999999997	0.17402299999999998
ATG5	ENSG00000057663.16	9.019908000000001	7.594844	4.571554	8.516715999999999	9.228278	6.699965	9.377345	5.44633	3.816198
TMCC3	ENSG00000057704.13	26.328584	15.498774	10.050808	22.220029000000004	12.714961	11.685477	23.151502999999998	21.392960000000002	5.804916
PITHD1	ENSG00000057757.10	9.391387	9.878205	12.229961000000001	8.73225	14.646932	15.350831	10.185704000000001	11.227377	15.586286
MTA3	ENSG00000057935.13	20.929674	13.617073000000001	12.925390000000004	16.769601	8.786936	9.496451	15.35109	7.91846	8.120121000000001
USP13	ENSG00000058056.9	1.395029	2.271487	1.888268	1.7125409999999999	1.254054	2.00928	2.345092	2.741031	1.281099
ATP11B	ENSG00000058063.16	40.342248	9.263931999999999	9.701118000000001	34.548205	15.458228	10.750466999999999	29.38563	16.449932999999998	6.700406
LAMC2	ENSG00000058085.15	0.22897	0	0.127074	0.239439	0.106369	0.130516	0.206075	0.051668	0.038218
CDK14	ENSG00000058091.17	0.394511	2.4183079999999997	4.524078	0.462631	4.272227	6.499384	0.416791	5.399811	5.4202509999999995
SEC61A1	ENSG00000058262.10	34.235564999999994	14.000122	14.715432999999999	35.621138	24.398097	19.07004	36.444521	10.474796999999999	9.98566
PPP1R12A	ENSG00000058272.19	87.395984	41.494580000000006	34.62879	61.309011000000005	55.83859400000001	36.61964199999999	75.52962099999999	36.580954999999996	36.797647
RASGRF1	ENSG00000058335.15	0.437008	2.802032	1.416665	0.13129600000000002	0.682142	2.575129	0.10313800000000001	1.1995339999999999	0.38694199999999995
CAMK2B	ENSG00000058404.20	1.490841	11.043804	12.615228	0.38513600000000003	2.68503	17.134069	0.7939269999999999	4.807091999999999	12.798122999999999
CROCC	ENSG00000058453.17	21.232833000000003	6.980326	6.460736	19.579034999999998	13.856430999999999	6.980465	22.951916000000004	6.133214000000001	4.538136
POLR3E	ENSG00000058600.16	10.134083	3.9031959999999994	7.872472999999999	10.327968	5.57889	8.382537000000001	11.858558	4.171538	4.5426530000000005
ATP2B4	ENSG00000058668.14	13.252214	6.358986	18.873776	15.034715	8.156115	20.363365	10.46482	4.735741	10.638622
ZC3H11A	ENSG00000058673.16	27.750922999999997	17.744533999999998	10.528673000000001	23.210761999999995	10.246321000000002	16.797031999999998	21.205835	13.478236	14.568075
RIOK2	ENSG00000058729.11	14.603019	4.409332	5.600999000000001	16.297677999999998	6.490644	5.139595	20.091485999999996	9.838391	8.160853
YIPF1	ENSG00000058799.15	11.509512	3.555661	3.7275970000000003	9.477855	9.371645	4.95465	9.86343	3.676477	3.8897939999999998
NDC1	ENSG00000058804.12	2.9752840000000003	1.442376	2.765797	3.840428	1.351396	2.57199	4.5337689999999995	1.566589	1.514224
DGKG	ENSG00000058866.15	1.9418090000000003	5.249115	15.299176000000003	0.940204	2.612084	17.443187000000002	2.4958599999999995	5.821549	6.032119
FLYWCH1	ENSG00000059122.16	12.837886000000003	4.651558	12.511899	15.929304	6.3685279999999995	13.500539000000003	9.848861000000001	6.949769999999999	5.44933
UNKL	ENSG00000059145.19	9.495465	5.745347	9.479811000000002	9.521882	5.18001	4.89818	6.652703	1.7303480000000002	1.622868
TBXAS1	ENSG00000059377.18	269.404756	92.582573	23.051861000000002	261.188068	114.48255700000001	9.463694	197.99322700000002	42.365987999999994	11.638678
PARP12	ENSG00000059378.13	17.651525	8.694623	2.968983	16.77786	9.884822	2.103747	17.474152	3.550581	1.045022
ALDH18A1	ENSG00000059573.9	2.882524	7.22639	4.0047429999999995	4.599959	4.6690320000000005	4.532070999999999	6.404774000000001	3.4062979999999996	3.267055
TARBP1	ENSG00000059588.10	6.118643	4.623512	3.702437	4.945175	2.0636460000000003	2.672918	3.989761	2.38782	1.223779
GATB	ENSG00000059691.12	3.558518	3.356898	4.699133	4.684369	2.227926	5.862070000000001	4.44965	4.247967	3.845132
MXD1	ENSG00000059728.11	26.068933	1.4791670000000001	3.657132	16.974421	4.329406	5.233497	13.94985	4.689094	1.651747
CDK17	ENSG00000059758.8	17.842759	10.901549	19.94507	16.182128	7.118517	23.550314	12.945481999999998	7.501500999999999	10.212759
DNAJC25	ENSG00000059769.20	1.551361	1.450017	1.303596	2.477757	0.984548	1.61638	2.445983	0.903405	0.9596960000000001
SLC2A3	ENSG00000059804.16	85.533659	13.760237	4.313569	53.035985999999994	7.310760000000001	1.969422	60.677637000000004	17.560485	1.360155
PSD	ENSG00000059915.17	0.207359	14.446209	7.813384	1.40849	12.849476999999998	6.263933	1.8701109999999996	16.986932	9.557227999999999
CTDP1	ENSG00000060069.17	8.511589999999998	2.417652	3.754547	8.959176	4.235486	3.488462	8.122911	2.6496999999999997	2.798714
YBX3	ENSG00000060138.13	31.69645	11.299629999999999	7.345356999999999	40.115342	18.946704	8.684398999999999	43.062436999999996	20.619549999999997	8.540030999999999
STYK1	ENSG00000060140.9	0	0	0	0.017186	0	0	0	0.032696	0.038017
WNK1	ENSG00000060237.17	74.136456	117.12167399999997	104.43857700000002	76.697591	128.607633	132.96501	80.442931	181.85945900000002	156.240515
NA	ENSG00000060303.5	0	0	0	0	0	0	0	0	0
CCAR1	ENSG00000060339.14	51.197857	24.393641	26.243847000000002	52.025956	37.834017	25.303144	52.007946999999994	29.10606599999999	20.187234000000004
OGFR	ENSG00000060491.16	11.473064999999998	6.370201	4.769876	10.762886000000002	8.822288	3.8895699999999995	13.968247999999999	6.337002999999999	4.3163670000000005
GNA15	ENSG00000060558.4	10.956686000000001	4.82979	1.2249889999999999	12.393236	6.927993	0.839931	15.299800999999999	6.239509	0.986194
CREB3L3	ENSG00000060566.14	0	0	0	0	0	0.003231	0.00794	0	0
PIGV	ENSG00000060642.11	2.149617	1.22742	3.241616	3.0014200000000004	3.0624689999999997	3.259968	2.163326	0.530593	1.6361590000000001
PTPRU	ENSG00000060656.20	0.629874	1.5143829999999998	1.0517189999999998	0.448808	1.0770520000000001	0.7858449999999999	0.33372	0.813015	0.571599
SNRNP40	ENSG00000060688.13	11.192211	9.229036	7.144182000000001	12.684927	5.808472	8.524252	14.320069	5.683241000000001	3.394428
RIMBP2	ENSG00000060709.15	0.021172	0.398274	0.289592	0.019814	0.822631	0.35597599999999996	0.058317	2.038171	0.593071
COL11A1	ENSG00000060718.22	0.102461	2.6358610000000002	4.366642	0.027576	1.314858	1.751338	0.006332	1.116316	2.756771
QSER1	ENSG00000060749.15	13.802147999999999	16.814692	9.748625	16.518497	9.507599999999998	11.183841	13.992131	10.651816000000002	11.871363
MPC1	ENSG00000060762.19	12.804003	34.866282000000005	40.189923	19.217925	36.221136	66.935035	18.350549	33.65793299999999	42.062447
ACAA1	ENSG00000060971.18	22.169743000000004	12.439416	11.616055999999999	20.776832999999996	15.537383000000002	12.543523	21.270183	7.726285999999999	12.241718
BCAT1	ENSG00000060982.15	9.204894000000001	7.890938	5.395423999999999	9.825931999999998	17.160177	4.711992	16.107142	9.782785	3.0178079999999996
HDAC7	ENSG00000061273.18	23.811265000000006	6.5436820000000004	7.96287	20.455038000000002	16.251264	7.767597000000001	28.845434000000004	6.725325000000001	4.585886
LZTS1	ENSG00000061337.15	0.1069	0.376709	0.207655	0.094832	0.694376	0.13375	0.119213	1.212998	0.385073
PRDM6	ENSG00000061455.11	0.33257400000000004	0.047971	0.107686	0.042629	0	0.092129	0.013598	0.029494	0.107468
WNT8A	ENSG00000061492.12	0	0	0.008623	0	0	0.017605	0	0	0.037031
SPAG4	ENSG00000061656.10	0.898255	0	0.37341199999999997	0.249449	0.718342	0.219739	0.676093	0.646757	0.153257
NCKAP1	ENSG00000061676.15	0.7944070000000001	3.779702	21.544209999999996	0.8276060000000001	2.674536	29.557962	0.453853	10.263613	25.933059999999998
MRPS35	ENSG00000061794.13	6.306427	7.522105000000001	6.9272350000000005	8.146604	7.828841	13.566470999999998	9.763899000000002	12.302857	9.187258
GUCY1B1	ENSG00000061918.13	0.287165	0.9331780000000001	2.6175729999999997	0.634931	2.505473	5.16802	0.533994	1.995742	2.240503
SFSWAP	ENSG00000061936.9	26.266695999999996	17.411375	16.755091	27.974297	15.934435	18.008747000000003	25.833444	9.465061	7.215923
TNK2	ENSG00000061938.19	38.22294899999999	29.098160999999998	38.377674	36.257477	30.96424	18.269125000000003	31.271885999999995	20.623438999999998	20.859093
MON2	ENSG00000061987.16	23.602027	9.343435999999999	15.500677999999999	23.603267000000002	14.477591	17.716911999999997	25.037795	6.895300000000001	6.383692
CDH3	ENSG00000062038.14	5.904323	2.227782	2.3714269999999997	4.9988340000000004	0.674052	2.2184980000000003	3.524609	1.1895310000000001	0.105329
ARSF	ENSG00000062096.15	0.104318	0.186304	0.153455	0.187464	0.098526	0.653109	0.12404	0.04675	0.209774
GPBP1	ENSG00000062194.16	22.580491000000002	18.814124	21.847786	22.813051	22.201996	27.539166999999996	22.732901000000002	27.531055	18.24787
DGAT2	ENSG00000062282.15	2.365432	0.036621	0.085001	1.127176	0.029676	0.192238	0.862889	0.16574899999999998	0.030753999999999997
ZNF112	ENSG00000062370.16	2.1897409999999997	1.4054799999999998	4.500748	1.00037	1.32049	5.400963	0.629015	3.0902380000000003	2.850797
CS	ENSG00000062485.19	42.82126699999999	18.924953000000002	24.082935000000003	40.502266000000006	18.083235	37.63661400000001	51.68664100000001	18.914552999999998	19.899701
LTK	ENSG00000062524.16	0.005749	0	0.010549	0	0	0.005786	0.041002	0.113189	0
MRPS24	ENSG00000062582.14	6.198909	8.563626	8.87214	7.228013000000001	15.992915	18.75094	9.144684999999999	8.901635	13.928286
ELMO2	ENSG00000062598.18	21.908813	10.241280000000001	16.818723000000002	19.274409999999996	20.595796	20.999180999999997	17.993394	8.137599	11.303434999999999
WAPL	ENSG00000062650.19	21.452942	12.108271	11.630625	17.460651000000002	13.33933	11.257043	18.818491	14.918918000000001	10.923446
VMP1	ENSG00000062716.13	114.40076299999998	52.769670000000005	33.552693	90.022586	72.83813099999999	38.06257899999999	103.91134800000002	44.80437099999999	22.647772
APPBP2	ENSG00000062725.10	9.44139	3.239778	9.210040000000001	8.023629999999999	5.979312	11.537919	8.697053	5.099881000000001	7.085293
POLD1	ENSG00000062822.15	7.673244	2.841027	1.354643	5.420116	3.388678	1.8512239999999998	7.179215999999999	2.178092	1.344283
SEZ6	ENSG00000063015.20	0.054954	0.11208599999999999	0.217661	0.10915899999999999	0.166907	0.18928299999999998	0.190063	0.328185	0.111615
EIF4B	ENSG00000063046.17	71.072274	82.054812	52.40786899999999	62.85109099999999	111.70656099999998	62.47309000000002	65.085453	125.24660799999998	78.64693900000002
SLC6A16	ENSG00000063127.16	3.37466	5.550688	2.7412989999999997	4.539929000000001	0.681111	0.40661499999999995	4.364517	1.9650079999999999	1.160578
BICRA	ENSG00000063169.10	6.575381	1.264907	5.745019999999999	5.903524	2.9162879999999998	6.558079000000001	5.591806999999999	2.160547	2.217872
SPHK2	ENSG00000063176.16	8.226153	4.302143	6.86774	7.341502	5.582938	7.961546	7.786217000000001	4.232302	5.544053
RPL18	ENSG00000063177.13	160.73627399999995	155.63708199999996	87.425762	193.83556800000002	224.94476999999998	116.98472	184.696598	197.04458899999997	99.484893
CA11	ENSG00000063180.9	3.884498	12.132166	11.715	3.1336209999999998	12.999223	15.149222	3.272086	15.987418	13.606883
ISOC2	ENSG00000063241.8	5.274348	6.90571	10.559673	6.877325	3.18672	13.067235	11.762628	7.127224000000001	8.4039179999999991
U2AF2	ENSG00000063244.12	58.520269	22.137191	23.943475	62.59197399999999	56.338041000000004	33.844008	59.315436000000005	21.226692	20.957114999999998
EPN1	ENSG00000063245.15	37.357273	26.029779	27.120727000000002	28.977574	38.415474	24.475856000000004	34.91469	28.699017	39.570595999999995
MED29	ENSG00000063322.15	10.809856000000002	11.301718	16.516429	9.352331000000001	6.53574	16.760605	9.985009999999999	7.930150000000001	11.989036
NA	ENSG00000063438.17	1.712911	2.234594	0.052757	0.72142	0.312114	0.045416	0.37034100000000003	0.068496	0
GSC2	ENSG00000063515.2	0	0	0	0	0	0	0	0	0
ZNF275	ENSG00000063587.15	0.694547	1.636194	4.116696	0.8113	2.22336	5.044773	0.7545390000000001	2.7211939999999997	5.342321
MTMR1	ENSG00000063601.17	8.662189000000001	7.2062729999999995	9.039795999999999	8.105234	8.699792	10.771956999999999	8.213323	6.419728	12.651793000000001
GPC1	ENSG00000063660.9	0.100644	1.438157	7.37977	0.107335	1.812796	8.466017	0.118618	2.212872	4.656262000000001
ADCK1	ENSG00000063761.16	10.506234	3.7416289999999996	4.937564	6.269577	3.658171	3.439076	8.731649	2.573927	1.5295029999999998
HAGH	ENSG00000063854.13	13.319871	12.447527	16.913035999999998	13.471967000000003	13.212085000000002	21.342451999999998	10.083687	15.209745999999999	20.867181
RNF4	ENSG00000063978.16	31.707047	11.870337	18.335633000000005	28.694750999999997	32.690253	21.819229999999994	34.358347	12.244934	15.803752999999997
CASP8	ENSG00000064012.22	36.820764000000004	5.752975	3.6026209999999996	28.735606999999998	19.832259	2.0728809999999998	28.122701	7.295712999999999	1.055809
LIMCH1	ENSG00000064042.18	5.287528	22.297977	45.958367	0.5252669999999999	34.242118000000005	73.579699	0.394096	73.368276	58.06361400000001
INTS13	ENSG00000064102.15	7.362566999999999	4.228591	6.650416	6.728078999999999	13.205257	8.38514	7.164805	6.088374999999999	10.289549000000001
TM7SF3	ENSG00000064115.11	50.909864	28.807798	23.399034	53.194652000000005	24.024942	28.032092	49.35148	19.625902999999997	22.867981999999998
DLX3	ENSG00000064195.7	0	0	0	0	0.115622	0	0	0	0.024091
SPA17	ENSG00000064199.6	0.513878	1.469053	1.2689409999999999	0.568314	0.38916	1.65838	0.42922	0.203164	1.8311509999999998
TSPAN32	ENSG00000064201.16	0.374472	0.5247580000000001	0.08151599999999999	1.2838930000000002	0.476773	0.061864	0.086403	0	0.009595
CCN5	ENSG00000064205.10	1.2069889999999999	0.756466	0.980895	0.83684	0.23919100000000001	0.849113	0.816777	0.18629400000000002	0.246023
DMRT3	ENSG00000064218.5	0	0	0.008147	0	0	0	0	0.22123199999999998	0.028264
ST3GAL6	ENSG00000064225.12	70.837613	25.963535	14.130486	66.70706000000001	39.221361	10.890736000000004	58.314455	22.096076	3.877855
ATP2C2	ENSG00000064270.12	0.16482599999999997	0.38941499999999996	2.840366	0.539448	1.3874360000000001	0.964589	0.007728	0.497078	0.34559900000000005
NGFR	ENSG00000064300.9	0.005517	0.807358	1.862647	0.025314	0.346868	3.411121	0	0.241732	0.473292
CDON	ENSG00000064309.14	0.257382	0.306492	1.047024	0.6285490000000001	0.39691899999999997	2.0139430000000003	0.505348	2.075492	1.484065
TAF2	ENSG00000064313.12	23.066595000000003	5.3255099999999995	8.844004	18.299350999999998	18.659810999999998	11.432817	18.438058	6.903077999999999	4.936221
HIPK2	ENSG00000064393.16	11.486792000000001	75.994943	66.249434	9.694279	50.462866999999996	81.98761	12.293876999999998	131.446509	132.034341
TNPO3	ENSG00000064419.13	6.56728	2.7994	4.732564	7.3301110000000005	7.058315	6.414796000000001	8.077617	5.529527999999999	5.392916
NA	ENSG00000064489.23	3.399891	0.494387	1.422246	2.4753640000000003	2.929534	1.556028	2.093729	0.496826	0.6657409999999999
RFXANK	ENSG00000064490.14	7.9103769999999995	1.8499079999999999	6.423098	8.694113999999999	7.519919	8.402116999999999	8.650956	4.495456	6.982550999999999
TMEM161A	ENSG00000064545.15	4.93013	3.093076	3.0200160000000005	5.221102999999999	5.4760469999999994	4.612456000000001	4.624026	2.511328	1.0697260000000002
LPAR2	ENSG00000064547.14	16.522221	5.711406	1.098318	30.305267	11.724966	0.156125	12.75891	3.771355	0.29895
CTSA	ENSG00000064601.19	54.38428899999999	21.386697	15.775015	49.673466000000005	30.951404	14.916590999999999	47.09468	15.18406	7.637183
SUGP2	ENSG00000064607.17	27.468613000000005	12.787128	12.882392	22.433769000000005	22.502563	12.971397	21.874825000000005	6.719911000000001	7.403733999999999
SLC12A2	ENSG00000064651.14	4.4408010000000004	13.276137	17.09139	3.994101	7.2078739999999994	31.366988000000006	4.804475	18.908787	11.837372000000002
SNX24	ENSG00000064652.11	9.252559999999999	3.482882	6.933578999999999	8.824430000000001	6.8635280000000005	8.726868	7.890067999999999	7.8100000000000005	6.494141000000001
EYA2	ENSG00000064655.19	0.23316	2.5913549999999996	11.544063000000001	0.263972	4.443074	10.911526	0.189105	1.53683	9.210243
CNN2	ENSG00000064666.15	17.720357	2.801687	2.301661	13.03219	2.3776349999999997	3.283559	9.534742000000001	1.753832	0.601002
ABCA7	ENSG00000064687.13	12.513757000000002	3.0100870000000004	2.501062	5.981156	1.261236	1.8194260000000002	6.68513	1.744378	0.543919
SNCAIP	ENSG00000064692.19	3.6992339999999997	0.369154	2.9109340000000006	2.6206889999999996	0.838479	3.8442909999999997	2.331073	0.478487	3.468215
DDX20	ENSG00000064703.12	4.601849	0.661613	2.1058030000000003	5.988702999999999	2.4156969999999998	1.996232	6.91481	2.463323	1.6207989999999999
BTBD1	ENSG00000064726.10	26.652245999999998	15.80065	22.377375999999998	23.866661	16.571811	29.908924000000003	25.334716	20.564695999999998	29.723152
FAR2	ENSG00000064763.11	15.358813999999999	5.9677620000000005	2.096624	20.984121	7.6454320000000004	2.084792	26.096674	12.421316000000001	1.782505
BCAS1	ENSG00000064787.13	0.5769340000000001	90.109081	25.154557	0.7388039999999999	69.85692499999999	32.36453899999999	0.287333	156.76692899999998	25.132804
POU1F1	ENSG00000064835.11	0	0	0	0	0	0	0	0	0
CHI3L2	ENSG00000064886.14	0.279492	2.593042	0.17742	0.330182	3.247076	0.6370389999999999	0.436876	0.135686	0.10104300000000001
SBNO2	ENSG00000064932.16	31.226032999999997	4.694201	4.137739000000001	24.397896999999997	6.53167	4.205122	25.895135000000003	6.030361	2.439045
PMS1	ENSG00000064933.18	30.770338000000002	8.186985	10.812414	27.135581	11.643730999999999	10.635254999999999	24.549625000000002	14.002415	3.7519910000000003
HMG20B	ENSG00000064961.19	31.465822	13.195073	14.998248000000002	24.037385	22.633793999999998	16.276436	22.678751000000002	10.376831000000001	17.573166000000004
CALCRL	ENSG00000064989.13	16.444595	15.684441	10.067860000000001	13.630609999999999	10.161487000000001	8.61136	11.640616	2.05024	1.540909
TAF11	ENSG00000064995.18	6.951083000000001	2.552887	4.432869	6.90799	5.302358	3.630616	7.371723	3.230771	1.97393
ANKS1A	ENSG00000064999.15	19.157427	6.254052000000001	4.402768	20.367931000000002	11.141722999999999	6.715615999999999	17.181719	5.510517999999999	3.5598180000000004
AP3D1	ENSG00000065000.19	22.781574000000003	16.300515	15.365565	23.194326	23.955467000000002	22.029170999999998	27.708632999999995	13.614009	21.813304000000006
ZNF76	ENSG00000065029.15	17.223732	7.4011949999999995	6.674412	14.429996000000001	7.637956000000001	7.128220000000001	10.126499999999998	3.103484	5.088667
SLC9A3R2	ENSG00000065054.14	1.235274	8.141628	6.618662999999999	1.14219	7.921768	8.633063	0.9703579999999999	9.795386	16.351906999999997
NTHL1	ENSG00000065057.9	3.246918	0.886138	2.199198	1.613029	1.212889	2.603592	2.819544	1.859599	2.1731939999999996
UHRF1BP1	ENSG00000065060.17	8.232549	2.314293	1.9144619999999999	6.543576999999999	5.778828000000001	2.352182	7.329721	2.041549	1.6200599999999998
GNAI3	ENSG00000065135.12	9.316875	3.474977	3.951432	10.351938	6.686939	5.936288	9.947284	4.761549	4.343322
IPO5	ENSG00000065150.21	24.170553	31.672666999999997	28.887936	26.200540999999998	38.70384	40.431808	29.850832	26.118135	23.327563
OAT	ENSG00000065154.12	6.967974000000001	11.207557000000001	21.495113	8.451827000000002	10.382368	26.940321000000004	10.11535	15.271847	18.931537000000002
WDR3	ENSG00000065183.16	2.6854950000000004	1.480482	1.691405	3.21196	3.663249	2.410495	5.000235	2.6912070000000003	3.045491
PKN2	ENSG00000065243.20	50.012206000000006	28.800145999999998	15.015359999999998	39.9572	28.735738	14.141225	32.013747	14.087691	8.034512999999999
WDR18	ENSG00000065268.11	5.843977	3.184464	3.804928	9.128977	10.013479	6.308248	8.253122	3.275773	1.6335069999999998
TRAM2	ENSG00000065308.5	1.068786	0.659562	0.456525	1.549967	1.08938	0.448703	1.950032	0.488888	0.196213
NTN1	ENSG00000065320.9	0.003788	0.661784	1.551852	0.030075	0.394621	1.19832	0.018385	0.385479	0.813382
GLP2R	ENSG00000065325.13	0	0	0.196217	0.002659	0.006255	0.119229	0	0.130949	0.852328
MCM10	ENSG00000065328.16	0.037616	0	0.025848	0.043049	0.045175	0.025228	0.21179	0.058697	0.010446
DGKA	ENSG00000065357.20	59.65980099999999	34.664303	9.731487999999999	52.419351999999996	28.441048000000002	8.618591000000002	57.13260100000001	16.841831000000003	4.321407
ERBB3	ENSG00000065361.16	10.532112999999999	22.994284	49.982651999999995	10.060176	11.63494	45.49659	6.700983	9.309676000000001	12.184447
ROPN1	ENSG00000065371.17	0	0	0.050438	0	1.445016	0.014109	0	0	0
ANKRD44	ENSG00000065413.20	91.55441699999999	23.510022999999997	14.607648000000001	70.65982699999999	63.90872500000001	9.028155000000002	66.182472	11.522423999999999	6.024985
KARS1	ENSG00000065427.14	14.461294	9.81017	10.250449	17.145515000000003	13.935801999999999	13.9323	21.451734	15.763572000000002	14.304168
ADAT1	ENSG00000065457.10	17.821597	12.147011	14.225532	18.068127999999998	8.470505000000001	12.133372999999999	19.575984000000002	10.379026000000001	8.845858999999999
PDIA5	ENSG00000065485.20	3.245577	2.6669720000000003	0.455352	2.807718	2.01719	0.717556	5.975785	0.847863	0.16303600000000001
TBC1D22B	ENSG00000065491.8	2.755484	0.993525	2.02101	2.687373	1.995618	2.716848	3.019899	1.714022	2.11161
NDUFB4	ENSG00000065518.8	16.361967	13.442338	28.066016	20.749735	22.948515	39.64877	19.47827	25.753491	36.034376
SPEN	ENSG00000065526.12	23.232208000000004	16.732065	17.778101	27.604779	16.695475000000002	23.982132	22.907375000000002	16.697475999999998	17.771045
MYLK	ENSG00000065534.18	1.0958830000000002	4.033764	16.345532	1.29085	8.094008	18.576266	0.946448	9.272110999999999	21.477701
ZC3H15	ENSG00000065548.18	30.489311999999995	39.911374	21.585304999999998	38.379349000000005	46.978655999999994	29.730626000000004	46.352397999999994	33.514471	24.631957999999997
MAP2K4	ENSG00000065559.15	12.994838	6.028726000000001	14.45325	12.890098000000002	18.751939	19.469816	11.137906000000003	16.200057	10.291005000000002
PACC1	ENSG00000065600.12	6.749708999999999	3.4301820000000003	5.362953999999999	7.1173530000000005	4.532645	7.284003	6.735682	2.644874	2.645466
SNAP91	ENSG00000065609.14	0.02179	2.866055	3.542703	0.117367	10.584634999999999	4.91532	0.328592	7.117786	5.307796
SLK	ENSG00000065613.15	13.08682	12.455485	18.206144	13.259269	13.733412000000001	22.150833	12.766119999999999	21.839534999999998	28.450918
CYB5R4	ENSG00000065615.14	20.916522	7.2381709999999995	8.311941999999998	20.975734	11.789697	5.852625	18.967423	10.124310000000001	3.6020260000000004
COL17A1	ENSG00000065618.21	0.456647	0	0.174153	0.049347	0	0.16773	0.007646	0.07792	0.132056
GSTO2	ENSG00000065621.15	1.8793670000000002	0.827866	3.0353250000000003	2.059468	1.341655	1.891082	1.543026	0.694692	0.9663439999999999
SEC61A2	ENSG00000065665.21	7.748546999999999	0.775245	6.023727	8.823718	4.625538000000001	9.501559	8.280199999999999	1.519799	2.653373
PRKCQ	ENSG00000065675.15	0.042886	1.655273	2.285373	0.047488	0.474974	2.167823	0.079209	1.5452810000000001	0.9949530000000001
TLE2	ENSG00000065717.15	0.9009050000000001	3.689813	5.241302	2.506953	3.2152909999999997	5.018024	2.07812	2.5768160000000004	8.038021
ASB1	ENSG00000065802.12	7.2084090000000005	4.666318	5.887154	5.497037	4.00633	7.204833999999999	4.870449	9.234693	7.231843
FAM107B	ENSG00000065809.13	6.757369000000001	51.08303299999999	47.27069200000001	4.963420999999999	26.386916000000003	49.213706	5.7619359999999995	73.391606	28.996145999999992
ME1	ENSG00000065833.9	0.139791	3.877243	11.245384	0.254431	0.148982	11.462061	0.074223	2.651924	9.248282
TBC1D1	ENSG00000065882.16	30.470404000000002	20.264589	8.824892000000002	34.106461	21.078185	9.28207	35.974373	14.294468999999998	13.514637
CDK13	ENSG00000065883.16	41.862866999999994	16.94413	24.038122	43.497098	32.147397000000005	27.996223999999994	36.992558	19.841105000000006	19.210967999999998
MTHFD2	ENSG00000065911.12	27.852967	8.534403000000001	4.406510000000001	29.463949999999997	16.071807	3.128735	52.25360299999999	19.347751	4.887368
SLC9A7	ENSG00000065923.10	2.611632	2.8038670000000003	3.83808	2.978484	4.137041	3.712656	5.984628	3.481261	2.911029
FOXJ2	ENSG00000065970.9	6.677116	3.647418	3.661512	6.1694830000000005	5.491314	3.622762	6.175446999999999	3.659966	3.235817
YBX1	ENSG00000065978.19	80.064362	106.65438800000001	57.01176	103.82249	146.345995	75.872251	124.562606	154.201932	108.838596
PDE4A	ENSG00000065989.16	8.62105	3.429632	2.3249859999999996	5.955811000000001	5.4142090000000005	2.7859560000000005	6.786421000000001	3.5025910000000002	3.20591
PPP2R5A	ENSG00000066027.12	4.530056	6.216984999999999	10.692423999999999	7.67483	14.301399	18.121247	4.733892999999999	6.832431	13.514807000000001
CTNNA2	ENSG00000066032.18	0.232275	12.093231	53.23392300000001	0.7627060000000001	10.49741	63.730233000000005	0.387312	14.629927	71.75486599999999
ELAVL1	ENSG00000066044.15	37.600502	11.963719	20.246874	38.783588	18.626283	22.618932	41.288554000000005	16.184978	13.018467
TIE1	ENSG00000066056.14	1.023176	1.064365	0.551476	1.08996	0.591356	0.556235	1.182057	0.7888280000000001	0.272387
DIP2B	ENSG00000066084.13	30.063034	14.585560999999998	22.412846999999996	28.737209999999997	19.872005	30.072404000000002	20.037124	24.827907	13.690131
SMARCD1	ENSG00000066117.15	10.409417999999999	5.218874	8.83392	10.39504	6.303724	9.660583000000003	13.322036999999998	4.111533	5.739904999999999
KDM4A	ENSG00000066135.13	8.867387	4.871243	6.021420000000001	7.354665999999999	3.8164860000000003	6.110350000000001	8.170896	4.299505	4.874769000000001
NFYC	ENSG00000066136.20	19.547549999999998	9.061376	9.665372	22.554147	18.740109	11.482104999999999	20.252938	6.509981999999999	5.6153319999999995
ZMYND12	ENSG00000066185.13	0.41749600000000003	0	0.5417259999999999	0.12779000000000001	1.761287	1.0041829999999998	0.088264	0.461144	0.791219
SLC9A3	ENSG00000066230.12	0.628613	0.061166	0.472781	0.45655	0.560605	0.47536500000000004	0.550546	0.211964	0.363832
NGEF	ENSG00000066248.15	2.711014	2.9224810000000003	1.312284	2.331691	2.9031279999999997	1.365225	2.018967	2.254609	1.248371
ASPM	ENSG00000066279.18	0.072077	0	0.013949	0.069907	0	0.034662	0.043098	0.001777	0.026538
CD84	ENSG00000066294.15	74.354165	16.905292	5.430975	56.613945	23.623820000000002	2.5320780000000003	44.590267	10.336026999999998	2.123909
ELOVL1	ENSG00000066322.15	20.046598999999997	6.671277	14.787844999999999	22.441513000000004	9.232574	21.152472	22.255966	9.921732	5.330731
SPI1	ENSG00000066336.12	128.89824199999998	40.064583999999996	10.465254999999999	102.86243400000001	62.01817500000001	5.2783869999999995	124.51311799999999	45.633333	10.876836
ZNRD1	ENSG00000066379.15	3.162047	2.314527	1.8772600000000002	3.6660630000000003	5.262173	1.85093	4.951206	2.082467	1.3900190000000001
MPPED2	ENSG00000066382.16	0.204812	3.036987	5.57856	0.118164	5.731179999999999	5.037658	0.121887	2.354543	2.173857
CLDN18	ENSG00000066405.13	0.103779	0.023653	0.088083	0.249334	0.010141	0.043218	0.059317	0.018807	0.032184
ZBTB11	ENSG00000066422.5	8.939612	4.196941	6.4815890000000005	9.101992000000001	7.528651	6.4062410000000005	10.292561000000001	7.105795	4.116942
ATXN3	ENSG00000066427.24	43.707252	15.976524999999999	13.873106	38.849937000000004	20.362392	16.783926	29.445772999999996	12.512272999999999	8.229529
GOLGA5	ENSG00000066455.13	7.688688	7.755532	7.347151	7.683572	9.085382	8.388739	8.92217	12.71302	8.752286
FGFR2	ENSG00000066468.23	0.46854399999999996	12.034396999999998	43.846585	1.0645200000000001	21.898632	71.29913200000001	0.5372100000000001	25.975697	45.860935999999995
LRRC40	ENSG00000066557.6	3.639889	2.940417	3.891284	4.016806	5.262231	3.388957	4.484873	2.374452	2.674796
ISOC1	ENSG00000066583.12	2.01901	3.5006770000000005	5.906865	3.799967	12.428571999999999	8.010204	3.815178	4.620788	5.208177
EML1	ENSG00000066629.18	19.767386999999996	10.048992	5.068404	12.188677	10.589941000000001	7.509810999999998	10.063626	4.336631000000001	1.874846
TRMT11	ENSG00000066651.20	14.249842999999998	9.237719	8.908584	11.705447999999999	8.650253000000001	10.883382	11.558531	7.547527999999999	6.182305
THUMPD1	ENSG00000066654.14	16.981808	14.300844	9.519329	18.894727	17.431053	12.203497	16.20944	8.689606000000001	7.089313
MSANTD3	ENSG00000066697.14	3.680724	8.928194	6.106567	3.941459	5.242093000000001	6.2225019999999995	3.807639	7.900451	7.590647
KIF26A	ENSG00000066735.14	0.013186	0.03744	0.016546	0.002053	0.07944	0.013081	0.010835	0.035408	0.008502
ATG2B	ENSG00000066739.12	6.544454000000001	5.466737999999999	6.913583	7.362068	6.546137	9.076549	4.410476	2.8602049999999997	3.264493
ARFGEF1	ENSG00000066777.9	18.048063	11.33971	9.606581	19.653892	10.575572	11.26242	17.466891999999998	11.217616	9.374476
ACSM2B	ENSG00000066813.14	0.297313	0.13217399999999999	0.324307	0.456619	0.299893	0.755387	0.356372	0.218323	0.024093
ZFAT	ENSG00000066827.16	5.8801820000000005	2.7305349999999997	1.500348	6.570514	9.459143000000001	2.153061	4.392479000000001	1.6933650000000002	1.3860480000000002
MTFR1	ENSG00000066855.16	11.000359	6.394144000000001	5.193181999999999	13.454055000000002	19.340161	7.615711999999999	14.584292999999999	7.30847	7.709064
STAG3	ENSG00000066923.17	7.967387	5.206435999999999	1.6331910000000003	4.898816	0.901219	0.969105	4.842102	0.6162270000000001	0.36484
FECH	ENSG00000066926.12	10.222995999999998	7.267975000000001	9.282449	8.606866	13.531751	9.142468	7.602972999999999	4.613708	5.728645
MYO9A	ENSG00000066933.16	7.374331999999999	5.904696	13.091289	10.645254	12.867683000000001	12.283631999999999	9.713114	8.889745	10.490065000000001
DDX3Y	ENSG00000067048.17	0.009035	0	0.158216	0	0	0	18.334761	22.616941999999998	22.444913000000003
PFKP	ENSG00000067057.17	6.633791	21.9194	65.61577600000001	36.914806000000006	33.664256	83.842358	69.56134100000001	25.92374	64.221075
IDI1	ENSG00000067064.11	14.728728	15.436487	19.188205	14.075730000000002	11.315462999999998	23.305404	10.592821	17.468395	16.841022
SP100	ENSG00000067066.17	135.182276	37.322720000000004	11.198687	109.87782800000001	51.43039100000001	5.297765999999999	118.68599500000002	21.169282000000003	4.607994
KLF6	ENSG00000067082.15	30.143120999999994	9.941089	6.0219640000000005	34.407849	17.851259000000002	5.944617999999999	32.709917	8.763505	4.182488
PLPP1	ENSG00000067113.17	7.5819849999999995	8.462052	14.966256	6.632239	8.514666	22.532263999999998	6.117197000000001	6.664136	18.209567
NEO1	ENSG00000067141.17	3.507186	5.425012000000001	25.221549	4.350954	8.518725000000002	35.18807	3.203166	12.141524	21.948915999999993
TRAM1	ENSG00000067167.8	35.091072	19.231548	18.666527	40.648251	44.863963999999996	21.707	51.868801	23.459982	13.79723
PHKA1	ENSG00000067177.15	0.405371	0.364503	2.4594500000000004	0.16131	0.043009	3.948785	0.078486	0.404619	3.412594
TNFRSF1A	ENSG00000067182.8	100.77344000000001	28.238801	17.011624	85.760716	41.653489	12.900341	85.571165	20.433228	10.435650999999998
CACNB1	ENSG00000067191.16	4.46696	1.794348	5.9462969999999995	4.179759999999999	1.9737719999999999	4.274155	3.2001989999999996	1.876302	3.335638
EVI5	ENSG00000067208.14	34.170104	17.676416	20.582915999999997	35.693810000000006	44.56204399999999	23.320225	31.137991	25.926182	24.163881
STOML1	ENSG00000067221.14	2.168359	0.758239	2.406617	2.459947	2.3998530000000002	2.332798	1.576009	1.544212	0.8877390000000001
PKM	ENSG00000067225.18	109.28104599999999	70.474847	86.533237	91.38723800000001	111.22175	131.08858299999997	181.858798	118.38885699999999	122.86229099999997
DHX29	ENSG00000067248.10	7.574586	7.206036	6.35425	7.160649	4.555721	6.79648	7.1714839999999995	6.376879	4.706614
DNTTIP2	ENSG00000067334.14	9.633798000000002	11.323820999999999	7.382982999999999	10.209596000000001	13.11751	8.550620000000002	10.531449	13.120196	11.370702
METTL22	ENSG00000067365.15	20.015266	7.203184	6.717517	19.249739	4.813202	7.953832	17.058025999999998	3.638483	3.191919
TP53BP1	ENSG00000067369.14	8.790301000000001	6.771474	12.007081000000001	8.680381	6.463137	10.866336000000002	8.297247	8.384728	6.372135000000001
TRO	ENSG00000067445.21	6.877617000000001	1.532068	8.798715999999999	3.297085	2.290666	9.782124000000001	3.4218659999999996	2.279579	3.632027
RRP15	ENSG00000067533.6	4.531779	3.8646149999999997	2.705635	5.930664999999999	4.3018980000000004	2.02214	7.148835	2.723835	3.3929799999999997
RHOA	ENSG00000067560.12	116.16414000000002	96.09075	101.259778	132.582835	144.357652	129.60604	135.958327	137.32484399999998	117.05506299999999
DHX8	ENSG00000067596.12	11.351323999999998	4.755961000000001	5.9706150000000004	7.621926	8.267476	7.615922	11.092732000000002	5.923824	4.071573
PMS2P4	ENSG00000067601.8	2.167564	0.773947	3.493347	2.819314	1.812608	3.784517	2.710365	3.048563	2.426474
PRKCZ	ENSG00000067606.17	4.874609	12.425794999999999	6.612021999999998	7.290991999999998	7.29886	7.433300999999998	4.968312	11.113057000000001	3.741618
ZFY	ENSG00000067646.12	0.15579199999999999	0	0	0.022224	0	0.079601	2.3682860000000003	5.021349	3.895956
IARS2	ENSG00000067704.10	5.820252	3.919525	7.125886	6.395359	7.800556	10.842963	8.727694	7.297204	8.973067
SYT1	ENSG00000067715.14	0.6041460000000001	4.591415	1.319518	0.24235400000000001	8.298252999999999	1.078689	0.675688	8.941773	4.115154
NAV3	ENSG00000067798.16	89.895805	35.244568	17.939671	53.977146999999995	31.135186000000004	12.396203000000002	46.520176000000006	17.933313	10.377796000000002
IDH3G	ENSG00000067829.19	18.06538	6.301015	10.693957000000001	14.621256000000002	11.244055999999999	12.989445000000002	16.395737	8.5931	8.398351
ROGDI	ENSG00000067836.13	14.390960999999999	20.711537999999997	18.718382	10.661246000000004	27.794131999999998	23.092628999999995	10.914625000000001	15.975804999999998	11.000590999999998
PDZD4	ENSG00000067840.12	0.5271710000000001	8.686802	8.194026999999998	1.467374	9.538517	5.631288	1.117099	16.897264	12.614658
ATP2B3	ENSG00000067842.17	0.116991	0.22187	0.577623	0.05618	0.378805	0.37458600000000003	0.062865	0.37055	0.295838
ROCK1	ENSG00000067900.8	56.355827	17.930266	15.553082999999997	59.81727	34.272012	16.43818	56.52716	28.221548	17.813538
CBFB	ENSG00000067955.15	26.037947999999997	24.35642	15.280097	27.426989000000003	40.313036999999994	15.508105	25.511536	16.184459	9.975574
PDK3	ENSG00000067992.15	12.247718	6.104386	3.218561	10.560754999999999	5.6568819999999995	3.969982	8.647571000000001	3.2638380000000002	5.280602
HYAL2	ENSG00000068001.14	3.2960460000000005	1.355399	1.607455	4.086862	3.4980059999999997	1.333761	5.166632	1.9632920000000003	0.7465120000000001
HDAC4	ENSG00000068024.16	37.662988	10.23113	16.003787	46.618317	17.787473000000002	17.356492	37.36333	12.193342000000003	9.000470000000002
RASSF1	ENSG00000068028.17	13.182336999999999	5.555746	2.3088420000000003	15.203003	8.025846	2.587595	14.687294000000001	4.700861	1.908423
FGFR3	ENSG00000068078.18	0.5219440000000001	3.1181419999999997	82.057474	0.625167	6.922105999999999	78.88913199999999	0.096779	2.837058	38.092439000000006
IFI35	ENSG00000068079.8	12.63406	5.187379	4.829134	12.937091999999998	7.8439820000000005	4.199941000000001	15.949454	5.0263610000000005	3.2386809999999997
HEATR6	ENSG00000068097.15	10.658862	7.3727789999999995	5.889824000000001	17.371049	3.6992260000000003	6.73804	9.095181	2.354902	2.066883
COASY	ENSG00000068120.15	11.147578	5.63331	10.828918999999999	9.905232000000002	6.545840000000001	12.538865	14.411788	8.559218000000001	8.92822
PLEKHH3	ENSG00000068137.15	1.9647940000000002	3.462997	1.72229	2.661509	1.570391	2.055637	2.008354	0.9037820000000001	0.6751759999999999
MEF2A	ENSG00000068305.17	374.182803	101.43606500000001	46.565715999999995	308.99325699999997	178.61544099999998	30.407123000000002	250.54290500000002	69.065754	22.153847999999996
OTUD5	ENSG00000068308.13	14.714709	7.699218	9.607148	15.454388999999999	12.05962	11.474629	13.625998	10.127181	9.6176
TFE3	ENSG00000068323.17	20.005129	6.480095	12.282798	20.124104	9.205594999999999	13.30214	21.774209999999997	6.952650999999999	15.154561999999999
TBC1D25	ENSG00000068354.16	3.3252810000000004	2.246635	1.7825919999999997	2.487312	1.702621	1.915809	2.9903	1.79437	1.746589
ACSL4	ENSG00000068366.20	28.457759000000003	8.366087	7.59312	25.608635	10.232941	6.43591	22.742966000000003	10.955952	4.9743379999999995
INPP5A	ENSG00000068383.19	1.560453	1.8234829999999997	5.489939	2.255357	1.325141	8.781622	1.609954	2.320213	3.9877680000000004
GPKOW	ENSG00000068394.11	3.403432	4.192705	6.474338	4.202893	5.960661	6.673024	4.267136	4.309163	7.980816
GRIPAP1	ENSG00000068400.13	31.661657000000005	17.473836	12.949190999999997	32.543191	29.484331	14.230656	29.533814999999997	21.071536	14.955259999999997
FTSJ1	ENSG00000068438.15	6.995879	1.355339	3.7760260000000003	6.1169530000000005	5.892525000000001	5.959211000000001	9.77119	5.141104	4.9397340000000005
PRR11	ENSG00000068489.13	3.593806	13.990413	2.574129	4.729089999999999	2.773231	3.193296	4.886601000000001	1.199119	0.540385
REEP1	ENSG00000068615.19	0.019442	2.251689	0.67699	0.014291	0.300171	0.896152	0.076496	1.163206	0.61002
ATP11A	ENSG00000068650.18	40.48833200000001	9.973393	15.315650000000002	42.198938	16.206055	15.932651	43.577522	12.639793	8.085128000000001
POLR1A	ENSG00000068654.16	7.070858	4.710399	4.462864	8.920000000000002	3.727957	4.619503	14.867593	3.297717	3.177549999999999
LAPTM4A	ENSG00000068697.7	47.026776	22.260188	30.065965	50.633448	35.312234	46.6824	48.096098999999995	25.262845	22.500601
TTC7A	ENSG00000068724.17	26.014867999999996	6.1533690000000005	5.300897999999999	37.831918	15.917944000000002	6.004110000000001	33.752867	8.080499999999999	3.1125499999999997
IP6K2	ENSG00000068745.15	19.725131000000005	17.142944	17.646032	24.648598999999997	9.897269999999999	23.552027000000002	18.710717	13.215991999999996	9.576145
STON1-GTF2A1L	ENSG00000068781.21	0.034946	0.544813	0.21224200000000001	0.012159	0	0.206257	0	0.290918	0.296183
SRBD1	ENSG00000068784.13	11.611836	4.196965	3.5212009999999996	11.37718	7.238493	3.264254	9.886064	4.0305480000000005	2.324045
KIF2A	ENSG00000068796.18	15.30152	44.564918	40.969724	14.275391	21.531368	38.259412	16.522035	33.71536999999999	40.418752000000005
RASGRP2	ENSG00000068831.19	25.656938000000004	5.996687	2.390787	21.21013	9.149579	0.744793	27.642984	5.379398	2.4764300000000006
PSME4	ENSG00000068878.15	24.424978	13.694111	12.223556	23.672545000000003	13.606973999999997	12.531146000000001	22.128026000000002	7.1016330000000005	5.3135710000000005
IFT80	ENSG00000068885.15	21.778049000000003	10.469524999999999	18.954154000000003	18.642519000000004	14.858855	15.982669000000003	17.166436	7.8053609999999995	7.986478999999999
SIRT2	ENSG00000068903.20	23.746155	31.073148999999997	40.96924	29.482175	43.105534999999996	55.627417	23.501148999999998	38.363161	26.423737999999997
ERLEC1	ENSG00000068912.14	10.223121	7.398214999999999	10.68229	8.978974000000001	8.916159	13.017206000000002	8.775141999999999	6.471684	5.145014999999999
PPP2R5B	ENSG00000068971.14	6.616493999999999	2.316248	6.592446	5.585663	5.511872	6.54825	5.183955	1.856103	3.236229
PYGM	ENSG00000068976.14	2.362535	1.916588	10.164038	1.895152	3.1225880000000004	15.436629	1.6662	2.114797	11.515
PAGE1	ENSG00000068985.5	0	0	0	0	0	0	0	0	0
PITX1	ENSG00000069011.16	0.009833	0	0.018085	0.05421	0	0.007226	0.00986	0.03088	0
TRPC7	ENSG00000069018.19	0	0	0	0	0	0	0	0	0
MAST4	ENSG00000069020.18	1.191087	2.230602	13.743298	1.6444029999999998	1.807283	20.104576	0.989734	4.5680950000000005	9.097289000000002
ADGRF5	ENSG00000069122.19	0.018519	0.213483	0.015029	0.040543	0	0.044098	0.08916299999999999	0.237792	0.035606
SDK2	ENSG00000069188.17	3.2702750000000003	0.064056	1.1898819999999999	1.365657	0.468365	1.8857269999999997	2.3282469999999997	0.10317799999999999	0.37955
ADAM7	ENSG00000069206.15	0	0	0.023108	0	0.092105	0	0	0	0
NUP133	ENSG00000069248.12	9.323303	6.672914	7.678541	7.044528	5.736176	7.315058	7.431447	4.686139	4.586682
NUCKS1	ENSG00000069275.13	21.864832999999997	59.337207	64.520461	19.031349	56.594159000000005	69.371867	28.678261	63.173247	69.864268
VPS35	ENSG00000069329.18	27.55077	11.542054	10.499866	20.953567	25.184286	13.548918999999998	29.090547000000004	17.042986000000003	12.407199
DNAJA2	ENSG00000069345.12	14.663758000000001	12.771058	15.532333999999999	16.12042	15.983486	22.805854999999998	16.304116	12.984314999999999	19.213160000000002
BCL3	ENSG00000069399.15	8.04574	4.441503	1.691381	5.072649	3.4292450000000003	2.108154	11.238349	2.0193499999999998	2.1093710000000003
KCNAB2	ENSG00000069424.15	7.652834999999999	4.24581	3.5243819999999997	6.028199000000001	12.837320000000002	3.577832000000001	4.781777000000001	12.085661	2.671506
ABCC9	ENSG00000069431.11	3.400072	0.949202	7.383633	3.440648	4.329829	11.55932	2.534008	1.449077	7.033090999999999
GAL	ENSG00000069482.7	0	0	0	0	0	0	0	0	0
CLEC2D	ENSG00000069493.15	26.996463000000002	17.872235000000003	3.5446380000000004	18.616932000000002	8.842697999999999	0.445135	20.506236	6.903962	0.748097
FUNDC1	ENSG00000069509.6	3.369588	7.045805	11.147159	5.43942	8.942823	14.447016	5.409922	8.249554	11.082039
MAOB	ENSG00000069535.14	0.138515	4.6622129999999995	15.287415	0.371122	4.416575	18.848917	0.039376	6.672035	28.631798
RORA	ENSG00000069667.16	0.706561	4.669526	29.401733	1.211888	8.769801999999999	36.82155899999999	0.24706299999999998	3.8682240000000006	19.350509
DRD4	ENSG00000069696.7	1.4776479999999999	0.356471	1.275029	1.0223520000000001	0.310217	1.080606	0.811312	0.029017	0.081251
TGFBR3	ENSG00000069702.11	0.16707599999999997	0.243473	6.357186	0.168775	1.650616	6.878916000000001	0.08524699999999999	0.77512	5.057473999999999
PLA2G10	ENSG00000069764.10	0.171909	0	0.109851	0.157865	0.02912	0.215626	0.419575	0	0
HES2	ENSG00000069812.11	6.673195	0.8296809999999999	2.7656210000000003	7.290224000000001	2.507837	2.293954	5.789652	1.117837	0.535547
ATP1B3	ENSG00000069849.11	59.77614700000001	20.554929	20.17396	39.897577999999996	19.492118	29.878065	66.424882	31.509277	24.875207
NEDD4	ENSG00000069869.16	186.63034900000002	89.778013	103.17217199999999	208.225167	75.093461	86.945446	116.612186	41.393516000000005	35.678291
PIGB	ENSG00000069943.10	18.386428000000002	8.194129	6.411351999999999	15.204238	5.0289079999999995	5.867077	16.683257	3.617694	2.2030689999999997
MAPK6	ENSG00000069956.12	2.3431300000000004	6.350562	7.193257	4.354755	10.725038999999999	12.313353	3.379321	6.243093	9.33548
GNB5	ENSG00000069966.18	6.385739	3.96026	12.043207	8.399554	11.114858	14.290044	5.4176020000000005	6.778892000000001	6.738381
RAB27A	ENSG00000069974.16	10.244007	1.269417	2.127599	9.229096	8.788785	2.151331	8.463038	1.956358	1.8956880000000003
HDHD5	ENSG00000069998.12	4.913131000000001	3.679453	3.133235	6.392633	2.7530089999999996	3.86126	10.090095999999999	4.068999	2.616321
UFD1	ENSG00000070010.19	13.910618000000001	11.477354999999998	11.118022	15.632401999999999	8.970821	15.498119	15.910074000000002	12.106027	9.489208
LRP6	ENSG00000070018.9	5.917267000000001	9.104752999999999	9.92654	5.73181	12.264624999999999	11.021444	3.888298	8.748736	8.689757
GUCY2C	ENSG00000070019.5	0	0	0.016693	0	0	0.007889	0.003496	0	0
SCT	ENSG00000070031.4	0.148222	0	0.03857	0.019002	0	0	0	0	0
PHRF1	ENSG00000070047.13	10.372570999999999	5.216527	6.7743829999999985	9.650720000000002	6.439299	6.972290999999999	11.475555	4.732614	5.1647039999999995
ELP1	ENSG00000070061.15	5.24113	3.084446	5.485442	5.635313	5.681111	6.807274	5.639812000000001	2.797612	3.744845
NUCB2	ENSG00000070081.17	18.44752	18.768316000000002	19.432998000000005	23.797103	19.857907	17.889781	21.210209999999996	16.71342	16.126699000000002
PFN2	ENSG00000070087.14	1.454657	25.275349000000002	50.326300999999994	1.988907	18.783711	64.062155	1.4815599999999998	24.893773	57.96293
PTPN3	ENSG00000070159.14	3.789932	1.3170410000000001	2.231104	3.3663309999999997	1.6179519999999998	2.219322	3.48172	0.400559	0.46284800000000004
SPTB	ENSG00000070182.21	0.512183	0.8905259999999999	0.8557380000000001	0.31157599999999996	3.0630629999999996	0.527756	0.337889	1.674734	0.6369370000000001
DAPP1	ENSG00000070190.13	10.262042000000001	4.292753	0.833106	7.228456	6.8882900000000005	0.329202	8.276048	2.591462	0.519917
FGF10	ENSG00000070193.5	0.456819	1.459096	0.388643	0.863782	2.992717	0.271962	0.314751	1.236494	0.204248
SLC44A1	ENSG00000070214.16	6.014382000000001	28.297520000000006	59.285305	5.683484	18.130474	78.107129	5.879112999999999	46.528205	29.446671000000002
TMEM260	ENSG00000070269.14	11.625548000000002	4.68999	4.519366	9.977903	2.643318	4.11256	8.551200999999999	4.83438	1.5862330000000002
SMG6	ENSG00000070366.14	8.912123000000001	3.821317	7.196200000000002	10.458611000000001	5.715724999999999	7.246742000000002	9.360322	4.595555	8.861318
EXOC5	ENSG00000070367.16	15.255289000000001	21.848470000000002	19.946074	13.230175000000001	21.158475000000003	29.278832999999995	17.801547	19.971973	20.803411
CLTCL1	ENSG00000070371.16	1.108558	0.265678	0.939157	0.388152	0.542117	0.7739349999999999	0.283499	0.413364	0.313682
FGF22	ENSG00000070388.11	0.35781	0.442615	1.2030129999999999	0.5693170000000001	0.37363100000000005	1.085417	0.5188630000000001	0.294914	0.543145
FSTL3	ENSG00000070404.10	2.2064019999999998	4.056729	3.535903	1.683273	2.469042	5.009352	1.057577	0.8257779999999999	2.1380429999999997
DGCR2	ENSG00000070413.20	5.340655000000001	3.290572	6.344452	6.7744860000000005	3.812234	7.7255959999999995	5.824414	2.807713	4.767691
RNF126	ENSG00000070423.18	7.626518000000001	3.119039	5.748395999999999	6.007169	4.385208	5.9124	6.948179	4.285830000000001	4.150028
MNT	ENSG00000070444.15	15.02615	9.563278	4.687886	19.752061	14.215001000000001	5.584895999999999	16.321215	5.506735999999999	3.355705
ZXDC	ENSG00000070476.15	11.773706	3.3383460000000005	6.470718	10.641763000000001	6.629543	8.155984	11.183482999999999	2.940665	4.680705
JMJD6	ENSG00000070495.14	10.038908	2.609781	3.960665	9.667015	6.394395	8.71856	10.017355000000002	7.648756	5.178517
POLB	ENSG00000070501.12	58.470465	14.206629	17.971991	52.47479899999999	28.337055	15.645912	42.891296000000004	10.416794	6.989573
ST6GALNAC1	ENSG00000070526.15	0.049819	0	0.26178999999999997	0.442166	0.459406	0.120607	0	0.00782	0.125221
WIPI1	ENSG00000070540.13	45.223696	17.011093	11.590173	41.256344	18.394862999999997	13.758598	31.141206999999994	6.903509	5.596717
FRMPD1	ENSG00000070601.10	15.784239999999999	3.898208	4.721749	10.850891	6.785668	4.392498	9.073891999999999	2.107183	1.3388710000000001
GBA2	ENSG00000070610.14	24.745286999999998	8.405393	12.017176000000001	23.232649999999996	14.000272000000002	13.997349999999999	26.371685	7.853142	9.497580000000001
NDST1	ENSG00000070614.15	5.3368340000000005	9.908511	13.137481999999999	4.2029689999999995	4.423805	14.268287	4.925978	3.972325	9.627375
ASNS	ENSG00000070669.17	3.0932009999999996	1.539468	2.576872	6.0204320000000004	4.551495	8.312774000000001	3.082329	1.7898010000000002	2.891375
AP3M2	ENSG00000070718.12	2.657983	3.324133	4.810559000000001	5.307625000000001	4.12228	7.006378999999999	2.749635	3.84839	5.67553
CNGB1	ENSG00000070729.14	0.759657	1.3491849999999999	0.225438	0.579206	0.957072	0.21995499999999998	0.638585	0.430859	0.151191
ST6GALNAC2	ENSG00000070731.11	0.9167190000000001	0.6090409999999999	0.139321	1.9254449999999999	0.377798	0.079029	0.528705	0	0.427293
CHAT	ENSG00000070748.19	0	0	0	0.006573	0	0	0.016354	0.005221	0
PABPC1	ENSG00000070756.16	212.12407100000001	136.73163599999998	61.41382800000001	236.31190500000002	223.67819599999999	80.06933500000001	227.43097700000004	167.48143299999998	88.69064399999999
TESK2	ENSG00000070759.17	1.353598	0.872652	2.449564	1.681978	0.743166	2.76283	0.7885409999999999	0.705483	2.005407
CFAP20	ENSG00000070761.8	4.308905	4.315048	5.355410999999999	3.69352	3.040343	8.263858	3.0875839999999997	3.137205	3.330375
CSNK2A2	ENSG00000070770.9	14.187318000000001	10.079679	13.202046	19.649068999999997	14.365473	10.806019	17.56569	12.291492	16.818221
PTPN21	ENSG00000070778.13	0.41288899999999995	1.823879	4.4626459999999994	0.122394	2.534512	4.2101120000000005	0.055041	2.558786	7.874421
EIF2B3	ENSG00000070785.17	12.260033	12.137596	4.889895999999999	12.406331999999999	17.526638	6.4747829999999995	16.688734999999998	5.634796	2.2375819999999997
CAMK2A	ENSG00000070808.16	0.6643479999999999	7.850467	4.107138	1.603676	16.347896	4.124803	3.3608779999999996	35.10192899999999	10.774555
TCOF1	ENSG00000070814.22	9.187762000000001	6.362120999999999	3.7709099999999993	9.787662000000001	6.451462	4.458450999999999	10.984003	6.084107	4.471052
CDC42	ENSG00000070831.17	45.550718	24.82663	28.782796	42.588122000000006	35.898466	27.073687	58.03223199999999	35.236045	20.519907
OSBPL3	ENSG00000070882.13	51.664562999999994	10.363882999999998	7.925651	43.49987600000001	17.584846	6.030625000000001	37.94800300000001	10.385567	1.1434799999999998
EPHA8	ENSG00000070886.12	0.024174	0	0.011306	0	0	0.00926	0.026031	0	0.017836
SLC12A3	ENSG00000070915.10	0.142067	0.604117	0.023187	0.187232	0.009659	0.030684	0.21453899999999998	0.148541	0.003591
RAD18	ENSG00000070950.10	4.157344	2.8334070000000002	2.956043	4.761689999999999	1.23296	2.635313	4.686026999999999	4.006968	1.375353
ATP2B1	ENSG00000070961.15	24.433303	26.198997	12.134197	20.781988	19.808694	12.910739000000001	17.013493	14.434708999999998	9.488447999999998
TRPM5	ENSG00000070985.13	0.067079	0	0.025759	0.023886	0.018568	0.005371	0.018049	0	0
NCK2	ENSG00000071051.14	57.734899000000006	22.507058	12.312278000000001	49.979638	36.206205000000004	12.200746	57.604719	25.762097	20.136645
MAP4K4	ENSG00000071054.16	76.836977	89.37462799999997	75.17971	64.86594500000001	97.19211600000001	85.99469200000001	51.799611000000006	192.776026	107.17591
MGAT4A	ENSG00000071073.13	80.527819	25.994744	7.832469000000001	62.677571	27.696177000000002	6.2671399999999995	68.42448999999999	18.925098	4.805212
RPL31	ENSG00000071082.11	228.96721700000003	151.44831899999997	69.121775	255.75555	308.329989	78.098235	306.68038000000007	303.81888399999997	107.84473700000001
WDR1	ENSG00000071127.17	70.515741	31.756088	28.297779999999996	72.15081599999999	47.667637	28.442857999999998	77.81881200000001	41.609999	28.106283000000005
SNX13	ENSG00000071189.21	38.860896999999994	13.718981000000001	15.406022	38.610043	17.830807999999998	16.560080000000003	30.686049	10.762787	11.758504
MS4A12	ENSG00000071203.9	0	0	0	0	0	0	0.01841	0	0.017308
ARHGAP10	ENSG00000071205.12	0.22328800000000001	1.9517399999999998	1.014304	0.269412	3.2945320000000002	0.92356800000000006	0.258594	2.050962	0.713314
RPS6KA2	ENSG00000071242.12	22.642182000000002	11.385178999999999	21.281961000000003	18.686169	16.965208	19.10406	15.780661	11.805598999999999	23.367301000000005
ING3	ENSG00000071243.16	8.200403999999999	11.903875000000001	6.336849000000001	9.774004000000001	7.958759	9.258194	9.464096999999999	5.584385000000001	7.09901
VASH1	ENSG00000071246.11	52.479325	14.684076	6.559098	46.848529000000006	34.115969	7.056386000000001	45.452307000000005	12.090234999999998	6.189039
LMCD1	ENSG00000071282.12	0.29469100000000004	1.9193669999999998	1.883495	0.09564900000000001	0.290559	0.88622	0.621257	0.90505	0.741793
BUD23	ENSG00000071462.12	15.616624000000003	5.5952649999999995	8.0717390000000009	16.760822	12.507558	10.732917999999998	16.546316	8.852885	7.663908
SEL1L	ENSG00000071537.14	65.594131	22.904546	15.072779	54.103462	35.846538	17.869066	56.570368	18.341907	13.482797999999999
TRIP13	ENSG00000071539.14	3.70175	0.903487	0.8574	2.932934	1.986778	1.042442	2.8849120000000004	0.857857	0.260727
ATP6AP1	ENSG00000071553.17	48.744192000000005	16.897793	16.162969	39.110642	18.085137	21.946804999999998	37.20985700000001	12.280672999999998	8.228022
TCF3	ENSG00000071564.17	9.060855	7.027426	5.844856	7.514104	4.792465	5.770968000000002	9.177119999999999	4.943958	6.532116
TRIB2	ENSG00000071575.11	0.6207469999999999	6.180707000000001	14.29592	0.23265	5.21461	18.011913	0.558696	4.448234	10.579929
DAZAP1	ENSG00000071626.17	14.828164999999998	8.282454000000001	11.083073	23.077676	19.281738999999998	12.636458999999999	28.181646	8.311709000000002	7.182143
MBD3	ENSG00000071655.18	14.59497	9.613866000000002	9.491181	15.300349	7.528900999999999	8.000131	19.518810000000002	8.008766	9.497399999999999
PRLH	ENSG00000071677.1	0	0.152399	0	0	0	0	0	0	0
HLTF	ENSG00000071794.16	12.814644999999999	10.031578	12.279599000000001	9.674287000000001	8.454079	10.480087	10.466864999999999	7.632630000000001	8.630011999999999
FAM50A	ENSG00000071859.15	28.848174	21.154468999999995	12.494993	30.729495999999997	26.581746	13.454723999999999	29.452971999999995	16.523327	13.516428
FAM3A	ENSG00000071889.16	6.851432000000001	3.08634	8.506019	6.186145000000001	3.75275	10.288327	6.413724000000001	3.153592	5.417127
CPSF1	ENSG00000071894.17	43.765550999999995	13.305239	13.764804	32.994626	19.274919999999998	9.201692999999999	32.627865	6.074252	5.037799
MYO3B	ENSG00000071909.18	0.354117	0.113265	0.216365	0.358127	0.128124	0.182303	0.349564	0.081421	0.054417
CYBRD1	ENSG00000071967.12	35.020578	15.364332	29.313682	39.153907000000004	26.692499	35.468404	30.864252999999994	13.238888000000001	27.4056
CDH19	ENSG00000071991.9	0	2.89097	6.461036	0.034947	0.569044	7.583361	0.025568	3.900073	2.179407
PDCD2	ENSG00000071994.11	10.422630999999999	13.140924	7.801872000000001	12.436053	4.446960000000001	9.275768999999999	16.755283000000002	10.666656	7.008546
SLC6A15	ENSG00000072041.17	0.096837	3.84605	7.971736000000002	0.021665	4.62568	7.181418000000001	0.039531	6.195825	1.874142
RDH11	ENSG00000072042.13	15.448316000000002	8.882521	13.545173000000002	18.076955	9.33636	21.025688	17.268234	8.159095	8.638514
PRKACA	ENSG00000072062.14	34.755250999999994	14.775526000000001	16.235125999999998	35.582376999999994	31.954659000000003	19.494999999999997	46.124595	24.233226999999996	16.708665
ADGRL1	ENSG00000072071.16	1.83798	4.231862	12.411223	1.188545	2.543596	11.573332	1.322379	3.063725	10.885974000000001
SPP2	ENSG00000072080.11	12.241354	0.668575	6.177706	11.00751	10.520724	3.392923	7.898359	2.915033	1.500474
ACTN1	ENSG00000072110.13	11.304779	2.1840870000000003	3.192158	7.337260999999998	0.6676309999999999	4.044822000000002	9.688203	3.813708	3.657861
ZFYVE26	ENSG00000072121.16	14.900142999999998	5.714797	5.535328	15.759001	9.390616	4.085935	9.984898	2.651204	2.412268
RPS6KA6	ENSG00000072133.11	1.577883	1.524172	1.445625	1.27519	1.011828	0.461175	0.855572	0.396959	0.537329
EPN2	ENSG00000072134.15	30.112080999999996	22.221626	65.096727	28.009626000000004	38.144346	68.93855799999999	19.711808	30.909288999999998	33.362825
PTPN18	ENSG00000072135.13	97.31415099999998	31.44388	13.851840000000001	105.567692	82.30967100000001	9.442182	103.456504	26.567459	13.278213999999998
LIMS2	ENSG00000072163.19	0	1.5059289999999999	0.614865	0.032635	0.452772	0.407397	0.056456	1.1048779999999998	0.304431
ASIC4	ENSG00000072182.12	0.096473	0.837314	1.494854	0.121216	0.552495	1.008835	0.1469	0.41246399999999994	0.31693600000000005
SPEG	ENSG00000072195.15	0.43377299999999996	0.224758	6.055753000000001	0.203027	0.647972	8.318430000000001	0.136516	1.839959	4.3551720000000005
LNX1	ENSG00000072201.14	0.21598399999999998	3.6972739999999997	1.5986409999999998	0.13569	1.2048079999999999	0.538941	1.2185030000000001	1.570868	1.114942
ALDH3A2	ENSG00000072210.19	11.452165000000003	12.673440000000003	16.425133	14.500974	7.007038	20.042716	13.598652000000001	8.983533000000001	12.561402000000003
TFRC	ENSG00000072274.13	30.899092	19.23926	37.232063	21.566437	23.082483000000003	53.569086	37.445423999999996	17.425712	40.077472
SREBF1	ENSG00000072310.17	32.406488	22.629617	67.054839	25.989720000000002	14.067560999999998	55.00027599999999	25.634145999999998	7.269699	27.90978
TRPC5	ENSG00000072315.3	0.010901	0.062494	0.567996	0.010057	0.035412	0.215054	0.017432	0.441635	0.111963
AFF4	ENSG00000072364.13	24.139135999999993	12.601783000000001	20.591358	24.747123000000002	24.377737999999997	31.628149	23.129407999999998	17.888956	21.513302
UBE2D1	ENSG00000072401.15	13.314869	2.470035	5.10169	13.142175	4.6492000000000004	6.999615	11.533388	7.849164999999999	5.412619
MPP5	ENSG00000072415.9	8.366193	11.192446	14.184315999999999	8.922541	9.710280000000001	23.337346999999998	7.65688	21.059052	17.313427
RHOBTB1	ENSG00000072422.17	4.351924	1.460831	2.800512	2.675655	2.261956	4.366557	3.562038	2.365027	1.070256
SMC1A	ENSG00000072501.18	28.97091	18.160235	18.923636000000002	32.626571999999996	37.617894	24.373161	31.557428	27.134624000000002	20.587803
HSD17B10	ENSG00000072506.13	5.264647	9.466873	8.129711	4.723724	5.509624	8.392388999999998	6.8565320000000005	8.368053	8.828838
MARK2	ENSG00000072518.20	24.821293000000004	13.420008000000001	9.927462	25.230600999999997	15.55485	10.466239	26.461239000000006	9.138466000000001	7.012002000000001
HMMR	ENSG00000072571.20	0.248428	0.278567	0.153636	0.181181	0	0.23954999999999999	0.261917	0.138916	0.159141
CHFR	ENSG00000072609.17	46.17072400000001	8.865335	14.035366	44.814246000000004	21.011549	12.196637	49.031800999999994	9.737174	4.8960859999999995
TRHDE	ENSG00000072657.9	0.336592	1.819526	0.44217	0.120609	2.309417	0.37536800000000003	0.276312	1.073906	0.43180399999999997
P4HA2	ENSG00000072682.18	2.2635870000000002	3.965733	4.445705	4.231759	25.297675	6.693548	1.742531	6.282356	3.2894240000000003
FCGR2B	ENSG00000072694.21	7.309539000000001	2.390225	1.033593	6.505158	3.283746	0.152457	7.075291	1.7010450000000001	0.388571
NFATC3	ENSG00000072736.19	16.119958	7.746031	9.166488000000001	16.153167	10.482903	9.841906999999999	14.475262999999998	10.609433	8.628174
TRNT1	ENSG00000072756.17	25.506598999999998	11.06084	10.772706	24.615427000000007	23.087138000000003	11.399376	32.590755	12.412816	10.33893
ACADVL	ENSG00000072778.20	115.015994	52.66229100000001	88.76968400000003	101.46939599999999	81.887376	91.01381799999999	99.88880900000001	40.217752000000004	66.51177500000001
STK10	ENSG00000072786.13	73.54344	26.85896	9.739165999999999	50.75692200000001	37.23769199999999	5.528733	64.71718200000001	11.016325999999998	3.3955579999999994
FBXW11	ENSG00000072803.17	23.093503000000002	15.604404	42.898473	20.770057	24.850406000000003	54.835525	26.33214	39.09343	47.888629
ACAP1	ENSG00000072818.12	10.774699	2.3200239999999996	1.398175	7.471208000000001	1.795398	0.755879	5.788238000000001	1.002981	0.8060639999999999
CRMP1	ENSG00000072832.15	0.05985	3.395677	9.857974	0.10297200000000001	2.790489	10.636145	0.083949	4.469251	13.167190000000002
EVC	ENSG00000072840.13	0.238809	0.225266	3.390873	0.063839	0.275312	3.167433	0.021028	0.273069	3.250593
DERL2	ENSG00000072849.11	20.859478999999997	3.021039	7.266171000000001	18.05767	10.352542000000001	8.579403	18.396704000000003	7.7145459999999995	4.880834000000001
SIDT1	ENSG00000072858.10	3.6383089999999996	1.9357229999999999	0.8631340000000001	3.8238510000000003	2.2442159999999998	0.7891360000000001	2.465811	0.375712	0.180654
NDE1	ENSG00000072864.15	19.815003	9.991781	16.115489999999998	22.222739	13.235681	21.182142000000006	17.59809	10.243226	7.0623510000000005
MRVI1	ENSG00000072952.18	3.1197139999999997	3.9650640000000004	29.880483	5.248236	6.652008000000001	34.304016000000004	2.8761429999999995	5.191465999999999	56.899473
TMEM38A	ENSG00000072954.7	2.253173	1.354612	1.767472	1.594001	0.455777	3.744943	1.0264389999999999	0.917387	1.460598
AP1M1	ENSG00000072958.8	31.875797	7.831448	19.92883	29.493229	19.563461999999998	21.093	33.693720000000006	16.006000999999998	11.122015999999999
PVR	ENSG00000073008.15	2.023317	0.489389	0.771673	3.1263759999999996	2.160716	1.563173	4.191768	0.765508	0.527242
XRCC1	ENSG00000073050.12	6.451630999999999	3.5521279999999997	4.91187	6.444027	6.199044	4.066512	6.8286	3.8406550000000004	4.187019
SCARB1	ENSG00000073060.16	29.337635	15.729587	8.457385	26.511897	16.343671999999998	8.105074	19.46742	5.087915000000001	4.443237999999999
CYP2W1	ENSG00000073067.14	0.175234	0.019837	0	0.126708	0.021305	0.012993	0.325043	0	0
MCM2	ENSG00000073111.14	1.177408	1.553512	0.740244	2.3623900000000004	3.093326	1.48176	3.06698	1.0918839999999999	1.124333
MOV10L1	ENSG00000073146.16	3.4545749999999997	1.2113260000000001	0.684315	0.6656449999999999	0.555801	0.680571	0.753903	0.058122	0.030177000000000002
PANX2	ENSG00000073150.14	0.452178	0.937233	0.954175	0.25632	1.049806	1.264047	0.258845	2.041291	1.203573
SELENOO	ENSG00000073169.14	6.837454	3.064545	3.318654	5.078381	1.484786	2.779329	5.612101	1.8389829999999998	2.016874
TP63	ENSG00000073282.13	0.368616	0.27737100000000003	0.125805	0.537532	0	0.190682	0.884242	0.142542	0
ALPK1	ENSG00000073331.18	49.947669	10.963386	3.5847409999999997	30.022314000000005	5.641093	0.9304180000000001	33.640986999999996	8.174254999999999	1.0351219999999999
LLGL2	ENSG00000073350.14	3.802932	1.007164	1.8376130000000002	3.754062	1.6717909999999998	2.7229539999999997	4.114771	1.5053269999999999	0.8975819999999999
PDE8A	ENSG00000073417.15	22.966284	22.183846	25.538310000000003	24.162726999999993	17.924952	39.443183999999995	19.125213	22.491283000000003	12.146079
CLCN4	ENSG00000073464.12	0.549805	2.294713	7.466293	0.937618	2.496733	10.798084000000001	0.557735	5.254625999999999	8.145182
NLE1	ENSG00000073536.18	0.7655150000000001	0.5886089999999999	0.752431	1.148403	0.785888	0.7495780000000001	2.34027	0.744047	0.707209
SDHA	ENSG00000073578.17	40.070417	33.707978	34.48691300000001	35.84183	36.69146899999999	43.72335999999999	36.251757000000005	20.885523000000003	27.538041999999997
SMARCE1	ENSG00000073584.20	21.014768000000004	15.643149000000001	15.708117000000001	22.713129999999996	26.753318	16.434899	22.403714000000004	21.024577999999998	17.985548
FNDC8	ENSG00000073598.6	0	0	0	0.006636	0	0	0	0	0
GSDMB	ENSG00000073605.18	6.079586	1.753622	2.392007	9.074249	3.7716949999999994	2.884233	6.942543	2.563716	0.6875020000000001
KDM5A	ENSG00000073614.13	31.922724000000002	14.595690999999999	17.198857999999998	31.843056999999995	29.965249	17.381088	28.507573000000004	9.867644	14.756580000000001
ADAM11	ENSG00000073670.14	0.242139	0.121287	0.26979	0.22284500000000002	0.223014	0.416295	0.24802000000000002	0.492321	0.458255
PPP2R3A	ENSG00000073711.11	2.641015	3.524751	5.20264	2.637529	7.183967	6.061325	1.971242	3.110197	3.211454
FERMT2	ENSG00000073712.15	3.5976	7.882318	33.547782	6.058538	6.987362	58.683661	11.515498	16.050608	41.564603999999996
ABCB11	ENSG00000073734.10	4.935084000000001	0.227019	1.369246	3.655989	0.640134	1.2127919999999999	3.779746	0.051722	0.020135
DHRS9	ENSG00000073737.16	13.480343000000001	2.9916120000000004	0.746054	17.740068	12.324846	0.895571	9.788771	4.766482	0.625636
CD5L	ENSG00000073754.6	0.229023	0	0	0.251157	0	0.011247	0.15952	0.134853	0.004697
PTGS2	ENSG00000073756.12	1.093322	0.9568760000000001	0	0.6678740000000001	0.418341	0.003624	0.567586	0.448013	0.008281
IGF2BP2	ENSG00000073792.16	0.317334	0.014864	0.151927	0.044095	0.019836	0.138068	0.067169	0.022143	0.060455
MAP3K13	ENSG00000073803.14	6.091464	5.907901	10.490409000000001	6.420308	9.803258	15.274961000000001	8.319212	8.359197	12.287872
ST6GAL1	ENSG00000073849.15	228.15055300000003	58.74449500000001	20.149070999999996	208.785738	102.90407599999999	8.944764	201.56492400000005	47.77200700000001	8.483448
TBX21	ENSG00000073861.3	0.019709	0	0	0.035611	0	0	0.018245	0	0
NA	ENSG00000073905.8	0	0	0	0	0	0.012249	0	0	0.017034
FRY	ENSG00000073910.22	0.8310179999999999	1.13719	2.4108970000000003	0.22451300000000002	0.873801	1.714717	0.23256	1.345144	0.752284
PICALM	ENSG00000073921.18	281.69035499999995	163.768764	79.29426299999999	302.001017	306.936001	107.62659000000001	210.469092	198.54789700000003	65.13133099999999
NSF	ENSG00000073969.18	17.886586	13.640543	8.694101	20.445189	10.723041	11.169155	25.759311999999998	16.672635	10.072807999999998
GLI2	ENSG00000074047.21	0.048519	0.154221	3.748794	0.324253	0.289917	5.190505000000001	0.066599	0.099101	2.726942
CLASP1	ENSG00000074054.18	28.117686000000003	11.069116000000001	22.030162	23.863525	19.553613000000002	22.609243999999997	25.405229999999996	13.305076	17.374539000000002
MRPS34	ENSG00000074071.15	11.743701	13.833369999999999	14.034708000000002	13.124186	16.276704000000002	17.086068	17.005346	16.191115	19.696525
NOTCH3	ENSG00000074181.9	4.107173	3.88287	1.2118479999999998	3.753322	3.11857	1.413754	3.2626700000000004	0.7963629999999999	1.175551
CLNS1A	ENSG00000074201.9	31.135892	34.65773	30.854252000000002	32.643471999999996	36.941687	40.972933000000005	36.751539	50.07688399999999	37.830265
PPP2R2C	ENSG00000074211.14	7.960558	27.746130000000004	20.31091	6.192336	19.468494999999997	25.425127	4.974182	33.75307299999999	33.282911
TEAD2	ENSG00000074219.14	0.097201	0	1.307274	0.127199	0.306038	1.1704409999999998	0.088313	0.32744	3.56617
EED	ENSG00000074266.21	23.101933	9.824231000000001	8.625537	27.750979	25.852921	11.846699999999998	28.499838	10.021824	7.768997000000001
CDHR2	ENSG00000074276.10	0.211141	0	0.18234999999999998	0.338864	1.960944	0.18638400000000002	0.09797900000000001	0	0.008576
SNCB	ENSG00000074317.11	0.108017	2.331617	0.944699	0.172702	1.111577	1.268083	0.374564	6.144406	2.583627
TSG101	ENSG00000074319.13	15.851210000000002	8.282501	9.677938000000001	14.764273000000001	12.556923	10.876661999999998	15.207977	10.984511000000001	9.064483000000001
NCBP3	ENSG00000074356.17	10.640623	4.367932	6.7916549999999996	11.555465	7.105999	9.464723000000001	11.155433	7.1233439999999995	5.838906
ATP2A3	ENSG00000074370.18	10.269535000000001	1.4637670000000003	0.628731	4.956816	1.7991730000000001	0.32325899999999996	10.802674	1.892695	0.5739339999999999
CA12	ENSG00000074410.14	0.11755	0.036258	0.525161	0.20218	0.392276	2.5515260000000004	0.175787	0.034	0.40830599999999995
MGLL	ENSG00000074416.14	4.778236000000001	13.290931	30.112919	13.904806	12.999656	51.94370599999999	7.7382349999999995	9.753901	49.000706
NTN4	ENSG00000074527.13	0	2.09508	2.096915	0.033773	1.616718	2.110648	0.014147	2.477634	1.299192
BCS1L	ENSG00000074582.15	15.096197	5.393454	4.0223759999999995	14.224654	13.062850000000001	5.947837	18.712816	6.657938	4.138229
NUAK1	ENSG00000074590.13	13.053943	5.8374369999999995	4.591170999999999	9.802181000000001	9.030370000000001	2.984825	12.253582	6.102395	3.24176
DPP8	ENSG00000074603.19	24.827179	10.539322	16.670312	19.296205999999998	17.092427999999998	18.466415000000005	21.969988999999998	8.587937	14.740629
SLC24A1	ENSG00000074621.14	2.5327949999999997	3.663304	1.414172	1.2980570000000002	6.3911739999999995	1.379002	1.646382	1.010593	0.8432879999999999
ZNF532	ENSG00000074657.13	27.696375999999997	26.933389000000005	38.680837999999994	28.839949999999995	24.689769	45.45623100000001	20.981996	22.299354999999995	27.927241
SCARF1	ENSG00000074660.16	13.094882	5.101646000000001	1.257013	10.147583999999998	5.4794350000000005	1.088429	12.306048	1.6029660000000001	0.7297639999999999
LMAN1	ENSG00000074695.6	21.750724	10.394461	14.113179999999998	26.671994999999995	16.499306	20.139121000000003	29.608823	12.247176999999999	9.547969
HACD3	ENSG00000074696.13	10.792766	9.156462999999999	29.203939999999996	11.8843	15.907411	47.348237999999995	12.653259	8.316374	25.995658999999996
IPCEF1	ENSG00000074706.13	56.446874	10.831787	4.600157	73.75806099999998	37.999750000000006	2.5984570000000002	101.51674999999999	16.947092	2.3021499999999997
ZZEF1	ENSG00000074755.15	38.360985	12.050371	15.762179000000001	31.981808	13.591707999999999	14.471041000000003	29.116925000000002	9.094695	7.766367
NOX3	ENSG00000074771.4	0	0	0	0	0	0	0	0	0
ENO1	ENSG00000074800.16	93.00452700000001	94.90740300000002	164.41615800000005	82.483274	133.318444	179.093729	158.97636899999998	119.68725299999998	218.22506499999997
SLC12A1	ENSG00000074803.20	0.041204	0.029499	0.183262	0.026366	0.00306	0.031187	0.026983	0	0.017895
MYDGF	ENSG00000074842.8	28.917008000000003	14.752343	5.834702999999999	25.964952999999998	25.459024	9.928597	33.766899	14.957194999999999	6.499138
ANO8	ENSG00000074855.11	2.9117629999999997	2.319404	4.860437	3.2180429999999998	1.901257	7.0391569999999994	3.679233	1.1554559999999998	4.635116
TUBE1	ENSG00000074935.14	9.517575	6.388082000000001	11.372179999999998	11.690566	9.519857	17.060714	9.407263	3.3824009999999998	5.4379539999999995
ARHGEF10L	ENSG00000074964.17	12.780239	3.6298969999999997	5.62152	15.362946	7.680203	8.547904	16.228424	3.614245	6.260946
TXK	ENSG00000074966.11	1.81154	1.75329	0.471898	2.220199	1.2038739999999999	0.540783	1.629468	0.678539	0.11605
WSCD2	ENSG00000075035.10	0.074728	0.49134999999999995	0.41356000000000004	0.050014	1.55049	0.24931	0.052583	0.126422	0.14423
KCNQ2	ENSG00000075043.18	0.123806	8.486326	8.965187	0.668397	7.1681040000000005	7.702719999999999	0.439452	5.8287119999999994	7.224058999999999
TACR2	ENSG00000075073.15	0.301671	0.28500000000000003	0.295153	0.334657	0.044291	0.313866	0.246471	0	0.055443
ACTR6	ENSG00000075089.9	6.338233	7.813727999999999	6.467981	6.2810179999999995	8.373672000000001	9.668505	6.812264999999999	7.85914	5.947448
TIPIN	ENSG00000075131.10	5.389943000000001	1.472483	4.660261	5.282826	4.678594	4.651038000000001	5.658817999999999	3.042935	3.293762
SRI	ENSG00000075142.14	17.493163	40.166900999999996	98.15381799999999	21.363407	52.781763999999995	149.69169300000001	22.002318000000002	43.779095	104.40579100000001
EIF4G3	ENSG00000075151.20	64.22276000000001	24.167535	25.350732	48.784461	31.034109000000004	24.825855	59.434450999999996	34.323108	21.817594000000007
NUP37	ENSG00000075188.9	4.338241	4.267521	2.701181	4.445426	4.13782	2.986507	4.2199670000000005	2.301095	1.714693
SEMA3A	ENSG00000075213.11	0.004898	0.207058	0.512699	0.008402	0	0.794646	0	0.350217	0.6435919999999999
GTSE1	ENSG00000075218.19	1.32776	0	0.479877	0.84864	1.225601	0.517572	0.808509	0.079961	0.058133000000000004
SEMA3C	ENSG00000075223.14	3.774851	3.60421	6.696563	6.019839999999999	8.047192	6.789065	4.163965	4.226159	2.156937
TTC38	ENSG00000075234.17	21.056863000000003	12.962299999999999	9.04455	20.104647	21.653004000000003	8.100541999999999	21.78174	6.267513	5.821238999999999
ACAT1	ENSG00000075239.14	32.954671000000005	25.661010999999995	24.752384000000003	25.083047	18.071193	28.728524000000004	26.532132	19.734135000000002	22.082096
GRAMD4	ENSG00000075240.17	27.349871	10.224709	13.527173	17.673373	20.462186	13.057464000000001	18.939422	5.746251	14.185488
CELSR1	ENSG00000075275.17	1.040537	0.893934	0.137511	0.36439599999999994	0.445298	0.01897	0.332901	0.818493	0.013239
WNT8B	ENSG00000075290.8	0	0	0.019935	0	0	0.074952	0	0	0.005613
ZNF638	ENSG00000075292.19	90.201842	41.79319200000001	56.217835	81.386405	74.126462	69.96746300000001	74.97994999999999	51.249801000000005	31.20771600000001
SLC25A40	ENSG00000075303.13	6.909812	1.775551	6.541246	4.509933	2.038994	6.286535000000001	6.503488	3.8727739999999997	2.813395
TIMM21	ENSG00000075336.12	9.39343	21.005766	17.887672	10.07066	20.633246	33.063702	14.938647999999999	16.780799000000002	30.890386000000003
ADD2	ENSG00000075340.23	0.5669299999999999	4.90648	0.801387	0.18294500000000002	2.176953	0.570222	1.14255	3.2625900000000003	0.8462179999999999
FGF4	ENSG00000075388.4	0	0	0	0	0	0	0	0	0
RASAL2	ENSG00000075391.16	12.172352	2.4688499999999998	2.977188	9.805993	4.716673999999999	2.3187860000000002	6.3329	2.7969019999999998	1.519638
VPS9D1	ENSG00000075399.14	4.677654	2.484256	3.9923170000000003	7.224562000000001	2.960477	3.3080570000000007	7.814541	2.4580220000000006	2.807024
ZNF37A	ENSG00000075407.18	8.504679	5.509049	6.843347999999999	7.942649000000001	8.101287	8.468581	6.364395999999999	3.8241169999999998	4.6789819999999995
MARK3	ENSG00000075413.18	58.204282	22.807291	34.69253	63.46959300000001	26.805735	41.11111700000001	56.867954	20.723399	21.322984000000005
SLC25A3	ENSG00000075415.13	62.657833000000004	41.76508200000001	51.38023200000001	58.40383599999999	51.731924	74.629387	61.027561	55.59991799999999	44.822012
FNDC3B	ENSG00000075420.13	24.498187000000005	11.159914	7.496482	22.737384	24.994114	13.632017000000001	20.21493	12.100983999999999	11.262343000000003
FOSL2	ENSG00000075426.12	5.5316	0.862431	0.539697	3.1256950000000003	1.68174	0.822621	2.641215	2.206221	1.660478
CACNG5	ENSG00000075429.9	0.454375	2.598144	1.747555	0.467577	0.92057	1.417383	0.416488	2.066293	0.71436
CACNG4	ENSG00000075461.6	0.052724	4.484228	5.513883	0.029071	1.989214	3.452242	0.019923	3.945143	2.489033
FRYL	ENSG00000075539.15	69.099158	26.411527999999997	73.75930299999999	66.533431	45.437551000000006	83.529389	57.883916	29.020312000000004	23.903816
TMEM131	ENSG00000075568.17	15.217373	9.608287	7.866866	16.890038999999998	9.331692	7.6036410000000005	16.455511	4.880927	3.6359760000000003
FSCN1	ENSG00000075618.18	89.938022	43.696115999999996	27.194794	92.60688400000001	62.273727	28.195097999999998	115.94402500000001	54.650064	21.507182999999998
ACTB	ENSG00000075624.16	1159.9215899999995	689.0709239999999	416.5038909999999	1449.92684	1052.8288949999999	456.2299120000001	2022.9557479999999	1276.899133	493.9667380000001
MOCOS	ENSG00000075643.6	2.0344990000000003	0.323263	1.063926	2.3671409999999997	1.473423	0.749008	1.971075	0.43345	0.29792
PLD1	ENSG00000075651.16	39.55960000000001	14.296477000000001	10.023317	24.161873	10.908945999999998	19.078072	17.987023	13.951291	5.449256
ATP12A	ENSG00000075673.11	0	0	0	0	0.01841	0.006166	0	0.049537	0
WDR62	ENSG00000075702.18	10.042209000000001	3.6681779999999997	4.1328890000000005	11.361361	1.346195	2.397618	8.827582	0.9088099999999999	0.619275
DLG1	ENSG00000075711.21	29.905504000000004	36.99699400000001	38.382562	28.000169000000003	47.149268000000006	51.264131000000006	29.712711000000002	84.40172299999999	33.860695
RAB7A	ENSG00000075785.13	64.63036500000001	54.420483999999995	57.975906	75.414956	86.25251800000001	83.399129	78.84857	87.830842	96.021381
BCAP29	ENSG00000075790.10	27.899732	10.937204000000001	19.238381	27.07662	27.650484000000002	21.901290000000003	18.461604	16.915899000000003	11.629257999999998
SEC31B	ENSG00000075826.17	8.304367	2.421233	5.3806460000000005	10.811804	3.053214	4.598407	9.245171999999998	2.268898	1.502257
SART3	ENSG00000075856.12	32.635231	19.646718	17.811869	29.316845999999998	29.053385000000002	18.801264000000003	38.48884	15.256853000000001	13.786712999999999
ARHGAP15	ENSG00000075884.14	53.562736	11.452821	4.866279	52.993170000000006	19.719614999999997	1.5765980000000002	48.63908299999999	11.513686000000002	1.221376
TUBA3D	ENSG00000075886.11	0	0	0.056147	0.005792	0	0.005111	0.007124	0.009568	0
PAX2	ENSG00000075891.22	0.003943	0	0.003039	0	0.091349	0	0.003796	0.009599	0.021044
EXOSC7	ENSG00000075914.13	12.876734	8.453097	5.294603	14.331301000000002	6.919081	5.811501	13.735964000000001	6.957410999999999	4.0757140000000005
KIFAP3	ENSG00000075945.13	3.9545120000000002	4.429055	10.323609	3.022363	5.00204	10.207957	4.036889	6.484054	7.836319
MKRN2	ENSG00000075975.16	5.507137	3.852359	5.887701	6.734056000000001	5.473125	6.744365	7.068657999999999	2.5360150000000004	4.238358
MCM6	ENSG00000076003.5	1.609205	2.724898	1.675991	1.736879	1.264666	1.946922	4.4534069999999994	3.3251549999999996	1.687429
REXO2	ENSG00000076043.10	15.997969000000001	6.999441999999999	15.493363	11.597422	10.454113999999999	19.671794000000002	13.423637	12.901608	7.842462999999999
RBM7	ENSG00000076053.10	9.686290999999999	4.110683	6.216795	11.509638999999998	8.144932	10.013311999999999	11.918678000000002	8.040548000000001	4.910159
RBMS2	ENSG00000076067.13	19.576258000000003	7.556583000000001	7.38912	10.566816000000001	5.5161430000000005	7.075622	16.961372	12.762234	7.085745999999999
BAZ2A	ENSG00000076108.11	80.955348	34.250111	35.599338	57.925814	43.159462	33.530134000000004	52.525011	26.622923000000004	21.470162
PTPN23	ENSG00000076201.15	16.174871	8.103218	12.742100999999998	18.861318	8.408875	13.268474999999999	15.229565	6.820034	6.512577
MLH1	ENSG00000076242.16	20.741807	10.974967000000001	11.546050999999997	20.73727299999999	21.837403000000002	12.289628	22.555704	8.661043000000001	5.081107
UNG	ENSG00000076248.11	2.16216	2.550905	7.578722000000001	2.062313	1.7057120000000001	11.446834	2.015801	2.793596	11.265883999999998
FMO4	ENSG00000076258.10	3.0593649999999997	0.921207	1.068665	2.267814	7.204726	1.7783959999999999	1.282036	0.362779	0.309822
KLHL20	ENSG00000076321.11	5.894495	4.6852339999999995	3.3650659999999997	5.832773	10.765179000000002	4.130399	5.218103999999999	3.920378	3.093363
RGS11	ENSG00000076344.16	0.239864	1.371016	3.6207179999999997	0.2447	1.024255	3.829232	0.51054	1.1535549999999999	2.124384
SLC46A1	ENSG00000076351.13	15.078475	4.145141	3.3151530000000005	16.53056	13.952396	5.677638	17.73422	3.7323180000000002	2.976734
PLXNA2	ENSG00000076356.7	4.0138300000000005	1.4411939999999999	6.894074000000001	7.84568	4.772278999999999	5.2207089999999985	1.477134	1.092184	3.0911660000000003
SPAG5	ENSG00000076382.17	0.789838	0.9551829999999999	0.59274	1.279919	1.9536730000000002	1.205973	1.008632	1.0278610000000001	0.447373
ANKRD13A	ENSG00000076513.17	26.626331999999998	10.839725	8.724859	23.072909	11.313165999999999	10.615394000000002	24.070977000000003	11.050211999999997	6.457302
TPD52	ENSG00000076554.15	14.57565	31.538282000000002	19.583874999999995	5.3377300000000005	19.836102	24.604208999999997	13.399659	28.673465999999998	10.129531
ACACB	ENSG00000076555.15	9.102539999999998	7.246123000000001	38.864886999999996	12.289658000000001	7.90582	40.51715599999999	9.554549000000002	7.284446	30.751073999999996
TRAF4	ENSG00000076604.15	2.7990730000000004	7.365357	17.290437	2.393279	7.20351	16.918877000000002	3.6076289999999998	5.645364000000001	7.499100999999999
PAG1	ENSG00000076641.4	41.273770999999996	10.493163	5.221855	40.961035	19.758057	4.468832	39.537171	6.087631999999999	2.095704
GPATCH1	ENSG00000076650.7	5.2410879999999995	3.469255	3.228619	5.866153	4.011206	3.304613	5.097379999999999	2.486956	2.268962
ICAM3	ENSG00000076662.10	4.130205	0.616832	0.767027	5.017399000000001	1.025544	1.234143	1.6391829999999998	0.39699700000000004	0.37072799999999995
NT5C2	ENSG00000076685.18	55.435397	20.134162	40.429792000000006	44.14734	33.642957	41.774735	38.228604000000004	15.078557	28.895499
MCAM	ENSG00000076706.17	0.463863	3.297239	6.906794	0.699755	1.214546	7.499026000000001	0.45094500000000004	2.2972059999999996	1.8059029999999998
GPC4	ENSG00000076716.9	0.053918	0.468989	3.527805	0.051024	0.238777	3.374125	0.006594	0.472327	4.207737
MBNL3	ENSG00000076770.14	3.553705	2.045413	1.0892680000000001	3.131205	2.72133	1.4219809999999997	5.344796	2.5581370000000003	2.162526
CAMSAP3	ENSG00000076826.9	0.068528	0.336513	0.724353	0.22279100000000002	0.534823	0.8615109999999999	0.122646	0.978019	1.144021
RAP1GAP	ENSG00000076864.19	0.101318	3.034742	8.564659	0.067484	1.848975	6.029213999999999	0.24150500000000003	3.9499150000000007	3.3988929999999997
XAB2	ENSG00000076924.12	7.1992650000000005	5.423692000000001	6.158507	6.565252	3.062672	5.851701	7.445355999999999	3.639475	4.030749
ARHGEF1	ENSG00000076928.18	95.527653	28.624971999999996	16.144733	91.98656400000002	38.236088	13.617524	82.129489	17.439176999999997	5.430057999999999
STXBP2	ENSG00000076944.16	61.039317999999994	18.049818	3.428037	55.709939	30.207859999999993	1.392957	64.690892	20.213586	3.0298189999999994
MAP2K7	ENSG00000076984.17	13.987922000000001	7.884955	7.791980000000001	11.023995999999999	8.777474	7.754501	12.417218000000002	8.333723	6.71114
NMRK2	ENSG00000077009.13	0	0	0	0	0	0	0	0	0
DGKD	ENSG00000077044.10	18.087035	5.958201	5.927053999999999	14.323915000000001	3.8928220000000002	7.691749	13.997537999999999	5.042222000000001	2.611887
CTTNBP2	ENSG00000077063.11	39.307751999999994	15.175685	10.770572999999997	38.938702	32.101555	9.882366000000001	35.492900999999996	8.866179	5.321195
ACTL6B	ENSG00000077080.10	0.025493	0.935641	0.213733	0.009482	0	0.185299	0.225974	0.396678	0.159945
RARB	ENSG00000077092.19	0.021256	0.070559	0.844678	0.05377	0.33690099999999995	1.245842	0.030325	0.305694	2.069471
TOP2B	ENSG00000077097.15	20.140159999999998	16.235151	23.462386000000002	13.434392999999998	22.269716000000003	34.662966999999995	16.575347	36.570431000000006	38.14007600000001
TM9SF3	ENSG00000077147.16	42.9058	39.056969	31.234143000000003	42.86796699999999	38.207844	41.662198000000004	45.070541999999996	40.216300000000004	36.63891900000001
NFKB2	ENSG00000077150.20	8.536702	2.654136	3.106437	7.298773	2.375663	4.249289	9.786538	3.9019749999999997	2.046022
UBE2T	ENSG00000077152.11	0.387688	1.518609	0.323573	1.3347280000000001	0	0.268239	1.016316	0.373201	0.285007
PPP1R12B	ENSG00000077157.22	15.229925	7.633487000000001	13.113730000000002	15.656395999999997	20.33661	14.80961	13.318859000000003	10.05944	12.274379000000003
DNAJC10	ENSG00000077232.18	27.741708999999997	16.702275	9.595559	23.776913999999998	17.815484000000005	12.65648	26.264483999999996	14.671344000000001	13.08599
GTF3C1	ENSG00000077235.18	9.882375	8.081058	11.307464000000001	8.391300000000001	4.006094	12.415101	9.834991	4.656966000000001	7.632554
IL4R	ENSG00000077238.14	129.582561	42.691925000000005	6.874757999999999	131.260272	58.503515	1.934714	114.03317900000002	19.448601	2.7079489999999997
USP33	ENSG00000077254.14	59.52662099999999	16.030397	28.979357	51.290136999999994	24.202968	31.517798999999997	44.702836	18.653737999999997	15.748889
PAK3	ENSG00000077264.15	0.26146200000000003	3.754382	1.274062	0.386657	4.896877	1.357987	0.352738	4.849404	1.7820459999999998
CAPN6	ENSG00000077274.9	0	0	0	0	0.013811	0	0	0	0.003081
DCX	ENSG00000077279.19	0.022086	0.870808	1.5752000000000002	0.069572	4.673639	0.8513569999999999	0.03016	1.298407	1.6090300000000002
SNRPA	ENSG00000077312.9	18.88486	10.730712	7.54655	22.192292000000002	11.053433	8.439323	21.84789	8.682666	6.457387
SPAG6	ENSG00000077327.16	3.3896149999999996	1.8124980000000002	0.24170400000000003	2.137072	2.295722	0.018383	0.668521	0.265499	0
EXOSC5	ENSG00000077348.9	3.574843	3.2777	1.915943	3.7498080000000003	5.222686	3.08285	4.960818	3.531518	1.430329
DYNC1I2	ENSG00000077380.15	48.74092999999999	59.220118	69.132789	58.113293000000006	105.280475	91.249774	61.11423700000001	61.368394	70.582538
APBB1IP	ENSG00000077420.16	97.572008	36.027928	8.863757	98.97849000000001	56.449096999999995	5.02991	111.12052899999999	36.677122000000004	7.674131
LRCH4	ENSG00000077454.16	73.03680100000001	18.486598	12.625256000000002	67.620262	40.386418000000006	11.030662	58.78199600000001	10.419367000000001	4.255801
FAM76B	ENSG00000077458.13	17.235983	4.458907	6.442995	15.021600000000001	5.6564700000000006	7.458987000000001	9.771137	3.433831	5.033402000000001
SIRT6	ENSG00000077463.15	3.949634	1.006372	1.593478	4.9002	2.204899	2.078762	5.6411560000000005	2.451423	1.378131
TYR	ENSG00000077498.9	0.136726	0	0.159719	0.042932	0	0.007076	0.043124	0	0
POLD3	ENSG00000077514.9	5.916680000000001	1.358362	2.4397010000000003	8.253149	6.618014	2.264264	8.273649	2.43334	1.7682220000000002
ACTN2	ENSG00000077522.13	0.122889	1.265649	2.121204	0.171207	0.288676	2.7675240000000003	0.112859	0.866974	0.8068740000000001
CAPZB	ENSG00000077549.19	111.25908000000003	56.489721	34.172658999999996	102.759041	73.949512	37.68584500000001	106.88579899999999	57.477686000000006	37.214275
GPR137B	ENSG00000077585.14	12.870593000000001	6.297757000000001	23.764461	11.365255	17.277881	38.273725999999996	5.427783	9.831381	37.182265
NAALAD2	ENSG00000077616.11	0.022896	0.231349	4.444134	0.100899	0	3.138942	0.167454	0.9900340000000001	0.8954719999999999
JADE1	ENSG00000077684.16	4.385669	3.252772	4.022974	3.6969920000000003	2.659707	4.511292	4.40453	2.9431049999999996	3.34022
SLC25A43	ENSG00000077713.19	1.129305	1.351455	2.0462680000000004	1.5329490000000001	2.2429230000000002	2.0970250000000004	2.04125	0.861969	2.662384
UBE2A	ENSG00000077721.16	25.042217	11.854110000000002	17.472754000000002	25.414905	12.591294000000001	21.414907999999997	22.039624	17.517954	14.054281999999999
FGFR1	ENSG00000077782.21	7.060494	12.838728	16.523601	12.173012000000002	13.41302	21.016531000000004	6.024942	6.73272	16.820176999999997
FKBP6	ENSG00000077800.13	0.517769	0.026452	0.20538099999999998	0.43061699999999997	0.09643	0.172067	0.450982	0.006561	0.044316
SMC1B	ENSG00000077935.17	0.082455	0	0	0.049624	0.01	0	0.147325	0.014733	0.005599
FBLN1	ENSG00000077942.19	0.7624	0.417037	9.09211	0.8823190000000001	2.2434089999999998	6.586879999999999	0.824802	0.594246	6.251105
ITGA8	ENSG00000077943.8	0.067041	0.777954	1.568905	0.14213	0.339764	0.902236	0.055303	0.938573	0.882193
CST7	ENSG00000077984.6	19.057731	0.373716	0.060725	31.07745	0.278636	0.152288	13.117251	3.119809	0.129483
MAP2	ENSG00000078018.20	1.538587	19.375421000000003	12.745056	1.2939239999999999	19.213905	9.461239999999998	2.663513	50.993605	19.617211
PIAS2	ENSG00000078043.16	21.395284999999998	9.687807	9.803754000000001	12.036275999999999	11.049209	9.178894	10.778737	12.164219000000001	10.159353999999999
AMPH	ENSG00000078053.17	1.7840559999999999	4.389637	3.1368540000000005	1.798651	4.750109999999999	3.19414	1.5708039999999999	3.039154	3.544129
ARAF	ENSG00000078061.13	9.348918000000001	7.791769	6.321682999999999	11.275781	8.709043999999999	9.393652	12.395961	5.070006	8.258785
MCCC1	ENSG00000078070.13	21.243254999999998	18.928621	13.63755	17.982803999999998	16.012958	16.375856999999996	15.516157	15.329505000000001	12.156668999999999
LAMP3	ENSG00000078081.8	1.2123650000000001	0.113789	0.214219	0.889982	0.059529	0.267981	0.612278	0.247166	0.12013
FAP	ENSG00000078098.14	0.100528	0	0.559146	0.013602	0	0.52096	0.005482	0.035596	0.161932
NEBL	ENSG00000078114.18	0.5145120000000001	15.912209999999998	77.813743	1.329105	31.878398	101.825537	0.298312	20.197438000000002	105.52103500000001
ACER3	ENSG00000078124.12	17.540978999999997	11.54232	16.589614	15.401399999999999	9.331487000000001	22.819917999999994	17.306649	6.213709	9.413827000000003
UBE2K	ENSG00000078140.14	18.672497	9.202311	16.136966	19.589478	26.809517	16.317408	25.600547	29.519731999999998	18.726921
PIK3C3	ENSG00000078142.13	27.942639999999994	13.794162	18.47643	28.969901	24.685643000000002	19.19379	22.020175000000002	17.098146999999997	15.695292000000002
N4BP2	ENSG00000078177.14	4.568989	1.95246	1.4065789999999998	2.4577450000000005	1.550136	1.246669	2.6586620000000005	1.162458	1.069328
TIGAR	ENSG00000078237.7	7.88157	4.238565	3.9905640000000004	9.88442	11.0162	3.629029	10.463001	3.57532	3.203777
TULP3	ENSG00000078246.17	2.006949	2.364044	6.807175	3.126017	3.584633	14.952079000000001	2.8384600000000004	4.570587	10.813816999999998
SYNJ2	ENSG00000078269.15	5.143586999999999	15.044485	14.732634	4.315523	6.706027000000001	20.389017000000003	4.239933	15.432073999999998	7.751719
ADCY2	ENSG00000078295.17	1.6925370000000002	7.834550999999999	28.215972999999998	1.593083	8.349182	30.328502999999998	1.202561	5.221121999999999	26.945849999999997
PPP2R5C	ENSG00000078304.19	61.97207400000001	37.62280199999999	42.46741999999999	60.751580999999995	39.99579799999999	50.00417799999999	52.74307000000001	37.211929000000005	48.271854
NA	ENSG00000078319.9	3.78759	7.248127	4.141719	3.671544	3.686974	4.430051	5.142872	3.155685	3.218987
RBFOX1	ENSG00000078328.21	0.609035	1.542257	0.5071640000000001	1.0349370000000002	3.7333589999999997	0.640288	0.686078	5.722536	1.222705
GNB1	ENSG00000078369.18	90.07041899999999	70.071393	58.18370200000001	88.024734	132.665404	73.04129900000001	102.80914899999999	84.70091699999999	109.96721299999999
HOXA9	ENSG00000078399.19	0.058157	0	0	0.044235	0.573544	0	0.04074	0.077151	0
EDN1	ENSG00000078401.7	0.040113	0.743813	0.139548	0.111739	0.232469	0.114728	0.064699	0.416385	0.072216
MLLT10	ENSG00000078403.17	35.105609	9.284367	13.59113	34.716091999999996	13.312899999999999	16.048255	30.975268	8.411368999999999	6.378896999999999
ZCWPW1	ENSG00000078487.17	3.855489	3.285234	3.595752	4.53063	4.839399	3.225141	5.0966000000000005	5.785869999999999	2.708684
ADCYAP1R1	ENSG00000078549.14	0.126931	3.136829	21.823296000000003	0.253697	2.593958	22.320990000000002	0.114042	2.4619989999999996	28.260722
FGF20	ENSG00000078579.9	6.4628239999999995	0.866444	0.833824	4.579496000000001	3.200017	0.080263	6.865964	2.117566	0.150306
P2RY10	ENSG00000078589.13	0.970561	0.255847	0.440257	0.796756	1.197587	0.663078	0.57951	0.592258	0.14202
ITM2A	ENSG00000078596.11	0.136695	3.311694	3.566591	0.053507	3.168951	7.804896	0.020066	3.575354	2.095404
NRDC	ENSG00000078618.21	65.975278	21.607477	28.590353999999994	59.06248	43.874927	30.745544	55.56848399999999	30.446077999999996	25.047913
VDAC3	ENSG00000078668.14	19.456308999999997	15.628983999999999	21.006268	17.127437	25.285227	29.293368	18.171641	19.202972000000003	20.508826000000003
PCM1	ENSG00000078674.17	132.185609	59.132826	73.54834000000001	152.40460599999997	111.74907900000001	77.758217	119.140717	76.53569	84.13634200000001
TNRC6C	ENSG00000078687.17	4.25621	7.593464	13.257175	5.234041999999999	6.172827	14.023091	4.0215119999999995	4.899618	5.971178999999999
CBFA2T2	ENSG00000078699.22	17.292087	7.990281	15.136371999999998	15.159515	13.728929	19.795965000000002	14.422771000000001	6.255845	9.789128999999999
BRINP1	ENSG00000078725.13	0.042308	3.540714	7.190405	0.171647	2.823223	12.474281000000001	0.149118	3.960034	9.191963
ITCH	ENSG00000078747.15	42.137440000000005	29.088846	27.836982	43.42644500000001	34.037586	37.411438	36.597527	28.227052	21.974103999999997
PKD2L2	ENSG00000078795.16	8.868848999999999	0.612843	3.8889370000000003	8.309834	5.4220500000000005	3.518625	7.188604	1.787988	0.921452
TP53INP2	ENSG00000078804.13	1.689417	18.478818999999998	8.444105	0.806531	11.884157	17.422488	0.511315	22.150147	11.520240000000001
SDF4	ENSG00000078808.18	15.807722	13.139608999999998	12.41722	15.814922000000001	14.724043	14.617073000000001	17.659781000000002	9.755608	10.849207
MYH7B	ENSG00000078814.17	3.5749050000000002	1.5431209999999997	3.9191960000000003	4.755698	1.8088579999999999	3.863194	3.844886	0.8970889999999999	0.744564
BPIFB2	ENSG00000078898.7	0.009496	0	0	0.014135	0	0	0	0	0
TP73	ENSG00000078900.15	0.005559	0.398089	0.16892700000000002	0.004835	0.030484	0.115451	0.015452	0.327537	0.026189
TOLLIP	ENSG00000078902.16	10.973145	6.862034	12.728554	11.173087999999998	9.418423	13.982629	11.597006	6.759589	10.454959999999998
UBE2D4	ENSG00000078967.13	10.384817	5.323409	7.851002999999999	15.093039000000001	6.199156	8.912676	15.557075000000001	10.585727	11.600294
CLUL1	ENSG00000079101.16	0.16198800000000002	0.545437	1.097783	0.23533	0	0.14995	0.068505	0.015433	0.098031
RUNX1T1	ENSG00000079102.16	0.644212	4.546927	4.595546000000001	0.8373430000000001	3.4768300000000005	5.162815	0.719601	5.4387609999999995	5.247944
CDH17	ENSG00000079112.10	0.862738	0.011687	0.219605	1.597391	0.028485	0.516455	0.7510060000000001	0.352782	0.045794
THOC1	ENSG00000079134.12	38.477792	11.534453000000001	20.084063	39.453203	18.214308	22.771159	38.69013	7.524959999999999	5.665414
FKBP7	ENSG00000079150.18	1.7666359999999999	2.6795139999999997	1.114491	1.741131	2.43456	3.3029420000000003	2.049626	1.560809	0.752075
OSBPL6	ENSG00000079156.17	6.001111	4.6055589999999995	5.007788	6.247783999999999	4.128211	7.110820000000001	4.999971	1.537162	3.166974
SLC1A3	ENSG00000079215.14	355.335945	129.787415	415.16371599999997	487.98642299999995	343.823889	792.5824380000001	463.93701500000003	149.16230000000004	463.44587100000007
XRCC5	ENSG00000079246.16	58.413814	31.94238	44.40112800000001	65.243222	67.915545	56.778960000000005	83.86165799999998	55.208864999999996	34.45674399999999
LXN	ENSG00000079257.8	1.8166550000000001	0	0.19986	1.8818050000000002	2.004394	0.151098	1.486368	1.12116	0.119641
SP140	ENSG00000079263.19	13.606045000000002	0.907532	1.121076	14.947840000000001	8.58284	0.617139	15.189938999999999	4.517545999999999	0.514906
MKNK1	ENSG00000079277.21	326.2478510000001	67.503397	33.36402	213.11883199999997	90.96283400000002	15.038943	165.65712399999998	29.630887	8.871724
TNS1	ENSG00000079308.19	1.0615080000000001	12.073776	17.666917	0.924903	7.385628	15.814602	0.883757	9.673394	11.091474000000002
REXO1	ENSG00000079313.15	10.569998	5.726030000000001	3.957957	11.105274	15.510437	3.6721099999999995	10.408425	4.901401999999999	2.672987
SAR1A	ENSG00000079332.15	9.650637	8.806918999999999	13.857406999999998	10.099367999999998	11.619815	14.245467999999999	13.010943000000001	12.037802000000001	13.633177
CDC14A	ENSG00000079335.20	10.730123	5.449009	8.705845000000002	11.994577999999999	4.641767	11.046984	11.512367	1.836114	6.880700999999999
RAPGEF3	ENSG00000079337.16	5.339228	5.0609519999999995	26.061023	4.585898	12.880948000000002	39.77578199999999	1.709761	4.327049000000001	13.538893999999999
CEACAM1	ENSG00000079385.22	10.908372	1.2608840000000001	1.262374	15.933265000000002	3.479876	0.936852	20.085211000000005	5.005224	0.597512
SENP1	ENSG00000079387.14	7.645371999999999	5.659922	5.765061	7.9702269999999995	5.403078	5.118183	8.279247999999999	6.377543999999999	4.023146
DUSP13	ENSG00000079393.20	0.032024	0	0.034691	0.094228	0	0	0.025512	0.091827	0
CIC	ENSG00000079432.7	14.600701	9.34969	11.123461	12.07902	14.261968000000001	13.60636	16.794068	10.965999	9.664602
LIPE	ENSG00000079435.10	1.175041	4.747673	11.909162	1.325917	0.977036	16.806047000000003	1.215466	3.49147	5.329356
FDFT1	ENSG00000079459.13	22.964040999999995	28.074253	46.769316999999994	17.253336	17.158899	65.78430800000001	17.843688	21.127542000000002	35.551311000000005
PAFAH1B3	ENSG00000079462.7	3.8204080000000005	1.737247	4.833905	3.425583	6.921944	5.375812999999999	5.73069	8.216254000000001	6.3650709999999995
OPHN1	ENSG00000079482.13	6.026134000000001	10.340997999999999	20.502941	4.8770809999999996	6.877631000000001	18.601921	6.195824	9.067667	26.254314
AFM	ENSG00000079557.5	0	0	0	0	0	0	0	0	0
KIF22	ENSG00000079616.13	4.645776	1.366202	3.298298	3.828531	4.139951	3.4504779999999995	3.8491869999999997	1.7090640000000001	1.8639070000000002
SCGN	ENSG00000079689.14	0	0	0	0	0	0	0	0	0
CARMIL1	ENSG00000079691.18	1.800752	3.185624	16.974626999999998	4.478788	4.319572	23.003191	2.325474	4.571349	25.938034000000002
PGM1	ENSG00000079739.17	6.428237000000001	8.000211	22.385092000000004	5.935719	8.167105	32.181485	9.011846	12.169147	31.545839
DDX1	ENSG00000079785.15	11.917541000000002	14.373721	15.067043	15.502496999999998	13.570614	19.601018	16.043494	20.035516	19.334795999999997
DNM2	ENSG00000079805.17	108.95265800000001	40.776658999999995	26.508254999999995	92.81043	56.31407299999999	33.058236	94.589661	22.925875	18.051029999999997
EPB41L2	ENSG00000079819.19	441.51788200000004	192.90754600000002	83.40620799999999	391.43636	327.341312	83.21087200000001	363.05836400000004	181.85188600000004	106.34117999999998
RIMS1	ENSG00000079841.18	0.468237	9.447022	12.884826	0.922758	15.661543	17.981281	0.502969	12.467368	17.756988
MOXD1	ENSG00000079931.15	0	1.026405	1.3396929999999998	0.07304000000000001	0.639653	5.147984	0.032202	0.701485	2.7652020000000004
STX7	ENSG00000079950.14	55.765416	24.770255	16.125615	49.56855	34.654764	23.828697000000002	41.596869	23.701304	16.423993
RABL2B	ENSG00000079974.17	14.091252	6.131654999999999	10.402122	16.790446	9.491938	12.777031000000001	14.429328000000002	4.325348	4.571821999999999
KEAP1	ENSG00000079999.14	5.5772509999999995	7.890436	12.772898	4.830127	7.49233	13.794559	7.1692730000000005	6.069363	11.463365
DDX43	ENSG00000080007.8	0.888564	0	0.487367	1.4918650000000002	0	0.179071	0.732353	0.30145900000000003	0.144677
PTPRH	ENSG00000080031.10	0.074814	0.8903409999999999	0.260375	0.06533	0.10397799999999999	0.239236	0.041832	0.035044	0.025564000000000003
DCT	ENSG00000080166.16	0.014458	0.645787	0.227431	0.074862	0.16177200000000003	0.349877	0.013573	0.165148	0.19583099999999998
SLC35C2	ENSG00000080189.15	12.232482000000001	2.9564209999999997	9.830112	10.730005	5.253905	12.943	11.293672	2.84861	6.101177
CRYBG3	ENSG00000080200.10	5.475418	4.727178	6.020643	5.15316	8.50765	6.496848	5.51796	2.898214	3.799409
EPHA6	ENSG00000080224.17	0.105462	0.5463509999999999	5.951659	0.07495399999999999	1.20974	8.510683	0.262907	3.148437	8.118295999999999
SCTR	ENSG00000080293.10	0.45097699999999996	0.055019	0.168627	0.339178	0	0.08812800000000001	0.442204	0	0.071875
RFX3	ENSG00000080298.15	10.60106	4.509186	6.670634000000001	10.510648000000002	6.723374999999999	7.089527000000001	5.4896270000000005	4.02361	4.701237
RIF1	ENSG00000080345.18	19.574410999999998	9.162427	12.615718000000001	14.805594999999997	9.76563	13.83771	17.103027	8.0777	7.353040000000002
RAB21	ENSG00000080371.6	21.333834000000003	20.358516	25.241139999999998	20.364961	38.677738	31.641949999999998	21.03326	29.367001999999996	26.424983
SLC4A4	ENSG00000080493.17	0.388739	3.8327020000000003	66.34027999999999	1.5461850000000001	20.172731	146.252812	0.23055399999999998	5.284608	102.687027
SMARCA2	ENSG00000080503.24	82.547354	58.422039000000005	65.69781	87.32945799999999	88.675978	90.49037	90.26775399999994	61.127430999999994	102.75196900000002
RDH8	ENSG00000080511.5	0	0	0.050913	0.062957	0.17133	0.07342499999999999	0	0	0
SESN1	ENSG00000080546.13	36.002867	17.297069999999998	10.653443000000001	40.926366	37.031379	12.459115	28.602892000000004	16.002305	13.260874000000001
MID2	ENSG00000080561.13	0.071905	2.699049	1.492819	0.023355	1.3631989999999998	2.16831	0.043291	0.865415	3.4318169999999997
PIH1D3	ENSG00000080572.13	1.178777	0	0.417094	0.956603	0.19423	0.36395	0.970995	0	0
COL5A3	ENSG00000080573.7	0.040059	1.033369	15.517118	0.142894	1.266253	14.227923	0.133605	1.156171	6.48852
SRCAP	ENSG00000080603.17	31.959708999999997	14.483668999999999	13.962790000000002	30.977024	20.922161000000003	15.524836999999998	29.541787999999997	14.80541	14.505436999999999
PUM3	ENSG00000080608.10	18.33331	13.522529	6.504861	18.781956	15.668044	6.876703000000001	22.577958	9.256165	4.811148
CPB2	ENSG00000080618.16	0	0	0.055154	0	0	0.014058	0	0	0
CHRNA3	ENSG00000080644.16	0.065455	0.011191	0.036623	0.41458300000000003	0	0.48935700000000004	0.20511400000000002	0	0.089335
KCNN2	ENSG00000080709.16	1.612828	1.448969	1.538428	1.594881	1.319865	1.9324059999999998	1.3785189999999998	2.335794	1.891563
CNOT4	ENSG00000080802.18	14.584515000000001	8.286666	15.177959	14.140778	10.733998	15.717411	12.173442000000003	10.861866	15.826001999999999
PSEN1	ENSG00000080815.19	32.24237899999999	13.852506	27.505730000000003	28.349365999999996	37.047337	29.188063000000003	29.256709	20.396755000000002	14.473705999999998
CPOX	ENSG00000080819.9	6.5945789999999995	1.896685	7.536884000000001	5.607576	2.903016	10.965125	4.959311	4.627116	3.1258049999999997
CLDND1	ENSG00000080822.17	27.599759000000002	138.167541	185.749165	26.042631	132.050081	272.200588	24.594454999999996	209.479033	103.361071
MOK	ENSG00000080823.23	6.327927000000001	5.1362559999999995	13.394143999999997	5.716346000000001	6.852405	11.915662000000001	6.973106	3.323459	8.393308000000001
HSP90AA1	ENSG00000080824.19	164.87252599999997	260.836364	263.05710400000004	330.312935	449.99099999999993	589.1797210000001	396.3853890000001	584.9714760000002	502.72757199999995
RBL1	ENSG00000080839.12	5.425706	4.17434	3.136212	4.234744999999999	3.2188290000000004	3.923166	6.384294	5.2574570000000005	3.186658
DLGAP4	ENSG00000080845.17	6.5630999999999995	6.837648000000001	6.585157	7.685288	7.803525	8.894397999999999	6.344609	6.624077	8.493651
IGSF9B	ENSG00000080854.15	0.164718	0.778842	2.17441	0.456777	0.850934	1.2569769999999998	0.115704	1.4832329999999998	1.14127
CFHR2	ENSG00000080910.13	5.343333	0.079818	1.5315150000000002	3.577042	2.434148	1.673543	2.585886	0.807498	0.451635
CROCCP3	ENSG00000080947.15	16.008962	8.641853000000001	8.171275	21.829232	7.942475999999999	9.207532999999998	15.306346999999999	2.141553	4.030276
NDC80	ENSG00000080986.13	5.93455	2.472168	2.893995	8.163694999999999	4.406737	2.62477	5.512526	0.583002	0.55947
AP4E1	ENSG00000081014.11	13.117789	2.4136290000000002	4.406738	11.34917	5.243938	4.135443	9.455549000000001	3.359188	1.609445
RSBN1	ENSG00000081019.13	7.522168	4.039808	4.565699	8.63338	4.786671	5.578509	7.459513	3.289086	3.587542
MAGI3	ENSG00000081026.19	3.057537	1.5684049999999998	3.3558730000000003	3.6229389999999997	3.1204650000000003	4.981157	1.578769	1.6509399999999999	4.913062000000001
CXCL2	ENSG00000081041.9	0.362432	0.103033	0.310172	0.16578199999999998	0	0.387856	0.638881	1.119923	0.440361
AFP	ENSG00000081051.8	0	0	0.004885	0	0	0	0	0	0
COL4A4	ENSG00000081052.13	0.009928	0.142386	0.094511	0.341317	0.294305	0.058013	0.016015	0.127505	0.056659
TCF7	ENSG00000081059.20	0.858669	0.444633	1.4974029999999998	0.645314	0.6822550000000001	0.996885	0.41813900000000004	0.310232	0.874125
OSTM1	ENSG00000081087.15	18.55703	10.566997	7.935319	18.070503	9.081579999999999	9.119909	20.498002	9.583465	4.360816
CDH7	ENSG00000081138.14	0.39935	0.139795	0.332843	0.41972699999999996	0.587105	0.262754	0.392336	0.17979	0.214328
IMPG2	ENSG00000081148.12	0.229697	0.018177	0.313769	0.311154	0.275702	0.203999	0.218361	0.12091	0.101586
PCNP	ENSG00000081154.12	18.362407	26.675499000000002	32.232735	23.596557	28.621168	41.176936000000005	23.838024	38.755193	37.876836999999995
EXD2	ENSG00000081177.18	5.233002000000001	2.589079	6.920948000000001	5.338552000000001	7.435990999999999	10.611476	5.613992999999999	3.0017750000000003	6.910376999999999
ARG2	ENSG00000081181.8	8.062163	6.037898	1.733029	3.263637	1.125621	0.998882	11.112020000000001	4.999476999999999	3.2153739999999997
MEF2C	ENSG00000081189.16	301.900461	78.54837099999997	41.543568	243.15892000000005	133.78570299999998	19.427682000000004	194.30613699999998	58.27219999999999	17.457241000000003
PTPRC	ENSG00000081237.20	241.27526300000002	56.687762000000006	15.578390999999998	186.606566	71.369538	6.28787	183.029039	57.044778	8.594946
CACNA1S	ENSG00000081248.11	0	0	0.010371	0	0	0.00687	0	0	0
PKP1	ENSG00000081277.13	0	0	0.001528	0	0.041159	0.005501	0	0	0
UBA5	ENSG00000081307.12	11.600793	13.549103000000002	14.972187	11.752742000000001	8.113283	15.700033999999999	12.414183000000001	15.246483999999999	11.044265
STK17B	ENSG00000081320.11	24.46245	5.850074	9.294281999999999	22.85551	10.970801000000002	13.555162000000001	15.547827999999999	4.9853819999999995	6.033418
CDC14B	ENSG00000081377.17	8.828867	5.364782	11.105148000000002	7.8605079999999985	9.030342	15.073288999999999	6.906356999999999	13.790084999999998	12.158228000000001
ZNF510	ENSG00000081386.12	3.7708710000000005	4.067445	4.137323	4.210666	2.898072	4.371133	3.218607	2.262682	2.8962280000000002
LRP2	ENSG00000081479.15	0.007349	9.772386	9.760315	0.044043	5.638617999999999	13.568847	0.01283	4.633503	1.936192
ZNF506	ENSG00000081665.14	35.777473	6.044537	19.902763	33.101343	9.349098999999999	16.903938	30.747797	7.072996	5.395665
JMJD4	ENSG00000081692.12	2.086325	0.202057	0.996761	2.401739	0.784103	0.943287	3.136557	0.8726	0.464616
DUSP12	ENSG00000081721.12	13.878691	3.200325	5.164874	11.270526	5.838896999999999	3.6487010000000004	11.399775	4.313604	2.799306
AACS	ENSG00000081760.17	20.40415	7.049691000000001	10.20734	18.691834	5.4730490000000005	9.372826	18.271213000000003	5.645951	4.733988
DELE1	ENSG00000081791.9	55.971168999999996	13.744055	11.189405	44.432824	23.004037000000004	12.854666	48.85601700000001	9.039282	6.573125999999999
SLC13A1	ENSG00000081800.9	0.066492	0	0.08909	0.090346	0.222637	0.036753	0.109981	0	0
CADPS2	ENSG00000081803.16	2.749815	1.461874	2.644151	2.363409	3.9138400000000004	3.154095	2.853576	2.6992320000000003	5.148056
PCDHB4	ENSG00000081818.4	0.064862	1.151264	5.938429	0.108764	0.112904	6.410543	0.088889	0.475032	2.156688
PCDHA6	ENSG00000081842.18	0.048598	0.157997	0.466492	0.043212	0.082838	0.667825	0.031588	0.08401	0.19977
PCDHGA2	ENSG00000081853.15	0.169505	0.025633	2.0300700000000003	0.076832	0.081023	2.117959	0.007092	0.134414	1.686918
HSPB11	ENSG00000081870.11	39.627174000000004	13.478412	14.452295	32.710834999999996	23.913867999999997	13.538155999999999	30.905016	7.3920639999999995	7.01736
PHLPP1	ENSG00000081913.14	5.623095	8.758110000000002	34.921029999999995	5.9375990000000005	6.640441	48.38213399999999	5.7370790000000005	16.038311	24.234303
ATP8B1	ENSG00000081923.15	0.601659	0.251509	0.43939399999999995	0.633079	1.6277190000000001	0.28345699999999996	0.656885	0.12842699999999999	0.026497
IL12RB2	ENSG00000081985.12	0.292875	0.082737	0.066286	0.254464	0.008139	0.056962	0.24372300000000002	0.078946	0.030362999999999998
SMARCD3	ENSG00000082014.16	8.43301	6.915279	14.644972000000001	9.007334999999998	7.983441	20.128006	13.999922000000002	7.855239999999999	16.035683
WDR70	ENSG00000082068.9	36.790315	14.645505	11.127960000000002	26.95671	20.555584	10.146002	27.043685	6.280276	5.535905
FYB1	ENSG00000082074.18	149.76686700000002	38.422832	9.824990999999999	130.51792899999998	71.314575	3.937681	116.71082900000002	30.941518000000002	6.329188
MPP4	ENSG00000082126.18	0.997738	0.18179	0.309073	0.816686	0.639703	0.487679	0.58814	0.150882	0.08113000000000001
STRADB	ENSG00000082146.13	10.729686000000001	20.729907	23.396436000000005	8.641153	5.514519	24.062472	6.5185900000000006	10.288744	23.767671
BZW1	ENSG00000082153.18	30.373856	31.235890000000005	29.354232000000003	28.305242999999997	42.472440999999996	41.153690999999995	42.832842	39.034594	34.306488
PGR	ENSG00000082175.15	0	0	0.041719	0	0	0.007078	0.003906	0.047705	0.017385
C1QTNF3	ENSG00000082196.20	2.3224150000000003	0.117487	2.979324	0.935808	0.08987	3.667325	1.474612	1.7405270000000002	3.2395969999999994
ME2	ENSG00000082212.13	32.865702999999996	11.733375	11.297441000000001	30.028859999999995	20.184152	14.645343	40.49300199999999	16.309509000000002	13.492243000000002
C5orf22	ENSG00000082213.18	10.56927	6.331082	5.615304999999999	9.2785	3.548759	8.071563	10.466304000000001	3.812349	2.23369
CCNT2	ENSG00000082258.13	28.070079000000003	14.945308	12.137175	32.461822	16.910496000000002	11.636315999999999	28.002201000000003	5.854991	3.2416619999999994
FAM135A	ENSG00000082269.16	56.35843400000001	15.445049000000001	13.807402999999999	36.019578	19.21487	9.631543	27.845919000000002	9.382116	6.576363000000001
COL19A1	ENSG00000082293.13	1.693992	0.912746	1.2080670000000002	1.648712	1.881813	0.8033779999999999	1.095149	0.398926	0.177644
EPB41L3	ENSG00000082397.17	58.18647499999999	33.454341	12.355445	49.687301999999995	42.47410500000001	22.618695	58.818878999999995	37.893668	10.63181
COBLL1	ENSG00000082438.17	0.341751	0.395833	0.650212	0.641964	0.26464	0.724226	0.250177	0.7983039999999999	0.382109
DLG3	ENSG00000082458.12	0.034732	0.574543	4.3278490000000005	0.042758000000000004	1.636658	4.1916210000000005	0.065969	2.489187	5.201471
KCNK2	ENSG00000082482.13	0.228401	1.031967	0.835866	0.149881	0.275959	0.610774	0.048554	1.378721	0.686203
SERTAD4	ENSG00000082497.12	0.014495	0.15971	0.36861	0	0	0.587622	0.028289	0.410845	0.33598300000000003
TRAF5	ENSG00000082512.15	4.180462	3.303937	1.03384	5.669305	1.853167	0.713876	3.512933	1.230348	0.285265
MRPL22	ENSG00000082515.18	4.67488	5.106911	4.237519	3.566357	1.171292	4.459577	3.680193	4.732976999999999	3.493308
GEMIN5	ENSG00000082516.9	2.207109	2.674951	2.2711319999999997	2.6562539999999997	2.178087	3.321606	3.9228180000000004	1.5837050000000001	1.954918
OPRK1	ENSG00000082556.13	0.224445	0.104783	0.070857	0.210583	0.044517	0.075941	0.193898	0.324136	0.06597
NFE2L1	ENSG00000082641.16	39.000735	55.245183000000004	55.162046000000004	33.417319	40.667709	55.290047	40.285556	55.589236	73.79438600000002
SEMA5B	ENSG00000082684.16	0.540533	0.074452	0.5570269999999999	0.264949	0.368726	0.22159399999999999	0.249472	0.211717	0.257645
GSK3B	ENSG00000082701.16	23.132526	7.6951540000000005	10.765424000000001	21.177073	16.531674	14.575766	20.667621	8.463163999999999	11.788946
ITGB5	ENSG00000082781.12	42.190762	15.414409000000003	16.148286	30.210122000000005	33.15693	13.130367	26.723219999999998	13.452822000000003	18.775197
ERC1	ENSG00000082805.20	38.83295100000001	17.285871	19.168917999999998	47.920948	28.841456	23.666998000000003	37.929065	18.869235999999997	21.242805000000004
XPO1	ENSG00000082898.17	84.71475500000003	40.281867999999996	71.66055899999999	111.02499800000002	88.580072	104.193536	101.153207	62.06330100000001	73.064206
LINC01587	ENSG00000082929.8	0	0	0	0.103413	0	0	0	0	0
RNF13	ENSG00000082996.19	64.93074399999999	39.496085	45.62537400000001	49.829222	45.216519999999996	58.24730199999999	42.519336	39.844109	28.131345
TRPM3	ENSG00000083067.22	0.945852	1.1261439999999998	13.55443	0.962227	2.788756	24.807741	0.6804669999999999	3.3470899999999997	17.623104
PALB2	ENSG00000083093.10	5.587145	2.80013	2.557197	4.948536000000001	3.1150930000000003	2.821481	6.790519000000001	3.3858829999999998	2.667117
DOP1A	ENSG00000083097.14	15.171597000000002	7.235626	7.077972	14.686658999999999	5.658071	9.434551	15.566148	5.9628380000000005	3.3632940000000002
LYRM2	ENSG00000083099.11	11.073587	14.986141999999997	17.653777	11.104899	14.595228	21.072143999999998	11.849825	11.018174	17.109283
BCKDHB	ENSG00000083123.15	6.081176	7.894192	11.493071	5.944932	4.31908	17.481619	6.108518	7.177129999999999	6.826577
KAT6A	ENSG00000083168.11	37.429012	22.306877000000004	17.92885	33.542153	22.740161999999998	22.908375000000003	31.200190000000003	13.525490000000001	15.201916000000002
TUT7	ENSG00000083223.18	32.264604	11.322343	5.838176999999999	32.811014	19.849319	7.619095000000001	23.316057999999998	7.611686	5.148137999999999
ULK2	ENSG00000083290.20	11.973481	4.049778	9.034496	13.880527999999998	5.983896	10.05976	11.464355	7.899608000000001	9.278585
GRHL2	ENSG00000083307.12	2.51485	0.360008	1.413752	2.70824	4.515555	1.155912	2.274959	0.508021	0.528169
TNPO1	ENSG00000083312.17	58.178579	24.129493999999998	32.127443	50.816055999999996	15.88691	35.812634	60.506639000000014	22.204304999999998	30.8181
PLOD1	ENSG00000083444.17	11.098015999999998	5.672303	5.236641	15.614218	8.149462	9.312654	13.278041000000002	3.7271330000000003	3.6583130000000006
P2RX5	ENSG00000083454.22	1.448677	0.6909810000000001	0.197214	0.919459	2.03967	0.12389800000000001	0.715918	0.085505	0.07098800000000001
ITGAE	ENSG00000083457.12	12.787189000000001	5.034674000000001	6.667476999999999	10.89932	12.248436	8.075710999999998	12.247218	9.356114	5.680078
DIS3	ENSG00000083520.15	7.256901000000001	6.059361	4.956764	9.393882999999999	9.675007	5.039358	9.461815000000001	5.7234419999999995	4.258102
PIBF1	ENSG00000083535.16	11.009117	3.7927549999999997	4.60609	12.504099999999998	4.2571069999999995	5.217765999999999	8.918154	3.825113	2.4699809999999998
TDRD3	ENSG00000083544.15	11.107612	11.956678999999998	10.742689	7.429887	12.588578	14.401076	7.845732000000001	8.276871000000002	9.84663
NA	ENSG00000083622.8	0	0	0	0	0	0	0	0	0
NUFIP1	ENSG00000083635.8	1.513662	2.074786	2.419201	1.708038	2.000725	2.515024	2.131486	1.874362	1.783166
PDS5B	ENSG00000083642.19	23.544373999999998	9.935273	17.785605	24.819571000000003	21.416100999999998	18.938672999999998	22.434199000000003	21.126079	15.168757000000001
OXCT1	ENSG00000083720.13	2.719628	3.872557	7.325023	3.705102	14.865423999999999	11.216752	2.384356	4.481411	9.9878
RRAGB	ENSG00000083750.12	10.757155	3.9942539999999997	5.926228	9.498668	5.8703009999999995	8.540828999999999	9.340705	4.80979	7.314201000000001
EPYC	ENSG00000083782.8	0	0	0	0	0	0	0	0	0
CYLD	ENSG00000083799.17	40.666563000000004	30.657013999999997	27.444372	37.761628	32.584231	25.061857000000003	42.435802	36.122241999999986	23.418515
SLC27A5	ENSG00000083807.10	5.924527	6.047147	5.8967659999999995	5.1992259999999995	8.898733	9.701052999999998	7.211641	3.4161259999999993	6.510635000000001
ZNF324	ENSG00000083812.12	3.562528	2.488254	2.1759839999999997	3.3564629999999998	2.045216	2.230293	3.24532	0.920615	0.805508
ZNF671	ENSG00000083814.13	1.627704	1.1095359999999999	1.7817239999999999	2.100537	0.479142	2.577652	0.406415	1.322565	2.392601
ZNF416	ENSG00000083817.9	0.728049	0.237406	0.843095	0.992662	0.331902	1.006234	0.544347	0.683576	0.970657
ZNF586	ENSG00000083828.16	12.226067	3.5041539999999998	6.43419	10.078668	4.082002	6.511959	7.71729	1.7395010000000002	2.238356
ZNF446	ENSG00000083838.16	1.252298	1.338157	1.6942	0.903144	1.029533	1.403859	0.956998	0.535308	0.878373
ZNF264	ENSG00000083844.10	6.436350000000001	2.04284	4.1480049999999995	6.713184	3.902027	4.794195	3.9330410000000002	1.716291	2.323086
RPS5	ENSG00000083845.9	42.062017999999995	46.867894	27.008217	55.465659	73.27451799999999	37.983434	65.04163700000001	72.34360199999999	30.968937
FAT1	ENSG00000083857.14	0.34654100000000004	5.626331	21.218283999999997	1.089463	3.238334	34.000715	1.1284859999999999	6.756698	41.649519999999995
YTHDC1	ENSG00000083896.12	57.288996	59.117333	46.094521	57.728213	59.121742	53.226229	45.148970999999996	70.525763	52.988407
CHMP2B	ENSG00000083937.9	10.078967	8.871191	11.217	10.468021	12.358213	14.081739	9.748547	13.886327	14.444291
SMAP2	ENSG00000084070.12	174.56420400000002	39.229953	18.267787	193.542476	119.19221099999999	14.337407	140.023686	42.33670300000001	12.252461
PPIE	ENSG00000084072.17	7.454544	7.427339000000001	7.135199	11.355488000000001	10.840907	7.688713	10.309559	6.475031	6.942399
ZMPSTE24	ENSG00000084073.9	17.684896000000002	5.996391	14.139008999999998	20.472976000000003	22.948909	18.995088000000003	21.634634	11.122903	15.168914999999998
STARD7	ENSG00000084090.13	21.100212000000003	24.295287000000002	34.186344	22.668987	31.492948	50.869919	29.934728	37.381407	56.666868
NOA1	ENSG00000084092.7	3.036789	1.852827	1.730672	3.215694	1.798776	1.930315	3.18052	1.867506	1.406232
REST	ENSG00000084093.18	11.822202	8.362274000000001	9.074428	15.071625	11.428486	10.045641000000002	12.947816	7.80514	10.379931000000001
HAL	ENSG00000084110.11	1.957843	3.5357879999999997	0.162186	2.047912	1.6905489999999999	0	1.423263	0	0.010413
SSH1	ENSG00000084112.15	53.48031300000001	14.752413999999998	7.31566	37.260482999999994	24.559065	6.088365	42.222812999999995	9.138226999999999	4.280653
GSTP1	ENSG00000084207.18	43.637126	42.575538	48.23649799999999	51.86644499999999	61.258952	69.172366	47.61159	50.068487	54.510825000000004
APLP2	ENSG00000084234.17	182.63048000000006	90.60347199999998	117.05806500000001	155.098592	109.082246	171.49279999999996	155.828524	73.120587	170.44732000000005
FAM234B	ENSG00000084444.14	1.866574	1.079001	3.515417	2.069727	1.428841	7.377486	1.686054	1.119989	3.3197449999999997
SLCO1A2	ENSG00000084453.16	2.819036	23.008745000000005	30.796637	1.832019	14.43064	22.156433	1.338808	27.513520999999997	9.580369000000001
WBP11	ENSG00000084463.8	16.244927	20.173430000000003	17.298712	16.20018	29.241087999999998	20.469082	18.917475	26.183716999999998	24.813396
EIF3I	ENSG00000084623.11	12.444307	9.92239	10.143948	13.004889000000002	14.238981	15.681477000000001	17.955475	12.083657	12.127135000000001
NKAIN1	ENSG00000084628.10	0	1.254644	1.389963	0.013809	0.353039	2.3604230000000004	0.013011	0.925639	0.400109
COL16A1	ENSG00000084636.18	0.055659	2.704477	21.291912999999997	0.092203	3.5625720000000003	19.974804999999996	0.043474	3.4079230000000003	9.669023000000001
TXLNA	ENSG00000084652.16	8.664468	5.090263	5.336932	9.940292	7.998431	5.965547	11.370645	4.651151	5.778289
APOB	ENSG00000084674.15	0.013232999999999998	0.098329	0.034316	0.004174	0.046864	0.017209	0	0.009015	0.007216
NCOA1	ENSG00000084676.15	23.885263	15.603423000000003	37.327228000000005	22.239486999999997	25.658328000000004	32.72119500000001	20.386748000000004	14.613434	37.40219499999999
AGBL5	ENSG00000084693.16	2.224649	1.996873	4.279850000000001	2.9090670000000003	1.603465	3.446847	2.1263870000000002	1.679368	2.576455
EFR3B	ENSG00000084710.14	0.34875	1.345065	9.721715	0.53423	2.397554	13.876446	0.26915300000000003	1.974154	13.852988999999999
KIF3C	ENSG00000084731.15	16.129663	15.050597999999997	9.578335999999998	10.141192	21.004198	8.407027	9.689489	15.722782	10.755790000000001
RAB10	ENSG00000084733.11	53.842924	39.886426	64.26953900000001	60.532982000000004	91.861835	77.035904	72.14311699999999	61.553027	74.085463
GCKR	ENSG00000084734.9	0.186722	0	0.314248	0.540287	0	0.26217599999999996	0.384761	0.012959	0.034389
HADHA	ENSG00000084754.12	26.337579	18.255553000000003	23.146206	23.67985	27.230388	33.212011999999994	27.089674	22.060076999999996	26.513467999999996
MAPRE3	ENSG00000084764.12	5.961893	4.299874	22.492807	4.7277379999999996	8.021243	24.251148999999998	5.185544	7.532808	14.381715000000002
CAD	ENSG00000084774.14	15.732897999999999	10.236842	7.911763	17.50592	7.0286420000000005	8.781451	20.550841	4.135319999999999	3.09545
CD59	ENSG00000085063.17	29.003603	39.616664	93.59981100000002	41.334826	78.26782399999999	128.50093099999998	32.117851	45.842077	150.88108599999998
CD82	ENSG00000085117.12	24.875894000000002	13.153538000000001	21.975991	20.220483	15.306039	26.549667	15.900952	7.439386	10.557683
BCORL1	ENSG00000085185.15	6.520356	5.133437000000001	2.788105	6.963063000000001	3.9482939999999997	3.642958	7.077528999999999	1.860586	3.4320900000000005
ATRX	ENSG00000085224.22	88.059195	39.0784	40.677490000000006	73.44465600000001	82.971985	46.385007	64.11533000000001	47.812557999999996	47.646682999999996
AK6	ENSG00000085231.14	7.724528	11.116289	10.279375000000002	9.709513	13.065010000000001	17.454354000000002	12.482697	14.267905999999998	16.728
FCN1	ENSG00000085265.11	5.916299	19.407408	2.616535	5.859014	18.894874	2.053249	2.271985	24.014489	2.800706
MYNN	ENSG00000085274.15	4.498487000000001	6.0879460000000005	3.43366	4.912317	4.796075	4.887923	5.654439999999999	2.5704559999999996	3.0113119999999998
MECOM	ENSG00000085276.19	99.13441900000001	255.726698	57.550185	64.33924499999999	160.81502500000002	31.168598	45.660441	274.709364	28.408559999999998
SCAMP1	ENSG00000085365.18	9.048269	8.581908	12.468895	10.404686000000002	12.128778	17.167265	13.959113	9.169100999999998	8.219778
PREP	ENSG00000085377.14	4.323129	2.113608	1.728778	5.493432	3.202255	2.002522	7.818246	1.992218	1.695017
HACE1	ENSG00000085382.12	16.256349	9.058171999999999	7.891735	14.333639999999997	9.651715000000001	11.259830000000001	17.093846	6.8046299999999995	8.087368
SEH1L	ENSG00000085415.16	14.410134000000001	7.076701	8.627668	11.616742	13.071115	9.797846999999999	21.775164999999998	10.935217999999999	6.037776
WDR47	ENSG00000085433.15	4.136857	7.270282000000001	8.927658000000001	4.223431000000001	9.055305	14.605328	4.862249	8.986771	10.978708
WDFY1	ENSG00000085449.15	14.139694	10.736186	7.911616	17.244629999999997	7.066791	10.790632	11.397558	4.807996999999999	7.556616
OVGP1	ENSG00000085465.13	1.1226690000000001	0.404167	0.690122	0.379141	0.236144	0.410615	0.8345899999999999	0.193436	0.113359
SLC25A24	ENSG00000085491.17	7.177899	2.497161	2.182579	10.125385000000001	9.013160000000001	1.87515	9.768341	4.417514	1.503653
MAP3K4	ENSG00000085511.20	8.630766999999999	4.319973	8.545192	9.368898	4.906302999999999	5.3796029999999995	11.341675	4.565795	3.4189589999999996
PILRA	ENSG00000085514.16	55.810292	15.150991	4.779432000000001	49.463864	35.739569	2.4969509999999997	39.818766	12.571853999999998	2.1681229999999996
IGSF9	ENSG00000085552.17	0.018455	0	0.083013	0.01859	0	0.116735	0	0.043643	0
ABCB1	ENSG00000085563.15	0.219657	0.961694	0.012993	0.03808	0	0.026268	0.005743	0.310875	0.012926
ZNF213	ENSG00000085644.14	0.954421	2.192436	1.992235	1.24471	1.307709	2.506397	1.197263	1.5627870000000001	2.450728
AKR1B1	ENSG00000085662.14	66.501594	23.995328	17.987477	65.87938	31.733708	16.938019999999998	62.46782399999999	20.771161000000003	8.508187999999999
CPNE3	ENSG00000085719.13	14.834475999999999	10.571900999999999	16.904927	12.696925999999998	11.057279000000001	17.067967999999997	11.377086000000002	10.288700999999998	14.482235000000001
RRN3	ENSG00000085721.13	7.062237000000001	2.3014930000000002	6.002885000000001	6.639995	6.470286	7.867972	7.536452	3.5516639999999997	4.0792969999999995
CTTN	ENSG00000085733.16	0.082201	10.212073	40.55173500000001	0.43532400000000004	7.982933	56.032055	0.482664	13.945471	26.854092999999995
WNT11	ENSG00000085741.13	0.020047	2.394101	0	0.034978	0.065678	0.119957	0.213425	0.032506	0.016671
MTIF2	ENSG00000085760.15	11.409884000000002	16.007305000000002	9.137768	12.93369	12.662496	8.396714999999999	13.384737	10.080025999999998	10.99973
DDHD2	ENSG00000085788.14	19.364521	28.280724000000003	27.630407	14.021239999999999	18.18292	24.385142999999992	19.411001999999996	21.396780000000003	22.776987999999996
TTC39A	ENSG00000085831.15	0.10931400000000001	0.039798	0.083245	0.10359	0.095687	0.121524	0.116464	0.18068599999999999	0.038218
EPS15	ENSG00000085832.17	84.31759899999999	32.588271	41.733776999999996	53.132068000000004	33.312053	49.323629	46.289851	31.070868999999995	43.38056099999999
ORC1	ENSG00000085840.13	0.318692	0.38437	0.12032	0.328869	0.072334	0.073033	0.52398	0.088045	0.051661
MGST2	ENSG00000085871.9	32.778372	8.01369	2.5760639999999997	29.906435000000002	8.363190999999999	1.5593580000000002	27.969659	8.097975	1.6596749999999998
CHERP	ENSG00000085872.15	12.41174	3.967619	7.2228390000000005	13.817143	7.249605999999999	8.519823	13.054996000000001	5.6051519999999995	5.575740000000001
ATG16L1	ENSG00000085978.22	11.856188	9.794122999999999	5.032592999999999	9.104483000000002	5.904473000000001	5.244572	11.510811999999998	4.2259139999999995	3.3610279999999997
USP40	ENSG00000085982.13	24.562676000000003	9.463982	19.403747999999997	18.732827	12.066006999999999	17.788103999999997	21.410687	7.408227	11.979106000000002
POMGNT1	ENSG00000085998.14	11.305982	6.692141000000001	11.874927	13.23904	7.224214	14.698504000000002	11.056142000000001	4.987894000000001	7.5696889999999994
RAD54L	ENSG00000085999.13	1.764319	0	0.9473940000000001	1.7881359999999997	0.147111	0.9538769999999999	1.0650330000000001	0.558654	0.618846
MAST2	ENSG00000086015.22	9.694545	4.45894	7.858728	8.791799000000001	11.269807	9.317387	8.705016	5.139929	4.5859510000000006
DNAJA1	ENSG00000086061.16	34.614976	44.184843	38.729976	58.209667	79.369382	71.476996	52.868504	71.65890399999999	68.121615
B4GALT1	ENSG00000086062.12	18.996644	8.16681	2.138874	16.593376	8.905976	1.17662	17.924684	5.44679	1.1191140000000002
CHMP5	ENSG00000086065.14	13.503675	12.156680000000001	16.104832	14.007338	23.534347999999998	24.458671	14.198384	20.315164	20.493282
NFX1	ENSG00000086102.19	19.012762	8.303168	7.714516	16.783227	12.214831	7.510579	18.178392	8.367776999999998	5.865328
AQP6	ENSG00000086159.13	0.716086	1.465392	1.7936869999999998	0.45739799999999997	0.053323	1.9295390000000001	0.490978	0.5760350000000001	2.031842
DIMT1	ENSG00000086189.10	5.255907	3.9745820000000003	3.6193120000000003	7.523178000000001	2.228333	4.345002	8.16325	3.9689129999999997	2.124476
IPO11	ENSG00000086200.16	6.073562999999999	3.953507	4.445659	5.20599	4.319303	5.223497999999999	7.177998	4.002397	2.833186
FOLH1	ENSG00000086205.18	0.073561	15.075267	21.841175999999997	0.036365	9.590694000000001	13.082781999999998	0	8.909806	2.037858
EIF2AK1	ENSG00000086232.13	17.561431999999996	20.006173000000004	18.657865	16.073772	29.807052	23.916597000000003	19.35079	16.048692	23.123162999999998
NME8	ENSG00000086288.12	0.310353	3.095322	0.160148	0.545852	0	0.16092	0.297165	0	0.056962
EPDR1	ENSG00000086289.12	0.056669	4.823456999999999	3.710213	0.046713	1.065883	4.359149	0.583402	2.6283109999999996	2.9145849999999998
SNX10	ENSG00000086300.16	10.061961	3.733464	2.4784190000000006	9.652031000000001	2.781086	1.638373	11.852848999999999	7.430518	2.05823
SEPHS1	ENSG00000086475.15	5.694434000000001	6.912656	13.972620000000001	6.227684	8.958493	12.31015	6.360326000000001	9.069065	17.181630000000002
MRPL28	ENSG00000086504.17	6.026746	6.223939	6.719844	6.442937000000001	5.1677610000000005	8.881307	6.801849999999999	5.62594	7.451001
HBQ1	ENSG00000086506.3	0	0	0.028696	0	0	0.102579	0	0	0
ITPKC	ENSG00000086544.3	4.208902	2.231728	1.661921	4.391677	3.788086	1.615186	4.768257	1.226137	1.366401
CEACAM6	ENSG00000086548.9	0.030565	0	0	0.009224	0	0	0.026953	0	0.054301
FAT2	ENSG00000086570.12	0.003747	0	0.001072	0.001592	0.007058	0.002884	0.009962	0	0
RBM22	ENSG00000086589.12	20.136530999999998	9.507158	13.162402	24.62614	12.471911	15.726149999999999	23.58542	10.739361999999998	9.571193000000001
TMED2	ENSG00000086598.11	54.593659	37.131519000000004	32.420795	57.544899	49.10358600000001	50.681196	84.73644200000001	45.261415	33.504749
ERO1B	ENSG00000086619.14	5.2809740000000005	0.384039	2.332881	4.397698	2.831637	1.710981	5.27487	1.305886	1.903319
ZFAND6	ENSG00000086666.19	36.05666299999999	22.134022	26.482591000000003	32.924339	25.408452	28.297434	33.718410000000006	20.977972	25.701717999999996
HSD17B2	ENSG00000086696.11	0.435425	0.072083	0.231778	0.462021	2.121712	0.164806	0.327522	0.088223	0.077028
TXLNG	ENSG00000086712.13	2.298283	1.948744	3.223529	2.781554	3.383983	4.590276	1.971439	3.065977	2.488673
PPEF1	ENSG00000086717.18	1.23834	0.125099	0.222771	0.897946	0.371292	0.643149	0.64249	0.061035	0.123702
LAT2	ENSG00000086730.17	71.86508300000001	15.855191000000001	5.076367	65.842507	58.24030200000001	3.8014089999999996	82.766802	24.135825999999998	5.725401
HUWE1	ENSG00000086758.16	35.819632999999996	28.579856	32.755051	37.202114	34.738845	37.263688	37.06522300000001	34.244991999999996	42.295139999999996
ZW10	ENSG00000086827.9	4.78914	2.60997	3.440321	5.970696	3.2993550000000003	4.547629000000001	5.618363	2.446902	2.229845
ALG9	ENSG00000086848.15	10.377674999999998	6.019392	7.9623740000000005	8.142618	7.721905999999999	6.4504	10.141795	4.411970999999999	3.0853309999999996
MYBPC2	ENSG00000086967.10	0.025978	0.076528	0.013752	0.005784	0.035479	0	0.026501	0	0
NOX4	ENSG00000086991.13	0.763978	0.348457	0.880378	1.379468	0.614717	0.530127	0.979649	0.8258	0.38464699999999996
ACOX3	ENSG00000087008.16	5.550213	2.36675	4.4141960000000005	6.243363	2.057643	5.352920999999999	6.489383	2.653071	3.523882
MTMR2	ENSG00000087053.19	5.549579	4.666105	8.472518999999998	4.832876	11.716301	12.634492999999999	5.586181	7.802390000000001	6.576742
PPP1R15A	ENSG00000087074.8	8.426192	5.0558119999999995	2.218382	8.384415	5.666864	2.640122	9.479952	9.798357999999999	2.789878
HSD17B14	ENSG00000087076.9	6.0235959999999995	2.055716	5.10234	5.077685	2.877875	14.394556999999999	3.2405950000000003	4.8289539999999995	8.338639999999998
TRIP6	ENSG00000087077.14	9.99396	4.073939	8.159211	11.449278	6.399170000000001	7.462548999999999	13.28735	4.19097	7.783541
ACHE	ENSG00000087085.15	0.037891	0.870152	0.792505	0.078593	0.634805	0.7459680000000001	0.06651900000000001	1.438552	0.36650699999999997
FTL	ENSG00000087086.15	673.305531	497.306567	384.177841	942.728177	950.710049	527.858144	834.778123	820.997987	578.485834
SRRT	ENSG00000087087.20	45.69225999999999	16.677709	20.339470999999996	42.792686	29.381699	27.369090000000003	46.77573499999999	25.953791000000002	16.456165
BAX	ENSG00000087088.20	37.128927	11.481169	5.854862	38.845429	29.560851	7.039294	35.692274000000005	8.89454	5.186103000000001
NLK	ENSG00000087095.13	7.721182999999999	6.528783000000001	7.076749	8.226104999999999	16.797958	8.430519	8.521300000000002	8.075432	5.398548
PIGS	ENSG00000087111.21	8.290555999999999	3.6219159999999997	5.212911000000001	9.481442	8.795097	7.5500799999999995	9.206705000000001	3.456354	4.032704
ADAMTS2	ENSG00000087116.16	5.491878	0.779339	0.29867299999999997	0.865357	0.291316	0.310694	0.68459	0.554555	0.13391599999999998
TMPRSS11E	ENSG00000087128.10	0	0	0	0	0	0	0	0	0
ATXN7L3	ENSG00000087152.15	29.295184	14.793429999999999	12.011503	30.066368	15.512249	13.802787	29.903885000000002	13.726915	9.723641
PGS1	ENSG00000087157.19	39.460494000000004	6.478305	8.727722999999997	21.092874000000002	12.633857	6.263612	26.452630000000003	5.051016000000001	2.729027
PSMC5	ENSG00000087191.13	22.230736999999998	24.460304999999998	27.807737000000003	22.564892	30.928224000000004	32.833046	32.165302000000004	34.72751499999999	37.164943
UIMC1	ENSG00000087206.17	22.795601	11.803372000000001	12.812743999999999	24.769405000000003	22.167151	13.718964000000001	22.543549	12.297131	10.99511
CETP	ENSG00000087237.12	0.445024	0.05912	0.153131	0.610749	0.239454	0.11267100000000001	0.318469	0.010771	0.074693
MMP2	ENSG00000087245.13	7.53588	3.4942680000000004	0.901756	9.101759	8.351352	0.887568	10.500286	4.010491	1.812338
MT3	ENSG00000087250.9	2.2431210000000004	205.59220200000001	435.151793	15.889949	252.173935	823.5023669999999	1.9490560000000001	241.299109	546.0006040000001
LPCAT2	ENSG00000087253.13	172.008413	50.920531	18.187134	123.83364999999998	91.384983	6.39736	162.719807	55.272805	10.670383999999999
GNAO1	ENSG00000087258.15	0.79204	32.681304000000004	82.80382299999998	0.883087	21.59505	113.77145999999999	0.325914	51.636451	62.532520999999996
OGFOD1	ENSG00000087263.17	8.623953	6.3132150000000005	4.962974	12.191085000000001	10.028255	6.161395999999999	13.586993	7.926549	3.961121
SH3BP2	ENSG00000087266.17	125.45747399999999	22.438044	18.237509	120.32198500000001	64.53538099999999	16.86525	120.834868	25.366335	16.233396000000003
NOP14	ENSG00000087269.16	7.749201	5.427067	5.157799	8.133938	7.971786	6.396110999999999	11.137073000000001	7.864169	7.769254
ADD1	ENSG00000087274.17	55.399607	40.400435	95.30765600000001	60.926406	46.465216000000005	124.999363	54.58446800000001	50.859292	84.24884799999998
L2HGDH	ENSG00000087299.12	3.435745	1.286847	3.393093	3.582895	4.587973	4.075651	3.1894050000000003	1.154195	1.805132
TXNDC16	ENSG00000087301.9	7.0564979999999995	5.8089580000000005	4.740837999999999	5.136069999999999	4.384715	6.680020000000001	3.254281	4.558035	2.4210010000000004
RTRAF	ENSG00000087302.9	46.920367	32.594818000000004	36.229	43.219322	42.822404	36.187563999999995	43.76621	43.81069	32.274242
NID2	ENSG00000087303.18	0.043995	0.182252	0.335926	0	0	0.26643300000000003	0.020986	0.192581	0.027811
GMCL1	ENSG00000087338.5	3.5563779999999996	3.860545	3.5748320000000002	2.7854300000000003	2.761917	4.670465	4.262864	4.598254	3.254373
SF3B2	ENSG00000087365.16	47.224097	42.291380999999994	45.895048	52.547250999999996	51.205695	74.91024500000002	51.102927	37.004622999999995	45.22697
KLHL42	ENSG00000087448.11	2.5711320000000004	4.1280280000000005	7.766520999999999	4.291448	2.024473	9.065169	3.777506	4.646834	5.928008
GNAS	ENSG00000087460.25	165.605563	159.52083100000002	137.06160799999998	216.767403	216.736132	173.45917299999996	227.702437	229.97468199999994	223.155791
DNM1L	ENSG00000087470.18	26.466961000000005	11.575742	24.048220000000008	26.266009	22.710765000000002	26.841918	34.566777	12.851263999999997	12.040648999999998
PTHLH	ENSG00000087494.16	0.227229	0	0.105146	0	0.969957	0.021519	0	0.049816	0.057946
PHACTR3	ENSG00000087495.17	0.343704	36.287426	40.696476	0.711654	26.628947	45.278484999999996	0.268222	60.383528	54.998926
ERGIC2	ENSG00000087502.18	16.043247	10.287646	18.421511999999996	15.235658	22.071094	23.63013	22.413322	20.798101	15.214004
TFAP2C	ENSG00000087510.7	0.156864	0	0.44868	0.019458	0.870548	1.082858	0.064743	0.078501	1.315023
AURKA	ENSG00000087586.17	1.5189890000000001	2.8826410000000005	0.914372	1.016411	0.465515	1.17592	1.472191	0.665818	0.705059
CASS4	ENSG00000087589.16	9.175955	3.303432	0.72147	5.9944880000000005	2.979149	0.359227	5.568212	1.328366	0.393126
PIR	ENSG00000087842.11	2.420232	1.011824	11.188051999999999	3.188321	1.8190240000000002	10.148570000000001	3.334908	3.6001860000000003	9.99167
AAMDC	ENSG00000087884.14	15.366922	13.621901000000001	9.878972000000001	13.738610999999999	6.949551	12.457094999999999	12.105104999999998	9.143545	7.0952660000000005
RFX2	ENSG00000087903.13	5.167605999999999	4.039419	8.757197999999999	3.00185	9.584173	10.05509	2.4040470000000003	0.957808	5.7421619999999995
METTL2A	ENSG00000087995.16	5.9620940000000004	6.716975	6.126639	7.278022	3.801742	5.088334	7.984885	3.0633190000000003	3.1810210000000003
SULT2B1	ENSG00000088002.12	1.2655159999999999	0	0.38222	0.661009	0.201687	0.270838	0.69723	0.17066599999999998	0.143811
ALG6	ENSG00000088035.18	7.348088000000001	2.1830819999999997	4.02456	5.7027920000000005	0.763748	2.954959	7.292889000000001	3.4929599999999996	0.7878229999999999
CNOT3	ENSG00000088038.19	27.541737	7.893576999999999	14.690048999999998	26.150793	17.643916	13.512277	21.244949000000002	10.372767000000001	9.272076
GP6	ENSG00000088053.11	2.091308	0.280464	0.581066	1.60175	1.550546	0.622059	1.707463	0.193969	0.19839
PTPN4	ENSG00000088179.9	8.873470000000001	7.546292	15.731127999999998	8.740963	10.010756	21.453379	6.760812	13.887248	19.833991
DDX18	ENSG00000088205.13	14.305587999999998	5.724415	8.954222	13.258868000000001	23.12668	11.358591	18.362801	8.541092	8.064441
KHSRP	ENSG00000088247.17	32.513432	28.512097000000004	33.42256400000001	33.972260999999996	30.112978	42.691093	41.193174000000006	34.987531	39.299237000000005
GNA11	ENSG00000088256.9	6.1646279999999996	5.358129	10.879559	6.2454019999999995	7.7642940000000005	10.818306999999999	6.092338	5.037644	13.860012
ASAP3	ENSG00000088280.19	3.1356189999999997	4.279904	10.79864	2.08841	6.936324	13.970604	2.050473	3.6288549999999997	6.385757999999999
EDEM2	ENSG00000088298.13	5.282626	1.875256	1.958207	5.936009	4.205321	1.804963	6.889222	1.845967	0.998387
DNMT3B	ENSG00000088305.18	0.33971799999999996	0	0.245975	0.251736	0.287006	0.18851499999999996	0.090432	0.110381	0.126538
REM1	ENSG00000088320.4	0	0	0	0	0.149421	0	0.011996	0.015381	0
TPX2	ENSG00000088325.16	0.159052	0.182329	0.088535	0.154164	0.031403	0.111542	0.343825	0.170148	0.154887
FER1L4	ENSG00000088340.17	2.266446	0.7045210000000001	0.961221	2.240888	0.268627	0.775409	2.049151	0.308234	0.270829
PDRG1	ENSG00000088356.6	1.740117	1.702655	1.30432	1.799444	3.224637	1.75421	1.542357	0.839049	1.578137
EPB41L1	ENSG00000088367.23	0.428389	15.192132999999998	22.735331999999996	0.9056379999999999	12.880076	25.608298	0.6702299999999999	28.209193	24.626922
SLC15A1	ENSG00000088386.17	1.7312919999999998	0.689936	0.652794	1.898466	0.615565	0.47168999999999994	1.551145	0.103403	0.15737400000000001
DOCK9	ENSG00000088387.19	0.38512	12.089120999999999	34.940650999999995	0.351006	4.57219	45.23181500000001	0.131769	22.212139	15.055903
ANKRD10	ENSG00000088448.14	106.45075600000001	20.440932	46.21830800000001	101.774766	25.984798	48.246887	107.43844399999998	28.658828	18.530122
TGDS	ENSG00000088451.11	5.632168	2.383539	2.995266	5.411371000000001	0.360385	3.54729	4.8836949999999995	3.686296	2.760169
DOCK3	ENSG00000088538.13	1.348918	2.182791	4.678413	0.96551	2.176388	4.597841	0.68773	2.292924	3.056821
C3orf18	ENSG00000088543.15	1.184475	1.1047909999999999	4.616694	1.18499	2.61729	6.521366	1.0612799999999998	1.4287290000000001	4.135980999999999
COQ9	ENSG00000088682.14	11.152263999999999	13.482487	12.651988	10.651264000000001	8.629707	19.729426999999998	9.862008	5.690379	12.705107
TMEM40	ENSG00000088726.16	1.342168	0.042874	0.568666	1.945582	1.1351170000000002	0.669203	1.304099	0.035345	0.345344
KIF9	ENSG00000088727.12	0.6949970000000001	0.038738	1.6626980000000002	0.9398770000000001	2.996084	1.2051610000000001	0.563037	1.009452	1.5264389999999999
ARHGAP28	ENSG00000088756.12	2.367971	0.481515	1.005831	1.753167	1.642553	0.9221619999999999	1.500797	0.39627900000000005	0.097137
CRLS1	ENSG00000088766.12	12.946610000000002	7.598220999999999	8.270194	13.174374999999998	4.780762	5.649551000000001	16.548714	8.329416	4.887105000000001
DEFB127	ENSG00000088782.5	0	0	0	0	0	0	0	0	0
PPP1R13B	ENSG00000088808.18	7.4304440000000005	5.755605	9.287888	8.956326	8.137701	12.786095999999999	6.180429999999999	5.502738	7.774166
ATRN	ENSG00000088812.18	10.504152	4.860771	6.169483	8.932721	5.635648	8.680251	10.19461	4.433978	5.209327
SMOX	ENSG00000088826.18	2.9301500000000003	3.562827	19.804882	3.2882219999999998	8.337273	39.739955	2.528609	5.604836	29.531175
SIGLEC1	ENSG00000088827.12	0.712812	0.372069	0.144812	0.7175940000000001	0.156699	0.14857700000000001	0.5579770000000001	0.10092	0.037214
FKBP1A	ENSG00000088832.17	54.788557999999995	30.653152000000006	18.650625	75.921668	47.102926	22.660113000000003	72.613001	49.444288	20.895913999999998
NSFL1C	ENSG00000088833.17	25.834273999999997	17.323417999999997	12.284963999999999	24.09956	16.965957	15.337245	25.488566	13.373124000000002	15.191892
SLC4A11	ENSG00000088836.14	1.777951	0.375206	0.785743	0.170228	0.028228	0.699191	0.305081	0.370728	0.6372059999999999
C20orf194	ENSG00000088854.12	9.235972	2.994994	7.411949	9.774466	6.228058000000001	9.307988	10.078606	3.2389360000000003	5.930089
ZNF343	ENSG00000088876.13	4.399413	1.248157	4.294685	6.374490000000001	4.704903	4.751916	5.8060599999999996	1.912672	2.2762780000000005
EBF4	ENSG00000088881.21	0.232247	5.364387	5.2010890000000005	0.102495	2.154406	5.715511	0.11262	2.237921	3.6721730000000004
CPXM1	ENSG00000088882.8	0	0	0.081664	0.007131	0	0.178868	0.004471	0	0
MAVS	ENSG00000088888.18	12.549209999999999	4.71916	7.220168	11.999083	6.73925	7.1540490000000005	12.261875	4.412	4.99577
LZTS3	ENSG00000088899.15	0.484389	4.50036	7.574763	0.481444	4.211069999999999	8.037784	0.560541	6.593564000000001	10.543207
F11	ENSG00000088926.14	0.009073	0	0.079538	0.010006	0	0.28265300000000004	0.045573	0.083254	0.137331
XRN2	ENSG00000088930.8	16.884697	9.855231	8.045771	14.27634	10.842961	8.39253	21.368778	13.67043	7.359789
KIZ	ENSG00000088970.16	16.471625000000003	12.067521	14.623031999999998	13.250543	15.366537	15.477518999999997	7.262128	10.168788000000001	8.688421
DYNLL1	ENSG00000088986.11	41.137577	110.93932000000001	127.73343299999999	77.318114	115.994757	195.61170199999995	92.128084	180.719298	172.358001
TESC	ENSG00000088992.18	10.281854999999998	4.203961	1.609373	5.599618999999999	5.1925040000000005	0.63702	10.108033	4.854933	1.102162
SNX5	ENSG00000089006.16	61.66995999999998	31.810996000000003	36.966758999999996	56.41460200000001	41.566849999999995	41.393328999999994	57.031259	38.930015000000004	46.00028699999999
RPL6	ENSG00000089009.15	148.45326100000003	115.185	63.938852	174.20134300000004	180.94881600000002	77.28960899999998	177.174479	163.45462600000002	76.51708299999999
SIRPG	ENSG00000089012.14	0.131182	0	0.042924	0	0	0.014359	0	0	0.070419
MAPKAPK5	ENSG00000089022.14	21.011957	7.65545	19.983907	18.335826	10.125433	16.93494	20.035042	13.981200000000001	20.459122999999998
P2RX7	ENSG00000089041.17	57.250851000000004	22.197349000000003	18.040656	44.073307	26.054266	16.800619	42.99581399999999	8.264155	5.3915000000000015
ESF1	ENSG00000089048.14	9.719388	15.750225	10.686108	10.067778	12.858936	12.763993	10.208496	16.096008	14.588944000000001
RBBP9	ENSG00000089050.16	2.845141	5.148841	3.840223	2.7874149999999998	2.322936	4.67285	2.350724	2.460672	3.769648
ANAPC5	ENSG00000089053.13	58.10728000000001	22.092326	36.541112	56.72749400000001	40.321234	40.843785	55.819914999999995	20.877368	13.273857000000001
SLC23A2	ENSG00000089057.15	11.854288999999998	4.496549	11.807649999999999	9.560970000000001	6.842086999999999	13.784410999999999	9.409758	3.344865	9.705848
SLC8B1	ENSG00000089060.11	35.704067	8.488305	5.865016	27.512660000000004	12.875619	5.098527000000001	31.447374999999997	6.595191	2.248872
TMEM230	ENSG00000089063.15	23.952317	24.664382	30.347357000000002	25.944087	33.127459	39.093474	33.909855	31.068353	30.581093
DZANK1	ENSG00000089091.16	1.8949189999999998	1.1503619999999999	1.488751	2.173971	2.18011	0.7493240000000001	1.97704	0.780035	0.282395
KDM2B	ENSG00000089094.19	20.596583	7.36143	6.677116	23.417502	9.764289999999999	4.887715000000001	18.984065	6.0656930000000004	3.0443589999999996
CFAP61	ENSG00000089101.19	0	0	0.032161	0	0.404037	0.293936	0.070121	0.194453	0.050922999999999996
LHX5	ENSG00000089116.4	0.007496	0	0	0	0.018233	0.005209	0.003645	0	0
TASP1	ENSG00000089123.16	2.082868	1.335907	1.875026	2.985906	1.6633919999999998	1.683685	3.485029	1.998615	1.163656
OAS1	ENSG00000089127.13	33.924454000000004	8.534384	2.684706	26.30565	15.744706	1.3933900000000001	16.620262	5.835662	1.079326
GCN1	ENSG00000089154.11	25.698563999999998	6.044088	10.165358000000001	25.295907	14.257520999999999	11.83961	31.282436	5.974691	7.776870999999999
RPLP0	ENSG00000089157.16	117.50391000000003	125.685797	61.908581999999996	130.411733	141.333207	74.95327600000002	224.67682400000004	147.460115	79.60020300000002
PXN	ENSG00000089159.16	26.903767	10.885038999999999	6.618036	16.547681999999998	7.747128	4.615978999999999	21.557169000000002	5.329428	3.974028
SIRT4	ENSG00000089163.4	0.60735	0	0.306391	0.815943	1.645372	1.08996	0.541319	0.716999	0.599773
RPH3A	ENSG00000089169.15	1.174532	1.415887	1.141833	0.962344	5.048315999999999	1.2038140000000002	0.776462	2.7851820000000003	1.235782
KIF16B	ENSG00000089177.18	14.861419999999999	10.980051999999999	7.45652	15.679006	17.398096000000002	8.560721000000001	13.425131999999998	13.821728	11.409579
TRMT6	ENSG00000089195.15	3.7451869999999996	2.356836	2.706645	3.7933459999999997	3.5335910000000004	2.662686	4.50424	3.238526	3.478392
CHGB	ENSG00000089199.10	1.490891	1.158466	1.572419	1.1970880000000002	1.212161	1.508493	1.117545	2.170674	0.955527
PEBP1	ENSG00000089220.5	17.980151	87.71108	120.316124	19.024782000000002	73.790514	163.106964	20.017067	83.711619	144.970152
TBX5	ENSG00000089225.20	0.00367	0	0.010621	0.040929	0	0.247994	0	0.015436	0.094056
BRAP	ENSG00000089234.16	4.251223	3.698055	5.023216000000001	4.032455	4.749048	5.819393	5.490854	5.110627	5.191039
ERP29	ENSG00000089248.7	27.682646999999996	12.300426	10.932300000000001	40.358545	32.573676999999996	15.426757	34.141266	17.490465	12.946946
NOS1	ENSG00000089250.19	0.341602	2.049156	1.377587	0.299607	0.9324030000000001	0.802319	0.212769	1.395225	0.726009
FUS	ENSG00000089280.19	107.933462	47.871288	42.73139	88.82814	52.626679	33.694455999999995	97.170154	38.095365	30.970746000000002
IGBP1	ENSG00000089289.16	8.292004	9.008418	6.566354	8.894874	13.504622	8.283347	7.964447	10.975508	9.730874
FXYD5	ENSG00000089327.15	32.05451599999999	10.905796	2.8162010000000004	53.652024999999995	37.207391	2.6506159999999994	39.220718	15.475114	3.630926
ZNF302	ENSG00000089335.21	222.577734	242.314351	188.175241	277.136868	169.787709	207.64442400000001	240.49683000000002	149.32366000000002	97.98264699999999
GRAMD1A	ENSG00000089351.14	71.865454	14.22899	12.448114	65.649594	32.819797	11.226617000000001	65.279989	13.772119	6.537145
FXYD3	ENSG00000089356.18	0.087	0	2.22017	0.143544	0	2.9374379999999998	0.170326	0	1.525992
HEPH	ENSG00000089472.16	0.069384	1.353482	9.427401999999999	0.200107	2.683062	21.542222	0.011547	0.375675	12.028353000000001
CDIP1	ENSG00000089486.17	6.973605	9.296364999999998	22.126455999999997	6.568179	12.51341	37.15198	5.886725	9.011967000000002	22.510685000000002
CMTM1	ENSG00000089505.17	8.612326	5.608271	1.5680669999999999	8.957225	9.380787999999999	1.4160059999999999	6.972553	2.220896	1.683141
KCNH4	ENSG00000089558.9	0.045247	0.129897	0.087118	0.052332	0.098628	0.054446	0.094188	0.095919	0.005421
GANAB	ENSG00000089597.18	27.360460000000007	10.782184	14.381026000000004	31.33907	20.196633	19.355179	39.003831	10.578785	9.567834
GMIP	ENSG00000089639.11	37.736868	10.137954	2.8155419999999998	38.430997000000005	22.232237	1.2716180000000001	35.197135	7.674868000000001	1.849764
RBM41	ENSG00000089682.16	15.219700000000001	6.125788999999999	5.4361440000000005	12.458305	7.867651	4.54194	11.584427999999999	6.466676	4.012489
BIRC5	ENSG00000089685.15	3.678273	2.244825	1.767395	3.818113	2.656887	1.3877950000000001	2.8346630000000004	0.598962	0.44305
LAG3	ENSG00000089692.9	1.5416310000000002	1.703557	0.159682	0.503077	1.037737	0.048325	0.600541	0.26967399999999997	0.026327
MLF2	ENSG00000089693.10	18.256076	18.689892999999998	29.203954	16.045270000000002	25.700788000000003	36.424744999999994	18.195680999999997	27.488358	29.685758999999997
OTUB2	ENSG00000089723.10	0.125842	0.176998	0.136228	0.124622	0.113271	0.117529	0.193598	0.091084	0.076447
DDX24	ENSG00000089737.17	26.59447	18.866229000000004	29.09415	28.340190999999997	41.060608	32.752261	31.763928	32.439165	36.019545
ZBTB25	ENSG00000089775.11	7.445053	1.618269	5.6571940000000005	7.269537000000001	4.069211	6.0928	6.566815999999999	3.5626170000000004	3.5174630000000002
NECAP1	ENSG00000089818.18	17.261775	2.976962	9.627015	15.083649	9.231497000000001	10.724018000000001	15.051339000000002	5.107647	5.937073
ARHGAP4	ENSG00000089820.16	94.207742	24.970793	5.871592000000001	80.226006	31.183391999999998	2.9829609999999995	85.0597	16.032867	3.623466
ANKRD24	ENSG00000089847.12	0.47548999999999997	0.504289	0.69734	2.420739	3.4388050000000003	1.4085649999999998	0.8261459999999999	1.3603740000000002	1.487527
DHX32	ENSG00000089876.12	9.070581	3.04988	8.950413999999999	7.648968	8.883026000000001	13.058899	7.340709	5.027718	10.477989000000001
RCOR1	ENSG00000089902.10	16.480007	2.155027	3.633318	13.975270000000002	11.866626	4.599009	14.887134	8.254804	2.172367
GPATCH2L	ENSG00000089916.18	28.312739000000004	13.037053	11.5575	37.06299099999999	14.320102	10.654463999999999	30.135751	12.047502000000001	7.212325000000001
LTBP4	ENSG00000090006.18	11.409266000000002	4.211007	2.7128670000000006	12.420501000000002	7.541636	2.643216	11.169913999999999	4.108677	1.156092
BLVRB	ENSG00000090013.11	6.642778000000001	2.741397	4.72642	9.327464	8.605606	8.074755000000001	7.0080040000000015	4.924146	6.300603000000001
SLC9A1	ENSG00000090020.11	3.526713	1.3387950000000002	1.70113	2.822223	2.035519	2.002516	3.2359220000000004	1.6732900000000002	0.838538
SPTLC1	ENSG00000090054.15	25.031866000000004	14.401595999999998	17.019315	26.563329	16.082016	17.830555	22.830727000000003	8.170941999999998	8.646541999999998
PAPOLA	ENSG00000090060.18	71.692234	42.65763300000001	44.18898600000001	75.17765	66.90866700000001	66.505469	74.58551000000001	68.195844	51.753200000000014
CCNK	ENSG00000090061.17	14.848132	3.622009	7.4428040000000015	12.140664999999998	10.051978	15.777041	19.539585	7.470928	8.602595999999998
PCBP4	ENSG00000090097.21	1.0050469999999998	6.971113	17.040228	0.46124999999999994	6.1542259999999995	20.619297999999997	0.45261199999999996	5.149956	12.267404
RGS1	ENSG00000090104.12	335.51608899999997	118.120121	27.103294000000002	66.90451999999999	27.265558000000002	1.627853	576.702723	172.788833	12.185898
YPEL3	ENSG00000090238.12	63.333804	32.34044	38.005317999999995	56.660664999999995	35.950747	44.06299199999999	30.233673000000003	33.117323999999996	32.342638
MRPS33	ENSG00000090263.16	15.388508	15.477616999999999	12.068994999999996	14.344838000000001	10.132335	13.446054	14.5498	12.839324	9.928022
NDUFB2	ENSG00000090266.13	37.479382	23.585473	38.022051999999995	45.706552	55.059182	59.989354999999996	56.74847600000001	55.169135999999995	51.599824
NUDC	ENSG00000090273.14	15.835313	18.68132	17.501105	20.709517999999996	39.011478000000004	27.50761	22.426417999999998	35.66367	34.174507999999996
MAEA	ENSG00000090316.16	24.287024999999996	8.779524	11.696456999999997	22.719286	15.878059000000002	11.282093000000001	20.487245	7.9258560000000005	7.325597000000001
ICAM1	ENSG00000090339.9	12.052681999999999	6.690410999999999	1.467166	14.194733999999999	5.441245	0.722571	17.405468	3.2869420000000003	0.658412
STRN4	ENSG00000090372.15	32.727107999999994	9.785207	14.135176	29.535217000000003	22.460827000000002	16.434766000000003	30.941927	15.388212000000003	12.192588999999998
IRAK3	ENSG00000090376.11	27.947818	5.898047	1.6180710000000003	41.69184800000001	14.170205000000001	1.065634	24.21918	5.063217	0.7340399999999999
LYZ	ENSG00000090382.7	59.837195	15.063031	7.383141	48.429144	14.15418	4.26564	34.193251999999994	8.961987	2.598642
SI	ENSG00000090402.8	0	0	0	0	0	0	0	0	0
MUL1	ENSG00000090432.7	3.580474	1.137785	2.784891	3.256182	3.019284	3.907115	4.004795	1.729953	1.913485
TFAP4	ENSG00000090447.12	7.817546	4.000117	2.835096	6.712553	12.233056999999999	4.064302	6.621629	4.459048	3.1846740000000002
PDCD7	ENSG00000090470.15	7.009701	6.983537	5.560517	8.039123	5.346703	6.8444840000000005	7.637842999999999	4.146658	4.780044
SPG21	ENSG00000090487.11	35.305928	14.882351	16.216146	39.724803	16.655731	20.906744	44.266004	16.052342000000003	14.004562
FETUB	ENSG00000090512.12	0	0.331936	0.091215	0	0	0.017049	0	0.121384	0.020926
DNAJB11	ENSG00000090520.11	17.148128999999997	9.770674000000001	6.542974	26.158320000000003	13.636972	10.467144	38.62897399999999	18.926485999999997	8.403318000000002
P3H2	ENSG00000090530.10	11.933321	7.747473000000001	1.6750340000000001	13.004671	20.577962	1.904734	9.542875	2.0563670000000003	0.877742
THPO	ENSG00000090534.20	0	0	0.341752	0	0	0.072087	0	0.058665	0.069263
CHRD	ENSG00000090539.15	0.343042	1.716174	1.557571	0.200639	0.47447300000000003	1.362869	0.28341299999999997	0.321788	0.502278
FLT3LG	ENSG00000090554.13	7.516053	2.9541630000000003	3.7593830000000006	7.285209	4.899666	3.9230149999999995	6.224512999999999	1.71021	2.221044
RAB11FIP3	ENSG00000090565.17	6.361723	8.912495999999999	10.534073	9.489023	16.009691	12.760235999999999	6.964735999999999	6.664941	11.862779000000002
GNPTG	ENSG00000090581.10	36.951024000000004	12.840812999999999	35.465301	36.829704	23.250115	34.875589	31.919908000000003	13.415701	20.102544999999996
ZNF268	ENSG00000090612.22	4.123315000000001	1.50789	2.7546090000000003	3.811497	2.189749	2.947774	2.9719089999999997	2.457665	2.488299
GOLGA3	ENSG00000090615.15	25.811025	11.767621	9.969878999999999	25.239168	15.852323	11.984039	30.601804	11.140922999999999	9.767652
PABPC4	ENSG00000090621.14	75.58359300000001	27.29143	19.843121	59.238908	45.662015000000004	22.631394	64.558716	27.265837	10.711988999999999
CD209	ENSG00000090659.18	0.6946030000000001	0.067731	0.093303	0.816099	0.6787679999999999	0.098556	0.290583	0.109635	0.027066
CERS4	ENSG00000090661.12	13.489455	8.893309	14.283147000000001	16.80053	3.1967289999999995	21.581775	13.282332	5.293074999999999	7.141190999999999
MCOLN1	ENSG00000090674.16	20.447360000000003	9.294443000000001	5.8297550000000005	25.136784000000002	8.803928	5.452139	22.942378000000005	6.319158	2.9726569999999994
USP48	ENSG00000090686.16	40.62374499999999	20.315612	25.478651	36.288793	41.677852	35.497834	32.503406	35.596006	24.278183999999992
EFNB1	ENSG00000090776.6	3.482747	1.170209	1.251878	3.82647	2.95489	2.207945	4.225177	1.633017	1.282201
PDPR	ENSG00000090857.14	11.896193000000002	4.589408000000001	7.484461	8.479173	6.214442	6.433546000000001	5.800452	1.5958830000000002	1.963012
AARS1	ENSG00000090861.16	25.828115	19.066583	32.894633	23.699934000000002	42.526406	57.32134200000001	31.145633999999998	33.96272999999999	47.420883999999994
GLG1	ENSG00000090863.12	25.858866000000003	11.706291	23.783627999999997	25.21717	15.706037	28.416313000000006	24.982096000000002	11.433012999999999	16.416745
KIF4A	ENSG00000090889.12	0.014932	0	0.065883	0.13939400000000002	0.027274	0.081737	0.030084	0.133245	0.080166
TNRC6A	ENSG00000090905.19	30.282247000000005	16.973521	29.604726	27.677986999999998	22.259585	38.631486	28.199824	13.320125	19.33729
PLEKHG2	ENSG00000090924.15	6.188465000000001	3.658029	1.8659590000000001	4.101688	3.4150650000000002	1.9961410000000002	4.478064	2.036893	0.728857
DLL3	ENSG00000090932.11	0	1.082342	1.376778	0	0.323853	0.6855359999999999	0.030881	0.523845	0.49960800000000005
NAT14	ENSG00000090971.5	0.318334	2.4260260000000002	5.901202	0.5885790000000001	3.570679	5.558433	1.046427	2.708199	6.633009
PITPNM2	ENSG00000090975.12	2.114767	1.5122749999999998	3.6971299999999996	3.28061	3.258367	3.606006	1.537695	1.41775	2.766493
EXOC1	ENSG00000090989.18	17.465435	8.414119	13.562444000000001	16.903817	5.472514	11.667052000000002	17.795151000000004	6.788505999999999	6.985311
RBM27	ENSG00000091009.8	3.5263459999999998	2.866821	4.065265	4.780884	4.256534	4.855341999999999	4.663024999999999	4.892195	4.469369
POU4F3	ENSG00000091010.6	0.011424	0	0.054856	0.02982	0.058544	0.068298	0.026468	0	0.009652
OSBPL8	ENSG00000091039.17	26.886833	12.592951	9.963512999999999	15.936718	21.373451	13.540097	20.272451	13.244430999999999	12.069057
DTX2	ENSG00000091073.19	38.47005699999999	9.299503000000001	6.467049999999999	32.669108	14.460746999999998	5.972837	27.874226000000004	6.451481999999999	1.9013369999999996
NLRC4	ENSG00000091106.19	8.186232	1.808314	0.437561	7.163889999999999	5.065765	0.194471	5.029165	1.1653559999999998	0.250155
PUS7	ENSG00000091127.14	3.6235109999999997	4.933226	2.500043	6.354013	4.273019	3.8640920000000003	8.676654000000001	2.720492	1.8422720000000001
LAMB4	ENSG00000091128.13	0.348664	0.083251	0.352298	0.745592	0.492751	0.241782	0.727344	0.09799799999999999	0.11840999999999999
NRCAM	ENSG00000091129.21	0.557656	24.485208	66.18581499999999	1.044182	11.602160999999999	74.023897	0.25466	21.992744000000002	59.993093
LAMB1	ENSG00000091136.14	0.414844	1.1562000000000001	0.072156	0.209247	0.225401	0.270948	0.19362800000000002	1.032661	0.148827
SLC26A4	ENSG00000091137.14	1.145492	0.344476	0.397821	1.203648	1.735926	0.342398	0.670095	0.259874	0.233495
SLC26A3	ENSG00000091138.13	0	0	0	0	0	0	0	0	0
DLD	ENSG00000091140.14	21.131326	7.883794	18.124412000000003	16.503125000000004	20.817895999999998	21.939587000000003	22.915135	14.729073	23.691021000000003
WDR7	ENSG00000091157.13	32.861813999999995	9.6188	11.422308999999998	27.170988	17.595101	13.131545000000001	26.897858000000003	22.879610999999997	10.163739999999999
TXNL1	ENSG00000091164.13	8.497184	11.168528999999998	14.742631000000001	11.728334	16.055485	18.410096999999997	10.816695000000001	11.516505000000002	15.623507
IL5RA	ENSG00000091181.19	0.021564	0	0.088904	0.060597000000000005	0.521175	0.040832	0.017311	0.062767	0
ABCC6	ENSG00000091262.15	1.67228	0.074603	0.377039	1.331019	2.787842	0.149608	0.551447	0.090742	0.035635
CMTM6	ENSG00000091317.8	30.709178	8.965588	6.346919000000001	25.291289999999996	19.987303	6.313908	38.766756	13.357332	5.79784
ITGA6	ENSG00000091409.15	7.822514	5.727968000000001	7.450218000000001	3.703814	9.143448	14.742740000000003	1.684941	1.310096	11.72749
RAPGEF4	ENSG00000091428.18	4.5883959999999995	14.209674	4.644679	1.8589449999999998	9.633583	3.2071929999999997	2.697926	8.603485000000001	2.9377349999999995
MAP3K20	ENSG00000091436.17	3.730995	2.671555	4.058327	4.498373	5.514831	3.8891250000000004	3.208591	1.7656070000000001	4.071837
SMPX	ENSG00000091482.8	0	0	0.039994	0	0	0.011611	0	0.029712	0.066092
FH	ENSG00000091483.7	7.095614	9.801018000000001	11.210096	6.719481999999999	8.362301	10.534701	8.239174	8.410722999999999	10.195599
SEL1L3	ENSG00000091490.11	1.5033370000000001	2.049784	4.120964	0.5930409999999999	3.854923	10.464164	0.309883	1.7040549999999999	10.867662
TF	ENSG00000091513.16	1.830708	82.093204	297.683602	2.5321930000000004	20.476464999999997	286.132799	2.321324	87.65586099999999	102.031259
CDV3	ENSG00000091527.15	48.958696	44.94796100000001	27.934262	52.457401000000004	59.62529400000001	33.101200999999996	63.14314099999999	61.887023	44.430956
MYO15A	ENSG00000091536.19	1.527339	0.655629	0.42365800000000003	1.1193749999999998	1.549384	0.352676	1.011304	0.49423399999999995	0.112322
ALKBH5	ENSG00000091542.9	9.092347	10.993941	12.431303999999999	9.804046	14.18217	17.790751999999998	12.221743	13.485236	14.686973000000002
APOH	ENSG00000091583.11	0.18476	0	0	0	0	0.066474	0.175207	0.031027	0.15123
NLRP1	ENSG00000091592.16	34.69976200000001	5.142331999999999	1.616406	37.775556	13.444341000000001	0.6827449999999999	7.261861	1.5226130000000002	0.20174799999999998
PITPNM3	ENSG00000091622.16	0.420291	1.13636	0.482457	0.30332599999999993	1.841054	0.385312	0.279037	2.22273	0.840944
SPAG7	ENSG00000091640.8	21.175503999999997	13.018114	13.604206000000001	20.385787000000004	17.139028	14.934182	20.237824	11.579586	11.91283
ORC6	ENSG00000091651.9	57.553213	13.579991	25.933201999999998	59.633197	31.820558	25.563428	53.632509	8.726497	5.77488
ZFHX4	ENSG00000091656.19	0.103825	4.508204	13.055366999999999	0.104936	3.384361	15.107384000000001	0.10412799999999998	3.062757	6.930658
SLC17A6	ENSG00000091664.9	0	0.007953	0.080343	0.003972	0	0.04231	0.029084	0.035931	0.059575
CPA1	ENSG00000091704.10	0.220534	0	0.027304	0	0	0	0	0	0.018395
ZC3HC1	ENSG00000091732.17	4.262583	2.9225019999999997	5.0778739999999996	7.422586000000001	5.929053	4.57719	6.909495	3.172829	2.315949
ESR1	ENSG00000091831.23	2.356865	2.290337	0.10941699999999999	2.9855620000000003	1.35964	0.144691	3.2031530000000004	1.177028	0.037648
RGS17	ENSG00000091844.8	0.155493	0.461459	0.441128	0.275015	0.360173	0.340604	0.184114	0.383892	0.176993
ANGPT2	ENSG00000091879.14	0.828217	1.30845	0.698865	0.745965	0.837996	0.439128	0.619812	0.804156	0.148659
TMEM101	ENSG00000091947.10	3.808635	3.327177	2.707399	4.871631	5.987332	3.413619	5.597663999999999	1.818996	2.3395420000000002
CD200	ENSG00000091972.18	1.344475	2.6427560000000003	3.2830019999999998	1.738232	0.826936	4.161159	0.9194220000000001	3.3958760000000003	2.032294
CCDC80	ENSG00000091986.15	0.131797	0.481231	0.49151999999999996	0.131604	0.074651	0.5642900000000001	0.160307	0.709427	1.774285
CMA1	ENSG00000092009.10	0	0	0	0	0	0	0	0	0
PSME1	ENSG00000092010.15	44.287838	35.844733999999995	22.895193000000003	48.89511400000001	46.352084	29.186847	60.44543200000001	35.715635999999996	25.636905
PPP2R3C	ENSG00000092020.10	23.249591000000002	21.704031999999998	16.010639	30.672510000000003	23.566506000000004	19.479682	24.513366	19.511885	18.347726
HAUS4	ENSG00000092036.18	16.297255999999997	11.789452	5.712007	15.481099	7.164881	4.187389999999999	14.565725	4.736600999999999	2.5851610000000003
JPH4	ENSG00000092051.17	0.160812	5.137511999999999	2.896643	0.391668	5.420964999999999	2.144056	0.598158	8.371825000000001	3.3095980000000003
MYH7	ENSG00000092054.13	0	0.138715	0.063108	9.07e-4	0.05051	0.093204	0	0.197658	0.137108
CEBPE	ENSG00000092067.5	0.356967	0.007836	0.055522	0.350303	0.373711	0.026251	0.200704	0	0.013766
SLC7A8	ENSG00000092068.20	9.848932	5.296676	1.0678450000000002	15.549795999999999	7.472693	0.763945	8.033627999999998	2.370072	0.63838
OSGEP	ENSG00000092094.11	32.90789399999999	10.505673	12.885668	24.007389	10.718822	8.75994	25.056297	6.697103	4.191689
SLC22A17	ENSG00000092096.17	1.905847	8.446143999999999	33.637645	3.895291	7.376212	46.720708999999985	2.394879	7.858543	20.48105
RNF31	ENSG00000092098.17	20.961537999999997	2.8758190000000003	5.773386	15.682108	21.43108	4.892273	20.182927	4.377454	3.265796
SCFD1	ENSG00000092108.21	38.281485000000004	11.905634000000001	17.460418999999998	36.125585	15.579608	19.894760999999995	36.974613000000005	16.818861	10.440144
G2E3	ENSG00000092140.16	9.236626	3.9347789999999994	5.060206	7.435725999999999	4.268663999999999	5.982569000000001	9.311300999999998	4.99976	2.500509
HECTD1	ENSG00000092148.13	51.516757	20.989776	24.502714999999995	49.371592	32.662662000000005	34.379097	42.738468	29.133032	24.281303
HNRNPC	ENSG00000092199.17	85.76655100000002	88.35057700000002	69.88395799999999	94.94923899999998	127.42218899999999	108.33761799999999	105.449953	131.969531	89.61303600000001
RPGRIP1	ENSG00000092200.12	5.211542	0.851629	1.365555	4.855173000000001	7.429184	0.272673	3.2085510000000004	1.067194	0.254301
SUPT16H	ENSG00000092201.10	20.79966	13.951723	15.639566000000002	21.498112	20.361715999999998	16.268173	23.317039	18.218851	16.325956
TOX4	ENSG00000092203.15	12.310146999999997	11.525068000000001	13.069416999999998	12.842587	10.970651	15.958018	11.294104	15.091415	13.704827999999997
GEMIN2	ENSG00000092208.17	8.403858	2.59563	5.794374	8.1058229999999991	3.5152039999999998	4.521878	6.945174	3.6021229999999997	1.491138
TGM1	ENSG00000092295.12	0.8513700000000001	0	0.625893	3.16125	1.759322	0.97247	1.0037690000000001	0.115036	0.118083
TINF2	ENSG00000092330.18	28.76755	23.326352999999997	13.248657000000001	29.774596	18.763143999999997	12.288561999999999	29.722971	8.751943	8.124202999999998
DAZL	ENSG00000092345.14	0	0	0	0	0	0	0	0	0
TBL1Y	ENSG00000092377.15	0	0	0	0	0	0	0	0	0
SEMA6A	ENSG00000092421.16	0.40976999999999997	6.799221999999999	18.509664	0.30406900000000003	5.257309	27.642683	0.027866000000000002	7.38203	7.691660000000001
TRPM7	ENSG00000092439.16	24.117375000000003	9.933852	11.074922	25.440017	18.945574	10.75537	26.406516999999997	11.702867000000001	6.914090000000001
TYRO3	ENSG00000092445.12	2.047846	6.257833000000001	20.406708	2.152513	3.62744	18.747371	1.958765	7.734059	9.099229
WDR76	ENSG00000092470.12	5.764134	1.1705160000000001	1.772922	6.129692	2.3282540000000003	2.578829	6.3037980000000005	2.795942	2.2857659999999997
CAPN3	ENSG00000092529.25	8.905117999999998	15.477079999999999	19.929957	9.162359	14.145962999999998	28.432096	8.518339999999998	16.809040000000003	8.677594999999998
SNAP23	ENSG00000092531.10	66.678634	18.781851	15.812512	63.20997	49.003225	19.875221	59.14758800000001	21.154585	14.447751999999998
TBX15	ENSG00000092607.15	0.025132	0.050118	0.019266	0.02209	0.055101	0.031795	0.01111	0	0.01482
PHGDH	ENSG00000092621.12	1.998354	23.857604000000006	66.00061500000002	2.6064620000000005	15.004746	60.21308100000001	1.553081	16.231549999999995	46.758595
COL9A3	ENSG00000092758.18	0.325669	4.873082999999999	6.5305800000000005	0.149054	2.705232	5.0202100000000005	0.009781	4.079611	1.9550429999999999
EZR	ENSG00000092820.18	18.502670000000002	18.671318	71.871892	19.599718000000003	39.808253	92.13915999999999	23.293645	31.655974	167.237599
MYL6	ENSG00000092841.19	187.88001399999996	135.715763	104.36904200000001	227.62944100000004	236.74880799999997	127.350774	263.027209	241.7433	140.72046900000004
AGO1	ENSG00000092847.13	6.618492	4.300521	6.66136	5.614587	5.2662949999999995	7.4236580000000005	6.277999	5.623352	8.883201
TEKT2	ENSG00000092850.12	0.088944	0.0082	0.287813	0.073152	0.052187	0.36943	0.074423	0.145581	0.12176400000000001
CLSPN	ENSG00000092853.14	1.583366	0.595009	0.579202	1.6707299999999998	0.936083	0.577947	2.0473920000000003	0.905475	0.275627
RFFL	ENSG00000092871.17	15.928982000000001	9.048057	16.618123999999998	11.670612000000004	10.10589	15.142171	9.210227999999999	10.8019	15.275656999999997
UNC13D	ENSG00000092929.11	31.283810999999996	4.150886999999999	2.0592799999999998	27.483250999999996	15.114041000000002	2.7329619999999997	26.163155	5.255656999999999	1.314984
MFSD11	ENSG00000092931.11	25.656872000000003	7.018487	8.850195000000001	25.142335000000003	13.531898	11.000868000000002	23.236876000000002	5.751328	4.701784
DPYSL2	ENSG00000092964.18	49.888559	74.785842	195.150381	58.467909000000006	75.561016	205.643866	66.475758	105.938378	189.81397500000003
TGFB2	ENSG00000092969.12	0.239101	2.186497	18.131650999999998	0.49495100000000003	5.077253	27.27963	0.643093	3.242112	26.95667
GPATCH2	ENSG00000092978.11	9.944598	3.9238530000000003	4.792723	8.228037	5.205914	5.014283000000001	7.452799000000001	4.725447	4.753784
NUP50	ENSG00000093000.19	25.675426000000005	16.646044	9.326929	22.973020000000005	22.099655000000002	9.121945000000002	26.783293999999998	10.133708	11.310144999999999
CDC45	ENSG00000093009.11	0.014652	0.13	0	0.089967	0.636227	0.058012	0.293814	0.053072	0.029855
COMT	ENSG00000093010.14	25.769026999999998	23.784381	34.267928	31.305038	42.739869	51.141276	29.143358000000003	30.085300000000004	47.637891999999994
ADA2	ENSG00000093072.18	40.16630200000001	17.270122	8.403093	34.615151999999995	22.307	3.8169400000000002	28.839237	8.486288	2.6690530000000003
NA	ENSG00000093100.13	0.15197	0.087912	0.520451	0.184697	0	1.124414	0.086136	0.28055	0.164546
VNN3	ENSG00000093134.15	6.910917	0.13072	0.703909	2.4220360000000003	2.36951	0.34006	2.272501	0.129943	0.105904
ECHDC1	ENSG00000093144.19	33.536941999999996	20.837318	17.463899	36.851013	18.826392	26.618656000000005	34.851467	25.451226000000002	25.042621000000004
LRRFIP2	ENSG00000093167.18	23.192966000000002	20.765183	22.951205999999996	19.085107	28.351243	25.419302999999996	21.604529	18.430376000000003	18.697705000000003
[truncated: 58,241 more rows]
[truncated: 3 more columns]
