# Supplementary material for: Enrichment of Glial Cells From Human Post-mortem Tissue for Transcriptome and Proteome Analysis Using Immunopanning
Source: Front Cell Neurosci. 2021 Dec 13;15:772011. doi: 10.3389/fncel.2021.772011 (PMC8711556; doi:10.3389/fncel.2021.772011)
Supplement: Supplementary file 4 [file Table_3.xlsx]

## Sheet: proteome analysis
Checked	Protein FDR Confidence: Combined	Master	Accession	Description	FASTA Title Lines	Exp. q-value: Combined	Sum PEP Score	Coverage [%]	# Peptides	# PSMs	# Unique Peptides	# AAs	MW [kDa]	calc. pI	Score Mascot: Mascot	# Peptides (by Search Engine): Mascot	# Razor Peptides	Abundance: Sample, Microglia, 6, R1	Abundance: Sample, Microglia, 6, R2	Abundance: Sample, Microglia, 7, R1	Abundance: Sample, Microglia, 7, R2	Abundance: Sample, Oligodendrocyte, 6, R1	Abundance: F10: Sample, Oligodendrocyte, 6, R2	Abundance: Sample, Oligodendrocyte, 7, R1	Abundance: Sample, Oligodendrocyte, 7, R2	Abundance: Sample, Astrocyte, 5, R1	Abundance: Sample, Astrocyte, 5, R2	Abundance: Sample, Astrocyte, 6, R1	Abundance: Sample, Astrocyte, 6, R2	Abundance: Sample, Astrocyte, 7, R1	Abundance: Sample, Astrocyte, 7, R2	# Protein Groups
FALSE	High	Master Protein	P50993	Sodium/potassium-transporting ATPase subunit alpha-2 OS=Homo sapiens OX=9606 GN=ATP1A2 PE=1 SV=1	>sp|P50993|AT1A2_HUMAN Sodium/potassium-transporting ATPase subunit alpha-2 OS=Homo sapiens OX=9606 GN=ATP1A2 PE=1 SV=1	0	559.623	49	70	557	50	1020	112.2	5.66	9335	70	26	4.72252e+07	5.27344e+07	1.47937e+08	9.48658e+07	7.55787e+07	4.2819e+07	8.41371e+07	6.96417e+07	1.85124e+09	1.16926e+09	1.7294e+09	1.14082e+09	1.29511e+09	7.88976e+08	1
FALSE	High	Master Protein	P60709	Actin, cytoplasmic 1 OS=Homo sapiens OX=9606 GN=ACTB PE=1 SV=1	>sp|P60709|ACTB_HUMAN Actin, cytoplasmic 1 OS=Homo sapiens OX=9606 GN=ACTB PE=1 SV=1	0	502.203	66	33	664	2	375	41.7	5.48	11518	33	45	9.65512e+08	1.08124e+09	6.38221e+09	3.47138e+09	5.09941e+08	2.21817e+08	4.10377e+08	2.30278e+08	1.46159e+09	1.05511e+09	1.34078e+09	8.3354e+08	1.24936e+09	9.74752e+08	1
FALSE	High	Master Protein	P63261	Actin, cytoplasmic 2 OS=Homo sapiens OX=9606 GN=ACTG1 PE=1 SV=1	>sp|P63261|ACTG_HUMAN Actin, cytoplasmic 2 OS=Homo sapiens OX=9606 GN=ACTG1 PE=1 SV=1	0	457.195	66	32	644	1	375	41.8	5.48	10418	32	0												974747		742515	1
FALSE	High	Master Protein	Q16555	Dihydropyrimidinase-related protein 2 OS=Homo sapiens OX=9606 GN=DPYSL2 PE=1 SV=1	>sp|Q16555|DPYL2_HUMAN Dihydropyrimidinase-related protein 2 OS=Homo sapiens OX=9606 GN=DPYSL2 PE=1 SV=1	0	346.064	66	38	364	35	572	62.3	6.38	5460	38	4	6.12943e+07	6.74639e+07	1.29649e+08	8.53965e+07	2.11628e+08	1.401e+08	1.2191e+08	8.59043e+07	3.43435e+08	2.52791e+08	3.19766e+08	2.28255e+08	1.90507e+08	1.14261e+08	1
FALSE	High	Master Protein	Q13813	Spectrin alpha chain, non-erythrocytic 1 OS=Homo sapiens OX=9606 GN=SPTAN1 PE=1 SV=3	>sp|Q13813|SPTN1_HUMAN Spectrin alpha chain, non-erythrocytic 1 OS=Homo sapiens OX=9606 GN=SPTAN1 PE=1 SV=3	0	337.133	24	58	231	58	2472	284.4	5.35	2847	58	0	7.9149e+06	9.68958e+06	5.5453e+07	4.09307e+07	5.52195e+06	5.86889e+06	1.87836e+07	1.40795e+07	9.56904e+07	6.09565e+07	1.26526e+08	8.81202e+07	1.27353e+08	8.4778e+07	1
FALSE	High	Master Protein	P13637	Sodium/potassium-transporting ATPase subunit alpha-3 OS=Homo sapiens OX=9606 GN=ATP1A3 PE=1 SV=3	>sp|P13637|AT1A3_HUMAN Sodium/potassium-transporting ATPase subunit alpha-3 OS=Homo sapiens OX=9606 GN=ATP1A3 PE=1 SV=3	0	334.274	30	38	410	15	1013	111.7	5.38	7585	38	3	8997426	1.05438e+07	6.48466e+07	4.53928e+07	1.95687e+07	1.25115e+07	3.49147e+07	3.42993e+07	6.1872e+07	4.08586e+07	5.24638e+07	4.0279e+07	4.40309e+07	2.64094e+07	1
FALSE	High	Master Protein	P04264	Keratin, type II cytoskeletal 1 OS=Homo sapiens OX=9606 GN=KRT1 PE=1 SV=6	>sp|P04264|K2C1_HUMAN Keratin, type II cytoskeletal 1 OS=Homo sapiens OX=9606 GN=KRT1 PE=1 SV=6	0	329.674	49	33	590	31	644	66	8.12	16917	33	2	8.9503e+07	8.00105e+07	4.14568e+08	2.52514e+08	8.34659e+08	4.54583e+08	4.09015e+08	3.67813e+08	2.70999e+08	1.7623e+08	3.02709e+08	1.9418e+08	3.09259e+08	1.98552e+08	1
FALSE	High	Master Protein	P09972	Fructose-bisphosphate aldolase C OS=Homo sapiens OX=9606 GN=ALDOC PE=1 SV=2	>sp|P09972|ALDOC_HUMAN Fructose-bisphosphate aldolase C OS=Homo sapiens OX=9606 GN=ALDOC PE=1 SV=2	0	321.925	73	38	282	33	364	39.4	6.87	4820	38	4	2.40721e+07	2.68424e+07	1.23876e+08	8.1556e+07	1.91182e+07	8.75171e+06	5.3647e+07	3.4814e+07	4.07711e+08	2.84269e+08	5.16162e+08	3.28644e+08	1.03622e+09	6.08423e+08	1
FALSE	High	Master Protein	Q15149	Plectin OS=Homo sapiens OX=9606 GN=PLEC PE=1 SV=3	>sp|Q15149|PLEC_HUMAN Plectin OS=Homo sapiens OX=9606 GN=PLEC PE=1 SV=3	0	319.506	13	57	244	57	4684	531.5	5.96	3319	57	0	3.89073e+06	8.5448e+06	3.47685e+07	3.0613e+07	726023	1.49391e+06	684238	1.57988e+06	7.6078e+07	5.26766e+07	6.68218e+07	5.01951e+07	8.63125e+07	5.41203e+07	1
FALSE	High	Master Protein	P05023	Sodium/potassium-transporting ATPase subunit alpha-1 OS=Homo sapiens OX=9606 GN=ATP1A1 PE=1 SV=1	>sp|P05023|AT1A1_HUMAN Sodium/potassium-transporting ATPase subunit alpha-1 OS=Homo sapiens OX=9606 GN=ATP1A1 PE=1 SV=1	0	312.707	29	36	377	15	1023	112.8	5.49	7658	36	0	9.98689e+06	1.13802e+07	5.67423e+07	3.21575e+07	2.43153e+07	1.50324e+07	2.47973e+07	1.53402e+07	5.02958e+07	3.14514e+07	3.7976e+07	2.37981e+07	2.45322e+07	1.50824e+07	1
FALSE	High	Master Protein	Q01082	Spectrin beta chain, non-erythrocytic 1 OS=Homo sapiens OX=9606 GN=SPTBN1 PE=1 SV=2	>sp|Q01082|SPTB2_HUMAN Spectrin beta chain, non-erythrocytic 1 OS=Homo sapiens OX=9606 GN=SPTBN1 PE=1 SV=2	0	308.242	25	53	219	50	2364	274.4	5.57	2565	53	4	6.13647e+06	7.03862e+06	24097182	1.60392e+07	7.21164e+06	4.63191e+06	1.13096e+07	7.14845e+06	9.72943e+07	7.01575e+07	1.49751e+08	1.03179e+08	1.33688e+08	7.80751e+07	1
FALSE	High	Master Protein	P00367	Glutamate dehydrogenase 1, mitochondrial OS=Homo sapiens OX=9606 GN=GLUD1 PE=1 SV=2	>sp|P00367|DHE3_HUMAN Glutamate dehydrogenase 1, mitochondrial OS=Homo sapiens OX=9606 GN=GLUD1 PE=1 SV=2	0	278.145	57	40	292	40	558	61.4	7.8	4513	40	0	2.77147e+07	3.17216e+07	1.23308e+08	7.59156e+07	7.46729e+06	5.03191e+06	4.36419e+07	2.67939e+07	9.40793e+08	6.88827e+08	9.44731e+08	6.17402e+08	6.93075e+08	4.29303e+08	1
FALSE	High	Master Protein	P14136	Glial fibrillary acidic protein OS=Homo sapiens OX=9606 GN=GFAP PE=1 SV=1	>sp|P14136|GFAP_HUMAN Glial fibrillary acidic protein OS=Homo sapiens OX=9606 GN=GFAP PE=1 SV=1	0	271.15	78	41	209	40	432	49.9	5.52	2348	41	1	3.73218e+06	4.97177e+06	2.29201e+07	1.55838e+07	2.08082e+06	2.16826e+06	1.06295e+07	8.59748e+06	4.75016e+08	2.79123e+08	2.253e+08	1.44978e+08	4.29456e+08	2.51072e+08	1
FALSE	High	Master Protein	P06576	ATP synthase subunit beta, mitochondrial OS=Homo sapiens OX=9606 GN=ATP5F1B PE=1 SV=3	>sp|P06576|ATPB_HUMAN ATP synthase subunit beta, mitochondrial OS=Homo sapiens OX=9606 GN=ATP5F1B PE=1 SV=3	0	267.483	48	25	295	25	529	56.5	5.4	3536	25	0	5.32349e+07	5.9401e+07	3.03566e+08	1.69018e+08	1.76463e+07	1.31017e+07	3.74454e+07	3.37964e+07	5.22427e+08	3.33616e+08	4.61538e+08	2.94519e+08	3.58981e+08	2.21447e+08	1
FALSE	High	Master Protein	P35908	Keratin, type II cytoskeletal 2 epidermal OS=Homo sapiens OX=9606 GN=KRT2 PE=1 SV=2	>sp|P35908|K22E_HUMAN Keratin, type II cytoskeletal 2 epidermal OS=Homo sapiens OX=9606 GN=KRT2 PE=1 SV=2	0	266.95	51	32	233	28	639	65.4	8	5079	32	3	9.4966e+06	8.12784e+06	1.24279e+08	8.79806e+07	6.77252e+08	1.63923e+08	1.14418e+08	1.00052e+08	9.56441e+07	6.66702e+07	9.74422e+07	6.09924e+07	6.28229e+07	4.42139e+07	1
FALSE	High	Master Protein	P00558	Phosphoglycerate kinase 1 OS=Homo sapiens OX=9606 GN=PGK1 PE=1 SV=3	>sp|P00558|PGK1_HUMAN Phosphoglycerate kinase 1 OS=Homo sapiens OX=9606 GN=PGK1 PE=1 SV=3	0	262.923	52	26	204	26	417	44.6	8.1	2871	26	0	9.3063e+07	9.44274e+07	4.02527e+08	250998392	9.94024e+06	8.03918e+06	1.21012e+07	1.11441e+07	5.74851e+07	3.52426e+07	5.83514e+07	3.83411e+07	4.06365e+07	2.09504e+07	1
FALSE	High	Master Protein	P35527	Keratin, type I cytoskeletal 9 OS=Homo sapiens OX=9606 GN=KRT9 PE=1 SV=3	>sp|P35527|K1C9_HUMAN Keratin, type I cytoskeletal 9 OS=Homo sapiens OX=9606 GN=KRT9 PE=1 SV=3	0	257.711	61	25	370	25	623	62	5.24	8431	25	0	4.57802e+07	3.26866e+07	3.28598e+08	1.69031e+08	3.58389e+08	1.72544e+08	2.30444e+08	2.60072e+08	3.58709e+08	2.0606e+08	3.08501e+08	1.94694e+08	2.58594e+08	1.48664e+08	1
FALSE	High	Master Protein	Q02252	Methylmalonate-semialdehyde dehydrogenase [acylating], mitochondrial OS=Homo sapiens OX=9606 GN=ALDH6A1 PE=1 SV=2	>sp|Q02252|MMSA_HUMAN Methylmalonate-semialdehyde dehydrogenase [acylating], mitochondrial OS=Homo sapiens OX=9606 GN=ALDH6A1 PE=1 SV=2	0	256.542	45	30	149	30	535	57.8	8.5	2174	30	0	6.52484e+06	8.59893e+06	2.04012e+07	1.01856e+07	364088	789247	988326	3.37224e+06	1.856e+08	1.24635e+08	2.22342e+08	1.46882e+08	8.67084e+07	5.59343e+07	1
FALSE	High	Master Protein	P06733	Alpha-enolase OS=Homo sapiens OX=9606 GN=ENO1 PE=1 SV=2	>sp|P06733|ENOA_HUMAN Alpha-enolase OS=Homo sapiens OX=9606 GN=ENO1 PE=1 SV=2	0	245.877	49	31	266	30	434	47.1	7.39	3403	31	1	1.9661e+08	2.02437e+08	6.00755e+08	3.70093e+08	2.78704e+07	1.57214e+07	3.27407e+07	2.29643e+07	3.17589e+08	1.91319e+08	3.63874e+08	2.26684e+08	2.20226e+08	1.37466e+08	1
FALSE	High	Master Protein	P04075	Fructose-bisphosphate aldolase A OS=Homo sapiens OX=9606 GN=ALDOA PE=1 SV=2	>sp|P04075|ALDOA_HUMAN Fructose-bisphosphate aldolase A OS=Homo sapiens OX=9606 GN=ALDOA PE=1 SV=2	0	240.606	69	26	207	21	364	39.4	8.09	4030	26	0	5.04596e+07	5.29353e+07	329429785	1.89631e+08	1.65937e+07	1.03603e+07	3.46385e+07	2.49015e+07	1.30777e+08	7.33372e+07	1.00065e+08	6.80609e+07	1.90086e+08	1.35837e+08	1
FALSE	High	Master Protein	P60174	Triosephosphate isomerase OS=Homo sapiens OX=9606 GN=TPI1 PE=1 SV=3	>sp|P60174|TPIS_HUMAN Triosephosphate isomerase OS=Homo sapiens OX=9606 GN=TPI1 PE=1 SV=3	0	228.328	62	28	242	28	286	30.8	5.92	4818	28	0	2.03417e+08	1.99322e+08	1.1492e+09	1013386066	7.58598e+07	4.93139e+07	5.33713e+07	2.75237e+07	1.92728e+08	1.17844e+08	2.42242e+08	1.90078e+08	2.59737e+08	1.50555e+08	1
FALSE	High	Master Protein	P10809	60 kDa heat shock protein, mitochondrial OS=Homo sapiens OX=9606 GN=HSPD1 PE=1 SV=2	>sp|P10809|CH60_HUMAN 60 kDa heat shock protein, mitochondrial OS=Homo sapiens OX=9606 GN=HSPD1 PE=1 SV=2	0	214.897	43	26	196	26	573	61	5.87	4185	26	0	3.72858e+07	4.46423e+07	1.3827e+08	8.17603e+07	6.08651e+06	6.2708e+06	1.98895e+07	1.44882e+07	4.09282e+08	2.70242e+08	3.28864e+08	2.23031e+08	3.6928e+08	2.31572e+08	1
FALSE	High	Master Protein	P02788	Lactotransferrin OS=Homo sapiens OX=9606 GN=LTF PE=1 SV=6	>sp|P02788|TRFL_HUMAN Lactotransferrin OS=Homo sapiens OX=9606 GN=LTF PE=1 SV=6	0	211.124	42	29	90	29	710	78.1	8.12	1299	29	0	8.7435e+07	9.45518e+07	1.44369e+08	8.59457e+07	9.68214e+06	6.59856e+06	1.94825e+06	1.2193e+06		347547		254903		129750	1
FALSE	High	Master Protein	P12277	Creatine kinase B-type OS=Homo sapiens OX=9606 GN=CKB PE=1 SV=1	>sp|P12277|KCRB_HUMAN Creatine kinase B-type OS=Homo sapiens OX=9606 GN=CKB PE=1 SV=1	0	210.143	49	20	249	20	381	42.6	5.59	2350	20	0	1.6367e+07	2.01528e+07	2.73563e+07	2.49772e+07	2.5457e+07	1.67417e+07	1.44691e+07	1.19622e+07	5.25741e+08	3.40851e+08	5.6885e+08	3.81477e+08	2.05313e+08	1.26696e+08	1
FALSE	High	Master Protein	P11142	Heat shock cognate 71 kDa protein OS=Homo sapiens OX=9606 GN=HSPA8 PE=1 SV=1	>sp|P11142|HSP7C_HUMAN Heat shock cognate 71 kDa protein OS=Homo sapiens OX=9606 GN=HSPA8 PE=1 SV=1	0	205.74	38	23	169	15	646	70.9	5.52	2701	23	6	2.4804e+07	2.8172e+07	1.79767e+08	9.52195e+07	1.0069e+07	8.14347e+06	1.59183e+07	1.7049e+07	4.62138e+07	3.81489e+07	4.1627e+07	2.9307e+07	5.81924e+07	3.29838e+07	1
FALSE	High	Master Protein	P62937	Peptidyl-prolyl cis-trans isomerase A OS=Homo sapiens OX=9606 GN=PPIA PE=1 SV=2	>sp|P62937|PPIA_HUMAN Peptidyl-prolyl cis-trans isomerase A OS=Homo sapiens OX=9606 GN=PPIA PE=1 SV=2	0	188.917	84	18	285	18	165	18	7.81	4050	18	0	4.61374e+08	5.17279e+08	2.89075e+09	1.68249e+09	1.63154e+08	9.35837e+07	9.32142e+07	6.93539e+07	4.39072e+08	2.82487e+08	3.55972e+08	2.1673e+08	3.16642e+08	1.80689e+08	1
FALSE	High	Master Protein	P04406	Glyceraldehyde-3-phosphate dehydrogenase OS=Homo sapiens OX=9606 GN=GAPDH PE=1 SV=3	>sp|P04406|G3P_HUMAN Glyceraldehyde-3-phosphate dehydrogenase OS=Homo sapiens OX=9606 GN=GAPDH PE=1 SV=3	0	186.092	50	23	220	23	335	36	8.46	3024	23	0	1.69046e+08	1.84038e+08	616231837	4.43307e+08	3.75687e+07	2.28321e+07	5.10416e+07	3.99041e+07	3.61472e+08	2.32547e+08	2.32218e+08	1.5435e+08	3.19747e+08	1.90669e+08	1
FALSE	High	Master Protein	P04350	Tubulin beta-4A chain OS=Homo sapiens OX=9606 GN=TUBB4A PE=1 SV=2	>sp|P04350|TBB4A_HUMAN Tubulin beta-4A chain OS=Homo sapiens OX=9606 GN=TUBB4A PE=1 SV=2	0	185.532	54	25	321	5	444	49.6	4.88	3805	25	0	6.44676e+06	8.256e+06	1.36406e+07	8.99846e+06	5.85864e+07	4.12082e+07	2.70752e+07	1.7311e+07	6.00991e+07	4.2293e+07	6.57626e+07	4.38971e+07	1.50825e+07	1.21674e+07	1
FALSE	High	Master Protein	P05091	Aldehyde dehydrogenase, mitochondrial OS=Homo sapiens OX=9606 GN=ALDH2 PE=1 SV=2	>sp|P05091|ALDH2_HUMAN Aldehyde dehydrogenase, mitochondrial OS=Homo sapiens OX=9606 GN=ALDH2 PE=1 SV=2	0	184.985	40	25	202	22	517	56.3	7.05	3259	25	3	3.24534e+07	3.31486e+07	1.43715e+08	7.90332e+07	4.43968e+06	3.50232e+06	1.03093e+07	9.04026e+06	3.45739e+08	2.1412e+08	3.67193e+08	2.34472e+08	3.77637e+08	214489741	1
FALSE	High	Master Protein	Q71U36	Tubulin alpha-1A chain OS=Homo sapiens OX=9606 GN=TUBA1A PE=1 SV=1	>sp|Q71U36|TBA1A_HUMAN Tubulin alpha-1A chain OS=Homo sapiens OX=9606 GN=TUBA1A PE=1 SV=1	0	183.634	45	19	201	7	451	50.1	5.06	2403	19	16	8.02121e+07	9.7051e+07	2.60507e+08	1.58674e+08	1.13632e+08	7.46347e+07	9.78397e+07	7.01721e+07	3.79285e+08	2.37898e+08	2.86154e+08	1.84019e+08	1.43757e+08	8.3346e+07	1
FALSE	High	Master Protein	Q16658	Fascin OS=Homo sapiens OX=9606 GN=FSCN1 PE=1 SV=3	>sp|Q16658|FSCN1_HUMAN Fascin OS=Homo sapiens OX=9606 GN=FSCN1 PE=1 SV=3	0	179.437	53	26	146	26	493	54.5	7.24	1514	26	0	1.03963e+08	118173622	6.92918e+08	4.14159e+08	1.81177e+07	1.39837e+07	2.77144e+07	2.75283e+07	2.47219e+07	1.79535e+07	2.24967e+07	1.67332e+07	3.34495e+07	2.31635e+07	1
FALSE	High	Master Protein	Q9Y490	Talin-1 OS=Homo sapiens OX=9606 GN=TLN1 PE=1 SV=3	>sp|Q9Y490|TLN1_HUMAN Talin-1 OS=Homo sapiens OX=9606 GN=TLN1 PE=1 SV=3	0	177.628	18	31	90	27	2541	269.6	6.07	1147	31	2	2.23151e+07	2.67675e+07	5.27857e+07	3.74838e+07	3.01199e+06	3.01152e+06	588572	424464	9.28433e+06	7.78573e+06	6.34114e+06	5.99408e+06	4.78234e+06	3.98571e+06	1
FALSE	High	Master Protein	P10412	Histone H1.4 OS=Homo sapiens OX=9606 GN=H1-4 PE=1 SV=2	>sp|P10412|H14_HUMAN Histone H1.4 OS=Homo sapiens OX=9606 GN=H1-4 PE=1 SV=2	0	175.771	40	17	165	3	219	21.9	11.03	2788	17	0	212240844	2.48212e+08	3.63594e+08	2.02465e+08	5.63386e+06	3.63913e+06	1.42689e+06	685626	5.2481e+07	3.2417e+07	3.00646e+07	1.95803e+07	2.91192e+07	2.04416e+07	1
FALSE	High	Master Protein	P13645	Keratin, type I cytoskeletal 10 OS=Homo sapiens OX=9606 GN=KRT10 PE=1 SV=6	>sp|P13645|K1C10_HUMAN Keratin, type I cytoskeletal 10 OS=Homo sapiens OX=9606 GN=KRT10 PE=1 SV=6	0	170.422	35	23	170	18	584	58.8	5.21	4046	23	5	1.59335e+07	1.71783e+07	9.50528e+07	6.91816e+07	4.21071e+08	2.83972e+08	9.46883e+07	6.60426e+07	1.07405e+08	7.08104e+07	9.14465e+07	6.47814e+07	5.8339e+07	4.31261e+07	1
FALSE	High	Master Protein	P68371	Tubulin beta-4B chain OS=Homo sapiens OX=9606 GN=TUBB4B PE=1 SV=1	>sp|P68371|TBB4B_HUMAN Tubulin beta-4B chain OS=Homo sapiens OX=9606 GN=TUBB4B PE=1 SV=1	0	169.8	53	25	283	2	445	49.8	4.89	3157	25	3	1.03424e+07	1.04434e+07	3.43956e+07	2.26227e+07	8.27494e+07	6.05204e+07	3.25004e+07	2.19396e+07	9.31682e+07	6.56582e+07	9.62313e+07	6.87089e+07	2.95935e+07	1.83329e+07	1
FALSE	High	Master Protein	P40926	Malate dehydrogenase, mitochondrial OS=Homo sapiens OX=9606 GN=MDH2 PE=1 SV=3	>sp|P40926|MDHM_HUMAN Malate dehydrogenase, mitochondrial OS=Homo sapiens OX=9606 GN=MDH2 PE=1 SV=3	0	168.79	62	22	172	22	338	35.5	8.68	2881	22	0	2.36456e+07	2.7551e+07	1.54237e+08	9.01951e+07	1.32564e+07	1.02507e+07	2.61499e+07	1.93443e+07	1.67598e+08	1.12049e+08	1.3767e+08	9.05541e+07	1.27199e+08	7.26905e+07	1
FALSE	High	Master Protein	Q9BVA1	Tubulin beta-2B chain OS=Homo sapiens OX=9606 GN=TUBB2B PE=1 SV=1	>sp|Q9BVA1|TBB2B_HUMAN Tubulin beta-2B chain OS=Homo sapiens OX=9606 GN=TUBB2B PE=1 SV=1	0	168.531	47	23	275	2	445	49.9	4.89	2992	23	0	888161	1.09778e+06	2.98951e+06	7.77057e+06	986501	928734	2581979	987718	23135990	1.51256e+07	15530276	9.21374e+06	9.10801e+06	5.54183e+06	1
FALSE	High	Master Protein	Q13885	Tubulin beta-2A chain OS=Homo sapiens OX=9606 GN=TUBB2A PE=1 SV=1	>sp|Q13885|TBB2A_HUMAN Tubulin beta-2A chain OS=Homo sapiens OX=9606 GN=TUBB2A PE=1 SV=1	0	167.692	47	23	274	2	445	49.9	4.89	3061	23	6	3.12888e+06	4.48184e+06	17055764	9.6011e+06	3.10249e+06	2.06988e+06	7509245	4.89421e+06	2.73625e+07	1.83743e+07	1.81405e+07	1.26495e+07	1.12124e+07	7.21674e+06	1
FALSE	High	Master Protein	P07437	Tubulin beta chain OS=Homo sapiens OX=9606 GN=TUBB PE=1 SV=2	>sp|P07437|TBB5_HUMAN Tubulin beta chain OS=Homo sapiens OX=9606 GN=TUBB PE=1 SV=2	0	167.616	48	25	318	2	444	49.6	4.89	3270	25	30	1.0102e+08	1.05486e+08	277276116	1.5774e+08	180838321	1.12197e+08	9.53231e+07	1.54909e+08	2.99801e+08	2.03475e+08	3.04402e+08	2.00159e+08	1.47365e+08	8.69557e+07	1
FALSE	High	Master Protein	Q99798	Aconitate hydratase, mitochondrial OS=Homo sapiens OX=9606 GN=ACO2 PE=1 SV=2	>sp|Q99798|ACON_HUMAN Aconitate hydratase, mitochondrial OS=Homo sapiens OX=9606 GN=ACO2 PE=1 SV=2	0	166.088	35	25	149	25	780	85.4	7.61	2289	25	0	1.34061e+07	1.62049e+07	4.35886e+07	2.89907e+07	607947	2.0495e+06	9.98993e+06	6.68911e+06	1.86361e+08	1.12972e+08	1.19844e+08	7.81138e+07	7.46662e+07	4.70745e+07	1
FALSE	High	Master Protein	P29401	Transketolase OS=Homo sapiens OX=9606 GN=TKT PE=1 SV=3	>sp|P29401|TKT_HUMAN Transketolase OS=Homo sapiens OX=9606 GN=TKT PE=1 SV=3	0	164.608	37	23	175	23	623	67.8	7.66	2845	23	0	1.23996e+08	1.2677e+08	1.64348e+08	1.04073e+08	2.03224e+07	1.47684e+07	2.86429e+06	5.40161e+06	9.75882e+07	6.37433e+07	1.23237e+08	7.58771e+07	4.40162e+07	2.723e+07	1
FALSE	High	Master Protein	P02533	Keratin, type I cytoskeletal 14 OS=Homo sapiens OX=9606 GN=KRT14 PE=1 SV=4	>sp|P02533|K1C14_HUMAN Keratin, type I cytoskeletal 14 OS=Homo sapiens OX=9606 GN=KRT14 PE=1 SV=4	0	161.065	51	23	170	11	472	51.5	5.16	3126	23	10	5.88233e+06	1.00269e+07	6.51783e+07	3.71939e+07	9.87721e+07	5.87119e+07	4.15098e+07	5.63445e+07	4.8593e+07	2.99053e+07	5.38813e+07	3.56053e+07	3.04173e+07	1.70179e+07	1
FALSE	High	Master Protein	P11021	Endoplasmic reticulum chaperone BiP OS=Homo sapiens OX=9606 GN=HSPA5 PE=1 SV=2	>sp|P11021|BIP_HUMAN Endoplasmic reticulum chaperone BiP OS=Homo sapiens OX=9606 GN=HSPA5 PE=1 SV=2	0	158.033	37	23	139	21	654	72.3	5.16	2104	23	2	2.34292e+07	2.73571e+07	1.39224e+08	8.48854e+07	4.68894e+06	3.49447e+06	5.91716e+06	6.06648e+06	4.50205e+07	3.20146e+07	3.43362e+07	2.42052e+07	2.93749e+07	2.08941e+07	1
FALSE	High	Master Protein	Q07954	Prolow-density lipoprotein receptor-related protein 1 OS=Homo sapiens OX=9606 GN=LRP1 PE=1 SV=2	>sp|Q07954|LRP1_HUMAN Prolow-density lipoprotein receptor-related protein 1 OS=Homo sapiens OX=9606 GN=LRP1 PE=1 SV=2	0	157.229	9	24	102	24	4544	504.3	5.39	1170	24	0	3.52161e+06	4.09751e+06	1.77498e+07	1.38988e+07	1.02764e+06	1.10469e+06	1.59908e+06	1.33793e+06	2.4869e+07	1.49265e+07	1.22238e+07	9.09424e+06	8.26935e+06	6.75935e+06	1
FALSE	High	Master Protein	P16402	Histone H1.3 OS=Homo sapiens OX=9606 GN=H1-3 PE=1 SV=2	>sp|P16402|H13_HUMAN Histone H1.3 OS=Homo sapiens OX=9606 GN=H1-3 PE=1 SV=2	0	156.759	40	17	141	3	221	22.3	11.02	2516	17	14	9.34072e+08	9.22794e+08	1.88634e+09	1.13106e+09	1.81078e+07	1.06659e+07	9.4249e+06	7.90781e+06	1.57367e+08	1.20457e+08	1.34086e+08	8.53003e+07	1.33664e+08	8.30186e+07	1
FALSE	High	Master Protein	P09543	2',3'-cyclic-nucleotide 3'-phosphodiesterase OS=Homo sapiens OX=9606 GN=CNP PE=1 SV=2	>sp|P09543|CN37_HUMAN 2',3'-cyclic-nucleotide 3'-phosphodiesterase OS=Homo sapiens OX=9606 GN=CNP PE=1 SV=2	0	156.507	39	23	156	23	421	47.5	9.07	1632	23	0	2663952	2.81498e+06	2.80297e+06	4.92057e+06	1.47594e+08	8.91778e+07	7.77694e+07	5.04627e+07	1.32165e+08	8.41938e+07	1.31248e+08	9.15149e+07	4.84847e+07	2.9736e+07	1
FALSE	High	Master Protein	P08779	Keratin, type I cytoskeletal 16 OS=Homo sapiens OX=9606 GN=KRT16 PE=1 SV=4	>sp|P08779|K1C16_HUMAN Keratin, type I cytoskeletal 16 OS=Homo sapiens OX=9606 GN=KRT16 PE=1 SV=4	0	153.73	57	21	158	10	473	51.2	5.05	2698	21	0	3.73051e+06	4.33139e+06	3.11574e+07	1.75507e+07	2.85516e+07	1.77929e+07	1.24717e+07	1.35659e+07	1.89828e+07	1.09937e+07	1.69185e+07	1.13806e+07	9.01105e+06	5.30748e+06	1
FALSE	High	Master Protein	P22626	Heterogeneous nuclear ribonucleoproteins A2/B1 OS=Homo sapiens OX=9606 GN=HNRNPA2B1 PE=1 SV=2	>sp|P22626|ROA2_HUMAN Heterogeneous nuclear ribonucleoproteins A2/B1 OS=Homo sapiens OX=9606 GN=HNRNPA2B1 PE=1 SV=2	0	150.705	40	15	74	15	353	37.4	8.95	1844	15	0	7.45975e+07	7.23763e+07	9.26852e+07	5.76574e+07		648589	191398	296836	2.9687e+07	1.81158e+07	1.25857e+07	6.23771e+06	7.9626e+06	4.25407e+06	1
FALSE	High	Master Protein	P16403	Histone H1.2 OS=Homo sapiens OX=9606 GN=H1-2 PE=1 SV=2	>sp|P16403|H12_HUMAN Histone H1.2 OS=Homo sapiens OX=9606 GN=H1-2 PE=1 SV=2	0	149.513	41	16	148	3	213	21.4	10.93	2667	16	0	7.04915e+07	84353463	4.45529e+07	4.39735e+07	519576	758057	990199	597015	2.41221e+07	1.53776e+07	1.13324e+07	6.70499e+06	6.12578e+06	4.35404e+06	1
FALSE	High	Master Protein	P35579	Myosin-9 OS=Homo sapiens OX=9606 GN=MYH9 PE=1 SV=4	>sp|P35579|MYH9_HUMAN Myosin-9 OS=Homo sapiens OX=9606 GN=MYH9 PE=1 SV=4	0	148.372	14	29	94	26	1960	226.4	5.6	746	29	3	3.31065e+07	3.68335e+07	6.7422e+07	3.78152e+07	2.91453e+06	2.60296e+06	927040	1.02055e+06	8.20065e+06	6.3075e+06	5.33716e+06	5.93379e+06	4.30241e+06	3.31157e+06	1
FALSE	High	Master Protein	Q5D862	Filaggrin-2 OS=Homo sapiens OX=9606 GN=FLG2 PE=1 SV=1	>sp|Q5D862|FILA2_HUMAN Filaggrin-2 OS=Homo sapiens OX=9606 GN=FLG2 PE=1 SV=1	0	147.004	15	13	86	13	2391	247.9	8.31	2021	13	0			1.35715e+07	1.11601e+07	4.78429e+07	1.68126e+07	6.33787e+06	7.39035e+06	5.35649e+06	3.52982e+06	5.37644e+06	3.66118e+06	1.07116e+07	4.1668e+06	1
FALSE	High	Master Protein	P30101	Protein disulfide-isomerase A3 OS=Homo sapiens OX=9606 GN=PDIA3 PE=1 SV=4	>sp|P30101|PDIA3_HUMAN Protein disulfide-isomerase A3 OS=Homo sapiens OX=9606 GN=PDIA3 PE=1 SV=4	0	142.154	38	23	153	23	505	56.7	6.35	2260	23	0	3.87456e+07	3.33142e+07	2.21506e+08	1.58368e+08	4.71687e+06	4.28995e+06	8.64664e+06	5.86287e+06	6.68718e+07	5.09114e+07	4.77866e+07	3.3751e+07	4.76239e+07	3.12284e+07	1
FALSE	High	Master Protein	Q86YZ3	Hornerin OS=Homo sapiens OX=9606 GN=HRNR PE=1 SV=2	>sp|Q86YZ3|HORN_HUMAN Hornerin OS=Homo sapiens OX=9606 GN=HRNR PE=1 SV=2	0	141.966	14	13	79	13	2850	282.2	10.04	869	13	0	1.00604e+06	2.97368e+06	3.86542e+07	1.36004e+07	3.94795e+07	1.37663e+07	6.91525e+06	1.4232e+07	2.45579e+07	1.28857e+07	1.61891e+07	7.87595e+06	2.5854e+07	5.70177e+06	1
FALSE	High	Master Protein	P68366	Tubulin alpha-4A chain OS=Homo sapiens OX=9606 GN=TUBA4A PE=1 SV=1	>sp|P68366|TBA4A_HUMAN Tubulin alpha-4A chain OS=Homo sapiens OX=9606 GN=TUBA4A PE=1 SV=1	0	141.865	38	15	154	3	448	49.9	5.06	1899	15	0	323139	701426	1.2875e+06	921827		251747	1.10926e+06	609203	3.46463e+06	2.14949e+06	2.99277e+06	1.97722e+06	1.49104e+06	912615	1
FALSE	High	Master Protein	P06396	Gelsolin OS=Homo sapiens OX=9606 GN=GSN PE=1 SV=1	>sp|P06396|GELS_HUMAN Gelsolin OS=Homo sapiens OX=9606 GN=GSN PE=1 SV=1	0	140.888	31	25	117	25	782	85.6	6.28	1406	25	0	4.94044e+07	5.55437e+07	1.92528e+08	9.26421e+07	9.05468e+06	6.14736e+06	6.65334e+06	6.86139e+06	4.76817e+07	2.83708e+07	3.4144e+07	2.54848e+07	3.83817e+07	2.34999e+07	1
FALSE	High	Master Protein	P02768	Serum albumin OS=Homo sapiens OX=9606 GN=ALB PE=1 SV=2	>sp|P02768|ALBU_HUMAN Serum albumin OS=Homo sapiens OX=9606 GN=ALB PE=1 SV=2	0	139.422	41	30	246	30	609	69.3	6.28	2789	30	0	2.07317e+09	1.92219e+09	1274619472	7.85931e+08	1.44558e+09	7.64886e+08	8.56883e+08	1.00976e+09	1.84925e+09	1.13711e+09	1.82391e+09	1.18691e+09	9.34013e+08	5.58452e+08	1
FALSE	High	Master Protein	P14618	Pyruvate kinase PKM OS=Homo sapiens OX=9606 GN=PKM PE=1 SV=4	>sp|P14618|KPYM_HUMAN Pyruvate kinase PKM OS=Homo sapiens OX=9606 GN=PKM PE=1 SV=4	0	138.286	40	19	172	19	531	57.9	7.84	2530	19	0	1.07382e+08	1.03849e+08	2.03248e+08	1.12966e+08	2.34187e+07	1.32022e+07	2.37896e+07	2.91162e+07	2.20125e+08	1.44351e+08	1.97254e+08	1.23412e+08	9.39561e+07	5.97128e+07	1
FALSE	High	Master Protein	P49419	Alpha-aminoadipic semialdehyde dehydrogenase OS=Homo sapiens OX=9606 GN=ALDH7A1 PE=1 SV=5	>sp|P49419|AL7A1_HUMAN Alpha-aminoadipic semialdehyde dehydrogenase OS=Homo sapiens OX=9606 GN=ALDH7A1 PE=1 SV=5	0	137.363	35	22	78	22	539	58.5	7.99	1010	22	0	3.07455e+06	3.05274e+06	5.94992e+06	3.67216e+06	655190	707901	337796	504857	6.25527e+07	3.7774e+07	6.05198e+07	3.83447e+07	2.90646e+07	1.5906e+07	1
FALSE	High	Master Protein	P42765	3-ketoacyl-CoA thiolase, mitochondrial OS=Homo sapiens OX=9606 GN=ACAA2 PE=1 SV=2	>sp|P42765|THIM_HUMAN 3-ketoacyl-CoA thiolase, mitochondrial OS=Homo sapiens OX=9606 GN=ACAA2 PE=1 SV=2	0	134.295	41	13	91	13	397	41.9	8.09	1403	13	0	5669696	7.99057e+06	25900087	1.54389e+07	2.58915e+06	1.61161e+06	2.27433e+06	1.26472e+06	3.34374e+07	2.23256e+07	5.48961e+07	3.69161e+07	4.8089e+07	3.05329e+07	1
FALSE	High	Master Protein	Q969P0	Immunoglobulin superfamily member 8 OS=Homo sapiens OX=9606 GN=IGSF8 PE=1 SV=1	>sp|Q969P0|IGSF8_HUMAN Immunoglobulin superfamily member 8 OS=Homo sapiens OX=9606 GN=IGSF8 PE=1 SV=1	0	133.075	37	19	82	19	613	65	8	1387	19	0	965641	1.53336e+06	1.02251e+06	1.82759e+06	1.01681e+08	62035282	4.37749e+07	4.36125e+07	1.03974e+07	9.03011e+06	2.42092e+07	1.77717e+07	8.29664e+06	6.20925e+06	1
FALSE	High	Master Protein	O43491	Band 4.1-like protein 2 OS=Homo sapiens OX=9606 GN=EPB41L2 PE=1 SV=1	>sp|O43491|E41L2_HUMAN Band 4.1-like protein 2 OS=Homo sapiens OX=9606 GN=EPB41L2 PE=1 SV=1	0	132.877	27	22	92	20	1005	112.5	5.44	1346	22	2	5.16047e+07	5.74128e+07	1.26453e+08	7.76298e+07	1.04606e+07	7.69145e+06	2.83061e+06	1.68124e+06	4.87717e+07	3.7847e+07	5.1778e+07	3.9183e+07	2.57519e+07	1.4252e+07	1
FALSE	High	Master Protein	P18669	Phosphoglycerate mutase 1 OS=Homo sapiens OX=9606 GN=PGAM1 PE=1 SV=2	>sp|P18669|PGAM1_HUMAN Phosphoglycerate mutase 1 OS=Homo sapiens OX=9606 GN=PGAM1 PE=1 SV=2	0	132.27	46	14	112	14	254	28.8	7.18	1383	14	0	25569389	2.62238e+07	9.72135e+07	5.80167e+07	8.04825e+06	5.75953e+06	1.18041e+07	1.05661e+07	1.08338e+08	6.90465e+07	1.07873e+08	7.66154e+07	8.62385e+07	4.70482e+07	1
FALSE	High	Master Protein	P28838	Cytosol aminopeptidase OS=Homo sapiens OX=9606 GN=LAP3 PE=1 SV=3	>sp|P28838|AMPL_HUMAN Cytosol aminopeptidase OS=Homo sapiens OX=9606 GN=LAP3 PE=1 SV=3	0	131.441	34	16	80	16	519	56.1	7.93	1146	16	0	17062398	2.03323e+07	2.70519e+08	122929755	2.7462e+07	1.73289e+07	7037400	4.48294e+06	2.48021e+07	1.71079e+07	2.3569e+07	1.54038e+07	2.6868e+07	1.64323e+07	1
FALSE	High	Master Protein	P38646	Stress-70 protein, mitochondrial OS=Homo sapiens OX=9606 GN=HSPA9 PE=1 SV=2	>sp|P38646|GRP75_HUMAN Stress-70 protein, mitochondrial OS=Homo sapiens OX=9606 GN=HSPA9 PE=1 SV=2	0	130.848	24	18	122	18	679	73.6	6.16	1734	18	0	1.15464e+07	1.47994e+07	4.57536e+07	2.68154e+07	1.6237e+06	1.02763e+06	6.69549e+06	8.8475e+06	1.00921e+08	5.92959e+07	7.38108e+07	6.09647e+07	7.10368e+07	4.44677e+07	1
FALSE	High	Master Protein	P25705	ATP synthase subunit alpha, mitochondrial OS=Homo sapiens OX=9606 GN=ATP5F1A PE=1 SV=1	>sp|P25705|ATPA_HUMAN ATP synthase subunit alpha, mitochondrial OS=Homo sapiens OX=9606 GN=ATP5F1A PE=1 SV=1	0	130.727	32	23	138	23	553	59.7	9.13	2489	23	0	2.79089e+07	2.9631e+07	9.85429e+07	6.09611e+07	8.20027e+06	6.00941e+06	1.50886e+07	9.47337e+06	2.53147e+08	1.50898e+08	1.63182e+08	1.09066e+08	8.27365e+07	5.26636e+07	1
FALSE	High	Master Protein	Q13509	Tubulin beta-3 chain OS=Homo sapiens OX=9606 GN=TUBB3 PE=1 SV=2	>sp|Q13509|TBB3_HUMAN Tubulin beta-3 chain OS=Homo sapiens OX=9606 GN=TUBB3 PE=1 SV=2	0	127.189	36	16	201	2	450	50.4	4.93	2738	16	1	30171144	3.05138e+07	3.82916e+06	2.87713e+06	3.64263e+06	1.49655e+06	2.24144e+06	1.38041e+06	12486780	7.70225e+06	8.09677e+06	5.61991e+06	3.94654e+06	2.32291e+06	1
FALSE	High	Master Protein	P02538	Keratin, type II cytoskeletal 6A OS=Homo sapiens OX=9606 GN=KRT6A PE=1 SV=3	>sp|P02538|K2C6A_HUMAN Keratin, type II cytoskeletal 6A OS=Homo sapiens OX=9606 GN=KRT6A PE=1 SV=3	0	124.664	33	19	159	5	564	60	8	3863	19	11	2.37954e+07	1.79365e+07	1.34235e+08	8.57686e+07	9.91744e+07	5.83431e+07	5.15513e+07	4.3111e+07	6.08285e+07	3.91064e+07	6.87983e+07	4.35599e+07	3.89498e+07	2.20924e+07	1
FALSE	High	Master Protein	P80297	Metallothionein-1X OS=Homo sapiens OX=9606 GN=MT1X PE=1 SV=1	>sp|P80297|MT1X_HUMAN Metallothionein-1X OS=Homo sapiens OX=9606 GN=MT1X PE=1 SV=1	0	124.321	90	6	64	4	61	6.1	7.96	1718	6	0	4.90595e+06	5.00811e+06	1.69919e+07	1.18331e+07	559140	462622	298961	925827	1.63273e+07	1.26844e+07	1.18539e+07	7.25865e+06	1.07563e+08	1.34698e+08	1
FALSE	High	Master Protein	Q9UN36	Protein NDRG2 OS=Homo sapiens OX=9606 GN=NDRG2 PE=1 SV=2	>sp|Q9UN36|NDRG2_HUMAN Protein NDRG2 OS=Homo sapiens OX=9606 GN=NDRG2 PE=1 SV=2	0	123.82	39	13	85	13	371	40.8	5.21	1593	13	0	5.50708e+06	5.24194e+06	1.17803e+07	9.34974e+06	6.28999e+06	3.66094e+06	5.86294e+06	3.71824e+06	2.36249e+07	1.70218e+07	6.69617e+07	4.58604e+07	4.72726e+07	2.92864e+07	1
FALSE	High	Master Protein	P02795	Metallothionein-2 OS=Homo sapiens OX=9606 GN=MT2A PE=1 SV=1	>sp|P02795|MT2_HUMAN Metallothionein-2 OS=Homo sapiens OX=9606 GN=MT2A PE=1 SV=1	0	123.717	90	6	70	4	61	6	7.83	1885	6	0	491311	6.49469e+06	1.90251e+07	3.36885e+07	1.74074e+06	1.21609e+06	1.62451e+07	4.69759e+06	2.70756e+07	1.76338e+07	4.73191e+07	4.83837e+07	5.30288e+08	4.39263e+07	1
FALSE	High	Master Protein	P15924	Desmoplakin OS=Homo sapiens OX=9606 GN=DSP PE=1 SV=3	>sp|P15924|DESP_HUMAN Desmoplakin OS=Homo sapiens OX=9606 GN=DSP PE=1 SV=3	0	122.093	9	23	95	23	2871	331.6	6.81	1273	23	0	497859	1.76344e+06	1.68498e+07	1.16437e+07	2.84435e+07	1.78523e+07	8.27598e+06	9.30777e+06	1.18205e+07	8.22368e+06	1.54292e+07	1.03791e+07	4.48712e+06	4.26689e+06	1
FALSE	High	Master Protein	P13640	Metallothionein-1G OS=Homo sapiens OX=9606 GN=MT1G PE=1 SV=2	>sp|P13640|MT1G_HUMAN Metallothionein-1G OS=Homo sapiens OX=9606 GN=MT1G PE=1 SV=2	0	120.758	90	7	51	4	62	6.1	7.96	1359	7	3	316517	279211		1.48842e+06		172325		1.09388e+06	2.89977e+07	1.71879e+07	21553704	1.39339e+07	1.64283e+08	1.17602e+08	1
FALSE	High	Master Protein	P61604	10 kDa heat shock protein, mitochondrial OS=Homo sapiens OX=9606 GN=HSPE1 PE=1 SV=2	>sp|P61604|CH10_HUMAN 10 kDa heat shock protein, mitochondrial OS=Homo sapiens OX=9606 GN=HSPE1 PE=1 SV=2	0	120.553	81	14	104	14	102	10.9	8.92	1450	14	0	1.13623e+07	1.25764e+07	6.73481e+07	3.9826e+07	1.71401e+06	1.92682e+06	1.35939e+07	2.04692e+07	152969441	1.02113e+08	1.11482e+08	7.62354e+07	1.67656e+08	1.19352e+08	1
FALSE	High	Master Protein	P04259	Keratin, type II cytoskeletal 6B OS=Homo sapiens OX=9606 GN=KRT6B PE=1 SV=5	>sp|P04259|K2C6B_HUMAN Keratin, type II cytoskeletal 6B OS=Homo sapiens OX=9606 GN=KRT6B PE=1 SV=5	0	120.254	31	17	134	3	564	60	8	3342	17	0	3.05718e+06	3.70064e+06	18548063	1.11192e+07	1.90971e+07	1.19677e+07	7.19348e+06	6.23244e+06	1.65431e+07	9.6386e+06	6.80497e+06	5.07516e+06	3.86021e+06	2.81982e+06	1
FALSE	High	Master Protein	P31146	Coronin-1A OS=Homo sapiens OX=9606 GN=CORO1A PE=1 SV=4	>sp|P31146|COR1A_HUMAN Coronin-1A OS=Homo sapiens OX=9606 GN=CORO1A PE=1 SV=4	0	116.891	28	19	85	19	461	51	6.68	951	19	0	1.6658e+08	1.64255e+08	2.54609e+08	1.44871e+08	1.30534e+07	6.39318e+06	3.85962e+06	2.53506e+06	6.14901e+06	6.1132e+06	9.63926e+06	8.12812e+06	6.57935e+06	5.31967e+06	1
FALSE	High	Master Protein	P08670	Vimentin OS=Homo sapiens OX=9606 GN=VIM PE=1 SV=4	>sp|P08670|VIME_HUMAN Vimentin OS=Homo sapiens OX=9606 GN=VIM PE=1 SV=4	0	115.769	54	25	94	24	466	53.6	5.12	543	25	1	1.43992e+07	1.58444e+07	8.58745e+07	3.31652e+07	1.3209e+06	887853	2.05407e+06	1.34829e+06	6.04733e+07	3.82039e+07	2.9801e+07	2.05633e+07	7.29887e+07	3.44908e+07	1
FALSE	High	Master Protein	P09471	Guanine nucleotide-binding protein G(o) subunit alpha OS=Homo sapiens OX=9606 GN=GNAO1 PE=1 SV=4	>sp|P09471|GNAO_HUMAN Guanine nucleotide-binding protein G(o) subunit alpha OS=Homo sapiens OX=9606 GN=GNAO1 PE=1 SV=4	0	115.215	37	14	122	11	354	40	5.53	1833	14	4	7.12634e+06	8.44896e+06	4.52765e+07	2.74837e+07	2.52368e+07	1.53844e+07	2.52699e+07	1.71814e+07	1.50348e+08	9.57107e+07	1.42801e+08	9.60838e+07	1.18326e+08	6.96389e+07	1
FALSE	High	Master Protein	P43004	Excitatory amino acid transporter 2 OS=Homo sapiens OX=9606 GN=SLC1A2 PE=1 SV=2	>sp|P43004|EAA2_HUMAN Excitatory amino acid transporter 2 OS=Homo sapiens OX=9606 GN=SLC1A2 PE=1 SV=2	0	115.059	17	12	107	12	574	62.1	6.54	1972	12	0	1.19527e+07	1.00344e+07	3.01655e+07	1.92725e+07	1.90912e+07	1.14717e+07	2.20568e+07	2.7243e+07	5.29701e+08	3.1707e+08	4.89521e+08	336261020	4.71296e+08	2.88004e+08	1
FALSE	High	Master Protein	P49189	4-trimethylaminobutyraldehyde dehydrogenase OS=Homo sapiens OX=9606 GN=ALDH9A1 PE=1 SV=3	>sp|P49189|AL9A1_HUMAN 4-trimethylaminobutyraldehyde dehydrogenase OS=Homo sapiens OX=9606 GN=ALDH9A1 PE=1 SV=3	0	112.2	29	18	126	18	494	53.8	5.87	1632	18	0	4.0803e+06	5.04116e+06	4.15305e+07	2.52929e+07		173843	681249	577330	4.14007e+07	2.70257e+07	2.67479e+07	1.9665e+07	3.67423e+07	2.38143e+07	1
FALSE	High	Master Protein	P48735	Isocitrate dehydrogenase [NADP], mitochondrial OS=Homo sapiens OX=9606 GN=IDH2 PE=1 SV=2	>sp|P48735|IDHP_HUMAN Isocitrate dehydrogenase [NADP], mitochondrial OS=Homo sapiens OX=9606 GN=IDH2 PE=1 SV=2	0	111.859	34	16	78	16	452	50.9	8.69	978	16	0	7.09231e+06	7.05509e+06	9.91568e+06	9.26241e+06	211214	458692	932888	1.37854e+06	8.04451e+07	4.70081e+07	8.47853e+07	6.1699e+07	4.3474e+07	3.01832e+07	1
FALSE	High	Master Protein	P15104	Glutamine synthetase OS=Homo sapiens OX=9606 GN=GLUL PE=1 SV=4	>sp|P15104|GLNA_HUMAN Glutamine synthetase OS=Homo sapiens OX=9606 GN=GLUL PE=1 SV=4	0	110.87	35	15	102	15	373	42	6.89	1528	15	0	1.16032e+07	1.19938e+07	9.91921e+06	7.73752e+06	9.76873e+06	7.13929e+06	1.60032e+07	1.02709e+07	3.33996e+08	2.23804e+08	2.72108e+08	1.78318e+08	2.08185e+08	1.30735e+08	1
FALSE	High	Master Protein	Q02539	Histone H1.1 OS=Homo sapiens OX=9606 GN=H1-1 PE=1 SV=3	>sp|Q02539|H11_HUMAN Histone H1.1 OS=Homo sapiens OX=9606 GN=H1-1 PE=1 SV=3	0	110.745	21	10	90	2	215	21.8	10.99	1729	10	0	1.49913e+06	1.35394e+06	471059	198158					2.28954e+06	1.42468e+06	956988	582337	498183	363113	1
FALSE	High	Master Protein	P21291	Cysteine and glycine-rich protein 1 OS=Homo sapiens OX=9606 GN=CSRP1 PE=1 SV=3	>sp|P21291|CSRP1_HUMAN Cysteine and glycine-rich protein 1 OS=Homo sapiens OX=9606 GN=CSRP1 PE=1 SV=3	0	110.426	60	13	75	13	193	20.6	8.57	997	13	0	2.3193e+06	2.69153e+06	3.97852e+06	2.92097e+06	1.11885e+07	7.91555e+06	7.58005e+06	7.03315e+06	6.40781e+07	4.42383e+07	6.94055e+07	4.22079e+07	7.77774e+07	4.38758e+07	1
FALSE	High	Master Protein	P07858	Cathepsin B OS=Homo sapiens OX=9606 GN=CTSB PE=1 SV=3	>sp|P07858|CATB_HUMAN Cathepsin B OS=Homo sapiens OX=9606 GN=CTSB PE=1 SV=3	0	109.555	27	13	90	13	339	37.8	6.3	1037	13	0	4.42802e+07	4.44753e+07	5.12449e+08	2.94912e+08	7.07815e+06	4.85626e+06	6.7831e+06	7.6618e+06	1.7669e+07	1.3074e+07	1.42424e+07	1.06394e+07	2.20937e+07	1.48063e+07	1
FALSE	High	Master Protein	P16401	Histone H1.5 OS=Homo sapiens OX=9606 GN=H1-5 PE=1 SV=3	>sp|P16401|H15_HUMAN Histone H1.5 OS=Homo sapiens OX=9606 GN=H1-5 PE=1 SV=3	0	107.655	39	16	73	12	226	22.6	10.92	1201	16	0	8.26512e+07	7.02587e+07	2.40477e+08	1.76679e+08	1.13784e+06	1.23719e+06	503557	126539	7.98591e+06	4.69607e+06	424856	317772	1.00538e+06	754840	1
FALSE	High	Master Protein	O43175	D-3-phosphoglycerate dehydrogenase OS=Homo sapiens OX=9606 GN=PHGDH PE=1 SV=4	>sp|O43175|SERA_HUMAN D-3-phosphoglycerate dehydrogenase OS=Homo sapiens OX=9606 GN=PHGDH PE=1 SV=4	0	107.195	29	16	75	16	533	56.6	6.71	890	16	0	3.42829e+06	2.9565e+06	1.8531e+06	1.99713e+06	5.55267e+06	4.35337e+06	3.18412e+06	2.47717e+06	1.06121e+08	69833833	75373456	5.02793e+07	3.66055e+07	2.1238e+07	1
FALSE	High	Master Protein	P16152	Carbonyl reductase [NADPH] 1 OS=Homo sapiens OX=9606 GN=CBR1 PE=1 SV=3	>sp|P16152|CBR1_HUMAN Carbonyl reductase [NADPH] 1 OS=Homo sapiens OX=9606 GN=CBR1 PE=1 SV=3	0	106.862	51	16	133	13	277	30.4	8.32	2681	16	3	9.40092e+06	1.12765e+07	3.46413e+07	2.08898e+07	2.85075e+07	2.01118e+07	2.86161e+07	1.84043e+07	8.54464e+07	5.47849e+07	1.01413e+08	6.94369e+07	8.28697e+07	4.93964e+07	1
FALSE	High	Master Protein	P07900	Heat shock protein HSP 90-alpha OS=Homo sapiens OX=9606 GN=HSP90AA1 PE=1 SV=5	>sp|P07900|HS90A_HUMAN Heat shock protein HSP 90-alpha OS=Homo sapiens OX=9606 GN=HSP90AA1 PE=1 SV=5	0	106.745	20	18	97	11	732	84.6	5.02	967	18	7	1.33079e+07	1.17275e+07	3.70546e+07	2.58847e+07	3.5313e+06	3.12187e+06	5.33495e+06	7.49394e+06	2.68866e+07	1.83128e+07	3.17396e+07	1.96695e+07	2.0796e+07	1.26907e+07	1
FALSE	High	Master Protein	Q00839	Heterogeneous nuclear ribonucleoprotein U OS=Homo sapiens OX=9606 GN=HNRNPU PE=1 SV=6	>sp|Q00839|HNRPU_HUMAN Heterogeneous nuclear ribonucleoprotein U OS=Homo sapiens OX=9606 GN=HNRNPU PE=1 SV=6	0	106.507	24	18	58	18	825	90.5	6	812	18	0	1.63294e+07	1.90165e+07	3.35228e+07	2.05133e+07	594810	280672		101104	7.47092e+06	6.0729e+06	2091771	2.92116e+06	2.0226e+06	1.88979e+06	1
FALSE	High	Master Protein	P37837	Transaldolase OS=Homo sapiens OX=9606 GN=TALDO1 PE=1 SV=2	>sp|P37837|TALDO_HUMAN Transaldolase OS=Homo sapiens OX=9606 GN=TALDO1 PE=1 SV=2	0	105.81	34	15	99	15	337	37.5	6.81	1188	15	0	4.61663e+07	5.39975e+07	1.34805e+08	9.39287e+07	7.09069e+06	4.24118e+06	6.28194e+06	4.00874e+06	4.99868e+07	3.22401e+07	3.40077e+07	2.39512e+07	2.25805e+07	1.30298e+07	1
FALSE	High	Master Protein	P14317	Hematopoietic lineage cell-specific protein OS=Homo sapiens OX=9606 GN=HCLS1 PE=1 SV=3	>sp|P14317|HCLS1_HUMAN Hematopoietic lineage cell-specific protein OS=Homo sapiens OX=9606 GN=HCLS1 PE=1 SV=3	0	105.125	42	17	46	17	486	54	4.81	468	17	0	4.39317e+07	5.53943e+07	1.23724e+08	8.52023e+07	3.11654e+06	1.40089e+06	733290	598047	2.34975e+06	1.97951e+06	2.01124e+06	1.2724e+06	2.82049e+06	1.74597e+06	1
FALSE	High	Master Protein	P30038	Delta-1-pyrroline-5-carboxylate dehydrogenase, mitochondrial OS=Homo sapiens OX=9606 GN=ALDH4A1 PE=1 SV=3	>sp|P30038|AL4A1_HUMAN Delta-1-pyrroline-5-carboxylate dehydrogenase, mitochondrial OS=Homo sapiens OX=9606 GN=ALDH4A1 PE=1 SV=3	0	104.815	31	18	75	18	563	61.7	8.07	1435	18	0	619437	835170	1.05112e+07	6.99745e+06		357900	3.32524e+06	2.48286e+06	1.11578e+08	6.90339e+07	3.36001e+07	2.55141e+07	2.00689e+08	1.00624e+08	1
FALSE	High	Master Protein	P09622	Dihydrolipoyl dehydrogenase, mitochondrial OS=Homo sapiens OX=9606 GN=DLD PE=1 SV=2	>sp|P09622|DLDH_HUMAN Dihydrolipoyl dehydrogenase, mitochondrial OS=Homo sapiens OX=9606 GN=DLD PE=1 SV=2	0	103.453	29	12	75	12	509	54.1	7.85	1094	12	0	3.09676e+06	3.95154e+06	1.30388e+07	8.608e+06	1.22405e+06	880441	2.53738e+06	1.76497e+06	4.98769e+07	3.07097e+07	3.69015e+07	2.77489e+07	2.85539e+07	1.99272e+07	1
FALSE	High	Master Protein	P09417	Dihydropteridine reductase OS=Homo sapiens OX=9606 GN=QDPR PE=1 SV=2	>sp|P09417|DHPR_HUMAN Dihydropteridine reductase OS=Homo sapiens OX=9606 GN=QDPR PE=1 SV=2	0	101.855	64	15	143	15	244	25.8	7.37	2116	15	0	5.55289e+06	7.74173e+06	38993730	3.07819e+07	8.93256e+07	5.48714e+07	1.30687e+08	1.20598e+08	1.31762e+08	8.73572e+07	1.23384e+08	1.05494e+08	2.24654e+08	1.61096e+08	1
FALSE	High	Master Protein	P04732	Metallothionein-1E OS=Homo sapiens OX=9606 GN=MT1E PE=1 SV=1	>sp|P04732|MT1E_HUMAN Metallothionein-1E OS=Homo sapiens OX=9606 GN=MT1E PE=1 SV=1	0	100.605	90	5	33	4	61	6	7.96	1351	5	0		182872		593283		33044.3		460356	1.91026e+07	1.15242e+07	4.67496e+07	4.73909e+07	1.95224e+08	1.20887e+08	1
FALSE	High	Master Protein	Q14204	Cytoplasmic dynein 1 heavy chain 1 OS=Homo sapiens OX=9606 GN=DYNC1H1 PE=1 SV=5	>sp|Q14204|DYHC1_HUMAN Cytoplasmic dynein 1 heavy chain 1 OS=Homo sapiens OX=9606 GN=DYNC1H1 PE=1 SV=5	0	100.1	6	24	87	24	4646	532.1	6.4	580	24	0	3.2164e+06	5.09429e+06	1.17677e+07	7.56606e+06	3.16856e+06	2.52655e+06	2.09841e+06	1.42921e+06	3.24005e+07	2.17164e+07	2.87632e+07	1.92179e+07	1.96328e+07	1.21122e+07	1
FALSE	High	Master Protein	P06744	Glucose-6-phosphate isomerase OS=Homo sapiens OX=9606 GN=GPI PE=1 SV=4	>sp|P06744|G6PI_HUMAN Glucose-6-phosphate isomerase OS=Homo sapiens OX=9606 GN=GPI PE=1 SV=4	0	99.58	28	14	80	14	558	63.1	8.32	751	14	0	9.11529e+06	1.06499e+07	7.88372e+07	4.73521e+07	2.50529e+06	1.943e+06	4.69878e+06	2.71919e+06	1.74809e+07	1.25601e+07	2.03866e+07	1.32641e+07	1.67265e+07	1.03215e+07	1
FALSE	High	Master Protein	P13647	Keratin, type II cytoskeletal 5 OS=Homo sapiens OX=9606 GN=KRT5 PE=1 SV=3	>sp|P13647|K2C5_HUMAN Keratin, type II cytoskeletal 5 OS=Homo sapiens OX=9606 GN=KRT5 PE=1 SV=3	0	99.305	27	17	119	11	590	62.3	7.74	1689	17	2	1.39414e+07	1.53664e+07	7.6645e+07	4.46867e+07	1.26873e+08	7.62291e+07	5.68429e+07	3.67121e+07	7.18231e+07	4.21207e+07	5.40991e+07	3.39569e+07	3.56639e+07	2.23873e+07	1
FALSE	High	Master Protein	Q16778	Histone H2B type 2-E OS=Homo sapiens OX=9606 GN=HIST2H2BE PE=1 SV=3	>sp|Q16778|H2B2E_HUMAN Histone H2B type 2-E OS=Homo sapiens OX=9606 GN=HIST2H2BE PE=1 SV=3	0	97.753	83	14	75	1	126	13.9	10.32	990	14	1	2.76525e+09	1.34091e+09	3.62936e+08	2.82923e+08	1.52652e+07	6.85658e+06	1.04448e+07	1.87511e+06	6.26674e+07	2.59177e+07	2.60952e+08	1.14226e+08	9.00604e+07	7.65975e+07	1
FALSE	High	Master Protein	P0DMV8	Heat shock 70 kDa protein 1A OS=Homo sapiens OX=9606 GN=HSPA1A PE=1 SV=1	>sp|P0DMV8|HS71A_HUMAN Heat shock 70 kDa protein 1A OS=Homo sapiens OX=9606 GN=HSPA1A PE=1 SV=1 >sp|P0DMV9|HS71B_HUMAN Heat shock 70 kDa protein 1B OS=Homo sapiens OX=9606 GN=HSPA1B PE=1 SV=1	0	96.243	26	16	82	13	641	70	5.66	1169	16	0	1.26764e+07	1.37884e+07	5.52544e+07	32811487	1.34414e+06	1.83183e+06	1.94265e+06	1.80957e+06	1.0416e+07	9.21251e+06	1.11508e+07	1.01756e+07	1.0721e+07	6.46514e+06	1
FALSE	High	Master Protein	O00584	Ribonuclease T2 OS=Homo sapiens OX=9606 GN=RNASET2 PE=1 SV=2	>sp|O00584|RNT2_HUMAN Ribonuclease T2 OS=Homo sapiens OX=9606 GN=RNASET2 PE=1 SV=2	0	96.052	35	14	51	14	256	29.5	7.08	357	14	0	2.8238e+07	2.19349e+07	1.36997e+08	7.21212e+07	2.84799e+06	1.77993e+06	263521	866658	4.41693e+06	2.4148e+06	317997	364898	2.74671e+06	1.65622e+06	1
FALSE	High	Master Protein	P54652	Heat shock-related 70 kDa protein 2 OS=Homo sapiens OX=9606 GN=HSPA2 PE=1 SV=1	>sp|P54652|HSP72_HUMAN Heat shock-related 70 kDa protein 2 OS=Homo sapiens OX=9606 GN=HSPA2 PE=1 SV=1	0	94.293	30	16	70	8	639	70	5.74	1209	16	0				185764	3.46134e+06	2.31134e+06	1.58792e+06	1.13396e+06	6976134	5.21301e+06	6.82699e+06	4.02706e+06	2.61474e+06	1.71235e+06	1
FALSE	High	Master Protein	P52272	Heterogeneous nuclear ribonucleoprotein M OS=Homo sapiens OX=9606 GN=HNRNPM PE=1 SV=3	>sp|P52272|HNRPM_HUMAN Heterogeneous nuclear ribonucleoprotein M OS=Homo sapiens OX=9606 GN=HNRNPM PE=1 SV=3	0	94.212	30	16	52	16	730	77.5	8.7	511	16	0	3.11057e+07	3.21425e+07	4.48964e+07	2.88057e+07		106994		290599	3.53388e+06	4.9915e+06	2.02853e+06	1.95197e+06	1.13638e+06	1.76057e+06	1
FALSE	High	Master Protein	P09104	Gamma-enolase OS=Homo sapiens OX=9606 GN=ENO2 PE=1 SV=3	>sp|P09104|ENOG_HUMAN Gamma-enolase OS=Homo sapiens OX=9606 GN=ENO2 PE=1 SV=3	0	94.125	34	15	121	12	434	47.2	5.03	1771	15	2	1.40858e+07	1.58204e+07	6.51192e+07	3.64832e+07	1.24057e+07	9.51016e+06	3.35112e+07	2.45114e+07	7.12851e+07	4.79551e+07	7.17202e+07	4.57229e+07	6.12158e+07	3.67618e+07	1
FALSE	High	Master Protein	P51649	Succinate-semialdehyde dehydrogenase, mitochondrial OS=Homo sapiens OX=9606 GN=ALDH5A1 PE=1 SV=2	>sp|P51649|SSDH_HUMAN Succinate-semialdehyde dehydrogenase, mitochondrial OS=Homo sapiens OX=9606 GN=ALDH5A1 PE=1 SV=2	0	93.652	21	12	60	12	535	57.2	8.28	1135	12	0	253933	768992	2.42084e+06	3.01536e+06		118538	693596	713384	4.65723e+07	2.97632e+07	26545015	18746079	3.8766e+07	2.58591e+07	1
FALSE	High	Master Protein	P02686	Myelin basic protein OS=Homo sapiens OX=9606 GN=MBP PE=1 SV=3	>sp|P02686|MBP_HUMAN Myelin basic protein OS=Homo sapiens OX=9606 GN=MBP PE=1 SV=3	0	93.074	44	14	143	14	304	33.1	9.79	1568	14	0	8.11395e+06	9.87381e+06	7.11413e+07	4.73515e+07	1.47954e+08	7.47014e+07	1.72086e+08	8.94054e+07	1.5515e+08	9.23598e+07	1.20698e+08	7.94443e+07	1.66588e+08	8.91395e+07	1
FALSE	High	Master Protein	Q15019	Septin-2 OS=Homo sapiens OX=9606 GN=SEPTIN2 PE=1 SV=1	>sp|Q15019|SEPT2_HUMAN Septin-2 OS=Homo sapiens OX=9606 GN=SEPTIN2 PE=1 SV=1	0	92.878	35	8	65	8	361	41.5	6.6	1330	8	0	244920	1.74551e+06	6.62231e+06	5.07455e+06	180266	610398	215733	484520	1.40925e+07	1.05866e+07	2.47992e+07	1.82457e+07	1.07131e+07	7.56858e+06	1
FALSE	High	Master Protein	P23634	Plasma membrane calcium-transporting ATPase 4 OS=Homo sapiens OX=9606 GN=ATP2B4 PE=1 SV=2	>sp|P23634|AT2B4_HUMAN Plasma membrane calcium-transporting ATPase 4 OS=Homo sapiens OX=9606 GN=ATP2B4 PE=1 SV=2	0	92.541	11	14	62	10	1241	137.8	6.6	1146	14	5	1.06868e+06	2.04784e+06	7.97391e+06	1.07465e+07	540506	1.35953e+06	2.81307e+06	3.2159e+06	1.88967e+07	1.30743e+07	1.4802e+07	1.36684e+07	2.18017e+07	1.71223e+07	1
FALSE	High	Master Protein	P55072	Transitional endoplasmic reticulum ATPase OS=Homo sapiens OX=9606 GN=VCP PE=1 SV=4	>sp|P55072|TERA_HUMAN Transitional endoplasmic reticulum ATPase OS=Homo sapiens OX=9606 GN=VCP PE=1 SV=4	0	92.428	21	12	100	12	806	89.3	5.26	1708	12	0	1.93053e+07	2.28819e+07	3.70305e+07	2.8214e+07	4.32286e+06	3.65269e+06	3.38716e+06	2.39184e+06	2.28205e+07	1.64947e+07	1.92285e+07	1.24489e+07	7.82632e+06	5.90972e+06	1
FALSE	High	Master Protein	P27338	Amine oxidase [flavin-containing] B OS=Homo sapiens OX=9606 GN=MAOB PE=1 SV=3	>sp|P27338|AOFB_HUMAN Amine oxidase [flavin-containing] B OS=Homo sapiens OX=9606 GN=MAOB PE=1 SV=3	0	91.582	25	14	40	13	520	58.7	7.5	498	14	1		472928		553631	365139	72626.7		165379	2.88701e+07	1.98033e+07	1.59034e+07	1.3031e+07	5.90271e+06	6.94571e+06	1
FALSE	High	Master Protein	Q00610	Clathrin heavy chain 1 OS=Homo sapiens OX=9606 GN=CLTC PE=1 SV=5	>sp|Q00610|CLH1_HUMAN Clathrin heavy chain 1 OS=Homo sapiens OX=9606 GN=CLTC PE=1 SV=5	0	91.575	12	17	102	17	1675	191.5	5.69	1186	17	0	1.05828e+07	1.09383e+07	3.74896e+07	25524123	7.72436e+06	4.80841e+06	4.13524e+06	3.96157e+06	2.92923e+07	2.43452e+07	3.21968e+07	2.19579e+07	1.81042e+07	1.22388e+07	1
FALSE	High	Master Protein	O94760	N(G),N(G)-dimethylarginine dimethylaminohydrolase 1 OS=Homo sapiens OX=9606 GN=DDAH1 PE=1 SV=3	>sp|O94760|DDAH1_HUMAN N(G),N(G)-dimethylarginine dimethylaminohydrolase 1 OS=Homo sapiens OX=9606 GN=DDAH1 PE=1 SV=3	0	91.114	32	9	69	9	285	31.1	5.81	1312	9	0	1.0415e+07	1.07723e+07	3.41246e+07	1.93371e+07	9.10215e+06	5.50228e+06	2.07229e+07	1.81281e+07	2.66441e+08	1.58704e+08	1.99354e+08	1.34186e+08	2.83449e+08	1.77019e+08	1
FALSE	High	Master Protein	P69905	Hemoglobin subunit alpha OS=Homo sapiens OX=9606 GN=HBA1 PE=1 SV=2	>sp|P69905|HBA_HUMAN Hemoglobin subunit alpha OS=Homo sapiens OX=9606 GN=HBA1 PE=1 SV=2	0	90.773	50	11	143	11	142	15.2	8.68	1221	11	0	6.61077e+07	7.13641e+07	1.91269e+09	5.51079e+08	6.0011e+07	3.64462e+07	2.88348e+08	6.90489e+08	1.5078e+08	9.48741e+07	1.00572e+08	5.85036e+07	1.01136e+08	4.71906e+07	1
FALSE	High	Master Protein	P25713	Metallothionein-3 OS=Homo sapiens OX=9606 GN=MT3 PE=1 SV=1	>sp|P25713|MT3_HUMAN Metallothionein-3 OS=Homo sapiens OX=9606 GN=MT3 PE=1 SV=1	0	88.386	99	8	53	8	68	6.9	4.84	1078	8	0		1.06032e+06		1.30923e+06	272283	652980	1.0233e+06	750174	4.55426e+07	3.57452e+07	1.70228e+07	1.32988e+07	56377900	3.89642e+07	1
FALSE	High	Master Protein	P31040	Succinate dehydrogenase [ubiquinone] flavoprotein subunit, mitochondrial OS=Homo sapiens OX=9606 GN=SDHA PE=1 SV=2	>sp|P31040|SDHA_HUMAN Succinate dehydrogenase [ubiquinone] flavoprotein subunit, mitochondrial OS=Homo sapiens OX=9606 GN=SDHA PE=1 SV=2	0	88.05	25	11	67	11	664	72.6	7.39	1219	11	0	7.061e+06	8.66669e+06	1.13952e+07	7.75662e+06	1.06639e+06	553325	1.7332e+06	1.16024e+06	3.88126e+07	2.40025e+07	3.92821e+07	2.40599e+07	2.83527e+07	1.5847e+07	1
FALSE	High	Master Protein	P08758	Annexin A5 OS=Homo sapiens OX=9606 GN=ANXA5 PE=1 SV=2	>sp|P08758|ANXA5_HUMAN Annexin A5 OS=Homo sapiens OX=9606 GN=ANXA5 PE=1 SV=2	0	87.813	42	16	100	16	320	35.9	5.05	913	16	0	3.26238e+07	3.39216e+07	3.52439e+08	2.23631e+08	2.69867e+07	1.75206e+07	1.82932e+07	1.19656e+07	4.13775e+07	2.39135e+07	2.8723e+07	1.99498e+07	7.00762e+07	4.34649e+07	1
FALSE	High	Master Protein	Q96HD9	N-acyl-aromatic-L-amino acid amidohydrolase (carboxylate-forming) OS=Homo sapiens OX=9606 GN=ACY3 PE=1 SV=1	>sp|Q96HD9|ACY3_HUMAN N-acyl-aromatic-L-amino acid amidohydrolase (carboxylate-forming) OS=Homo sapiens OX=9606 GN=ACY3 PE=1 SV=1	0	87.582	41	12	72	12	319	35.2	5.9	919	12	0	59196797	6.39035e+07	2.7651e+08	1.3935e+08	5.07842e+06	2.97709e+06	2.04855e+06	1.08787e+06	6.57367e+06	3.5096e+06	2.53848e+06	1.95282e+06	4.28652e+06	2.35464e+06	1
FALSE	High	Master Protein	P09429	High mobility group protein B1 OS=Homo sapiens OX=9606 GN=HMGB1 PE=1 SV=3	>sp|P09429|HMGB1_HUMAN High mobility group protein B1 OS=Homo sapiens OX=9606 GN=HMGB1 PE=1 SV=3	0	87.216	44	12	62	9	215	24.9	5.74	478	12	3	2.96797e+07	3.09999e+07	5.41975e+08	1.73657e+08	1.44273e+06	1.0303e+06	1.4764e+06	369764	1.60812e+07	1.08414e+07	9.69862e+06	5.81169e+06	7.21775e+06	5.36569e+06	1
FALSE	High	Master Protein	P07195	L-lactate dehydrogenase B chain OS=Homo sapiens OX=9606 GN=LDHB PE=1 SV=2	>sp|P07195|LDHB_HUMAN L-lactate dehydrogenase B chain OS=Homo sapiens OX=9606 GN=LDHB PE=1 SV=2	0	87.05	29	13	98	10	334	36.6	6.05	1755	13	3	2.82027e+07	2.55508e+07	1.51453e+08	9.58643e+07	2.02179e+07	1.10453e+07	1.3655e+07	1.71072e+07	1.69734e+08	1.18039e+08	2.77553e+08	1.95292e+08	1.74824e+08	1.10489e+08	1
FALSE	High	Master Protein	P07196	Neurofilament light polypeptide OS=Homo sapiens OX=9606 GN=NEFL PE=1 SV=3	>sp|P07196|NFL_HUMAN Neurofilament light polypeptide OS=Homo sapiens OX=9606 GN=NEFL PE=1 SV=3	0	85.228	29	17	67	16	543	61.5	4.65	706	17	1	1.8156e+06	2.76392e+06	7.77148e+06	4.41376e+06	1.82348e+06	1.38763e+06	4.07362e+06	3.22471e+06	3.7183e+07	2.52325e+07	1.23712e+07	8.95102e+06	8.73353e+06	6.13991e+06	1
FALSE	High	Master Protein	O75083	WD repeat-containing protein 1 OS=Homo sapiens OX=9606 GN=WDR1 PE=1 SV=4	>sp|O75083|WDR1_HUMAN WD repeat-containing protein 1 OS=Homo sapiens OX=9606 GN=WDR1 PE=1 SV=4	0	84.65	30	13	51	13	606	66.2	6.65	431	13	0	2.65101e+07	2.77567e+07	1.54692e+07	1.08294e+07	6.73222e+06	4.69984e+06	1.97271e+06	584121	1.09601e+07	6.63212e+06	1.31094e+07	1.00896e+07	4.26265e+06	2.62926e+06	1
FALSE	High	Master Protein	P04040	Catalase OS=Homo sapiens OX=9606 GN=CAT PE=1 SV=3	>sp|P04040|CATA_HUMAN Catalase OS=Homo sapiens OX=9606 GN=CAT PE=1 SV=3	0	84.446	36	12	92	12	527	59.7	7.39	1634	12	0	2.48689e+07	2.4834e+07	5.62177e+07	3.52781e+07	6.74523e+06	4.72342e+06	3.02212e+06	2.73944e+06	4.03427e+07	2.58721e+07	3.19272e+07	2.12009e+07	2.18277e+07	1.31666e+07	1
FALSE	High	Master Protein	Q7Z406	Myosin-14 OS=Homo sapiens OX=9606 GN=MYH14 PE=1 SV=2	>sp|Q7Z406|MYH14_HUMAN Myosin-14 OS=Homo sapiens OX=9606 GN=MYH14 PE=1 SV=2	0	83.973	11	19	50	16	1995	227.7	5.6	291	19	0	572963	1.04168e+06	233145	436555	121984	397657	1.04197e+06	471929	8.81432e+06	7.90742e+06	1.31885e+07	9.94614e+06	1.06097e+07	8.36976e+06	1
FALSE	High	Master Protein	P07737	Profilin-1 OS=Homo sapiens OX=9606 GN=PFN1 PE=1 SV=2	>sp|P07737|PROF1_HUMAN Profilin-1 OS=Homo sapiens OX=9606 GN=PFN1 PE=1 SV=2	0	82.936	79	14	77	14	140	15	8.27	1436	14	0	4.51112e+07	4.43412e+07	3.13089e+08	1.89823e+08	4.91122e+06	2.89805e+06	7.3521e+06	4.94469e+06	8.77997e+06	5.72084e+06	8.09044e+06	5.19049e+06	1.58759e+07	9.21468e+06	1
FALSE	High	Master Protein	O60814	Histone H2B type 1-K OS=Homo sapiens OX=9606 GN=H2BC12 PE=1 SV=3	>sp|O60814|H2B1K_HUMAN Histone H2B type 1-K OS=Homo sapiens OX=9606 GN=H2BC12 PE=1 SV=3	0	82.492	83	16	72	4	126	13.9	10.32	607	16	10	1.16865e+09	1.3346e+09	1.13244e+09	9.8176e+08	6.62322e+08	4.87979e+08	6.33554e+08	4.71245e+08	8.73405e+08	7.10788e+08	6.51051e+08	5.02398e+08	5.74194e+08	3.90897e+08	1
FALSE	High	Master Protein	Q14CZ8	Hepatocyte cell adhesion molecule OS=Homo sapiens OX=9606 GN=HEPACAM PE=1 SV=1	>sp|Q14CZ8|HECAM_HUMAN Hepatocyte cell adhesion molecule OS=Homo sapiens OX=9606 GN=HEPACAM PE=1 SV=1	0	82.437	26	11	76	11	416	46	9.11	1063	11	0	507525	2.35159e+06		870230	23234603	1.49981e+07	1.24805e+07	8.23446e+06	1.16389e+08	8.25029e+07	1.22489e+08	8.08961e+07	4.71036e+07	3.10174e+07	1
FALSE	High	Master Protein	P08238	Heat shock protein HSP 90-beta OS=Homo sapiens OX=9606 GN=HSP90AB1 PE=1 SV=4	>sp|P08238|HS90B_HUMAN Heat shock protein HSP 90-beta OS=Homo sapiens OX=9606 GN=HSP90AB1 PE=1 SV=4	0	82.196	18	15	82	8	724	83.2	5.03	857	15	0	6.49936e+06	8.79205e+06	2.44726e+07	1.43628e+07	2.67488e+06	1.67771e+06	2.88133e+06	1.7471e+06	1.16775e+07	8.00853e+06	1.11736e+07	6.69663e+06	5.04651e+06	3.6853e+06	1
FALSE	High	Master Protein	Q16181	Septin-7 OS=Homo sapiens OX=9606 GN=SEPTIN7 PE=1 SV=2	>sp|Q16181|SEPT7_HUMAN Septin-7 OS=Homo sapiens OX=9606 GN=SEPTIN7 PE=1 SV=2	0	81.279	36	13	44	13	437	50.6	8.63	315	13	0	1.5835e+06	2.15659e+06	6075079	2.73504e+06	230006	572403	1.0582e+06	357904	3.14653e+07	2.1075e+07	3.20075e+07	2.12356e+07	2.01986e+07	1.20721e+07	1
FALSE	High	Master Protein	O00299	Chloride intracellular channel protein 1 OS=Homo sapiens OX=9606 GN=CLIC1 PE=1 SV=4	>sp|O00299|CLIC1_HUMAN Chloride intracellular channel protein 1 OS=Homo sapiens OX=9606 GN=CLIC1 PE=1 SV=4	0	81.191	55	13	30	13	241	26.9	5.17	714	13	0	3.24408e+06	4.39516e+06	3.01671e+07	23047063						69150.6		167095	845778	515207	1
FALSE	High	Master Protein	P05107	Integrin beta-2 OS=Homo sapiens OX=9606 GN=ITGB2 PE=1 SV=2	>sp|P05107|ITB2_HUMAN Integrin beta-2 OS=Homo sapiens OX=9606 GN=ITGB2 PE=1 SV=2	0	81.017	27	16	43	16	769	84.7	6.95	639	16	0	9.0478e+06	7.959e+06	4.96421e+07	3.35057e+07	1.64415e+06	1.21229e+06	612147	594106	431685	643837	639741	428973	692689	591818	1
FALSE	High	Master Protein	P17600	Synapsin-1 OS=Homo sapiens OX=9606 GN=SYN1 PE=1 SV=3	>sp|P17600|SYN1_HUMAN Synapsin-1 OS=Homo sapiens OX=9606 GN=SYN1 PE=1 SV=3	0	80.695	27	13	99	13	705	74.1	9.83	1024	13	0	5.8706e+06	9.27021e+06	30286280	1.49237e+07	5.20889e+06	3.42044e+06	1.99315e+07	2.06947e+07	3.05404e+07	2.06951e+07	2.49828e+07	1.46374e+07	2.84979e+07	1.82844e+07	1
FALSE	High	Master Protein	P68871	Hemoglobin subunit beta OS=Homo sapiens OX=9606 GN=HBB PE=1 SV=2	>sp|P68871|HBB_HUMAN Hemoglobin subunit beta OS=Homo sapiens OX=9606 GN=HBB PE=1 SV=2	0	80.318	59	10	81	7	147	16	7.28	1674	10	3	1.7824e+07	2.02023e+07	3.62094e+08	2.57692e+08	2.39441e+07	1.67535e+07	1.32062e+08	8.07566e+07	3.84901e+07	2.7447e+07	4.65897e+07	3.07292e+07	2.84182e+07	1.62818e+07	1
FALSE	High	Master Protein	P62873	Guanine nucleotide-binding protein G(I)/G(S)/G(T) subunit beta-1 OS=Homo sapiens OX=9606 GN=GNB1 PE=1 SV=3	>sp|P62873|GBB1_HUMAN Guanine nucleotide-binding protein G(I)/G(S)/G(T) subunit beta-1 OS=Homo sapiens OX=9606 GN=GNB1 PE=1 SV=3	0	80.276	27	12	91	10	340	37.4	6	1059	12	2	3.09392e+07	3.16838e+07	5.46138e+07	3.20708e+07	4.94387e+07	3.25743e+07	3.52558e+07	5.6671e+07	1.56299e+08	1.04971e+08	1.66152e+08	1.14352e+08	9.27287e+07	4.97893e+07	1
FALSE	High	Master Protein	P07305	Histone H1.0 OS=Homo sapiens OX=9606 GN=H1-0 PE=1 SV=3	>sp|P07305|H10_HUMAN Histone H1.0 OS=Homo sapiens OX=9606 GN=H1-0 PE=1 SV=3	0	79.943	39	12	58	12	194	20.9	10.84	604	12	0	1.1382e+08	8.18494e+07	5.46616e+07	3.68309e+07	4.6489e+06	1.36133e+06	2.55136e+06	1.03848e+06	9.31671e+06	6.66034e+06	6.68867e+06	3.06636e+06	7.13584e+06	3.24859e+06	1
FALSE	High	Master Protein	Q01484	Ankyrin-2 OS=Homo sapiens OX=9606 GN=ANK2 PE=1 SV=4	>sp|Q01484|ANK2_HUMAN Ankyrin-2 OS=Homo sapiens OX=9606 GN=ANK2 PE=1 SV=4	0	79.702	4	18	54	18	3957	433.4	5.14	435	18	0		253507		692583	436660	150915	496401	1.26973e+06	1.46681e+07	1.00659e+07	1.65241e+07	1.41867e+07	7.71673e+06	6.60099e+06	1
FALSE	High	Master Protein	Q96HN2	Adenosylhomocysteinase 3 OS=Homo sapiens OX=9606 GN=AHCYL2 PE=1 SV=1	>sp|Q96HN2|SAHH3_HUMAN Adenosylhomocysteinase 3 OS=Homo sapiens OX=9606 GN=AHCYL2 PE=1 SV=1	0	79.587	23	15	64	3	611	66.7	7.36	427	15	12	2.13978e+06	1.26027e+06	6.29033e+06	4.01616e+06	512096	717065	572322	428330	3.1973e+07	1.93472e+07	3.23087e+07	1.9594e+07	1.85197e+07	1.10508e+07	1
FALSE	High	Master Protein	P04899	Guanine nucleotide-binding protein G(i) subunit alpha-2 OS=Homo sapiens OX=9606 GN=GNAI2 PE=1 SV=3	>sp|P04899|GNAI2_HUMAN Guanine nucleotide-binding protein G(i) subunit alpha-2 OS=Homo sapiens OX=9606 GN=GNAI2 PE=1 SV=3	0	78.999	35	12	75	8	355	40.4	5.54	523	12	1	1.30585e+07	1.51717e+07	5.10525e+07	2.87831e+07	5.72881e+06	5.40823e+06	3.6426e+06	4.20279e+06	1.52224e+07	1.13739e+07	1.39868e+07	1.06816e+07	1.26283e+07	6.68564e+06	1
FALSE	High	Master Protein	P04733	Metallothionein-1F OS=Homo sapiens OX=9606 GN=MT1F PE=1 SV=1	>sp|P04733|MT1F_HUMAN Metallothionein-1F OS=Homo sapiens OX=9606 GN=MT1F PE=1 SV=1	0	78.795	90	4	27	4	61	6.1	7.83	810	4	0						122813			5.08956e+06	3.48689e+06			1.36237e+07	1.08252e+07	1
FALSE	High	Master Protein	P61981	14-3-3 protein gamma OS=Homo sapiens OX=9606 GN=YWHAG PE=1 SV=2	>sp|P61981|1433G_HUMAN 14-3-3 protein gamma OS=Homo sapiens OX=9606 GN=YWHAG PE=1 SV=2	0	78.157	45	11	100	9	247	28.3	4.89	842	11	4	4.71499e+07	4.53001e+07	2.19066e+08	1.38866e+08	1.91451e+07	1.17005e+07	3.14217e+07	3.63185e+07	1.21377e+08	8.02759e+07	8.48514e+07	6.16001e+07	5.97925e+07	3.93988e+07	1
FALSE	High	Master Protein	P31150	Rab GDP dissociation inhibitor alpha OS=Homo sapiens OX=9606 GN=GDI1 PE=1 SV=2	>sp|P31150|GDIA_HUMAN Rab GDP dissociation inhibitor alpha OS=Homo sapiens OX=9606 GN=GDI1 PE=1 SV=2	0	77.217	26	12	124	9	447	50.6	5.14	1278	12	3	1.57991e+07	1.31708e+07	6.81762e+07	4.64356e+07	1.50806e+07	9.82081e+06	2.54915e+07	2.25584e+07	8.7848e+07	3.11402e+07	4.97649e+07	3.5643e+07	5.45965e+07	3.62449e+07	1
FALSE	High	Master Protein	P31930	Cytochrome b-c1 complex subunit 1, mitochondrial OS=Homo sapiens OX=9606 GN=UQCRC1 PE=1 SV=3	>sp|P31930|QCR1_HUMAN Cytochrome b-c1 complex subunit 1, mitochondrial OS=Homo sapiens OX=9606 GN=UQCRC1 PE=1 SV=3	0	76.873	27	12	63	12	480	52.6	6.37	1192	12	0	10664238	1.09296e+07	3.13651e+07	1.97865e+07	2.03284e+06	1.89932e+06	3.44291e+06	2.53338e+06	8.52157e+07	5.45267e+07	8.78962e+07	6.17781e+07	2.85183e+07	1.7175e+07	1
FALSE	High	Master Protein	P09525	Annexin A4 OS=Homo sapiens OX=9606 GN=ANXA4 PE=1 SV=4	>sp|P09525|ANXA4_HUMAN Annexin A4 OS=Homo sapiens OX=9606 GN=ANXA4 PE=1 SV=4	0	76.838	22	8	48	8	319	35.9	6.13	1286	8	0	6.81662e+06	8.50834e+06	1.12949e+08	5.72189e+07	1.11124e+06	1.51302e+06	1.52587e+06	1.25477e+06	3.08561e+06	2.7074e+06	5.43952e+06	3.76456e+06	10317282	6.71361e+06	1
FALSE	High	Master Protein	P07197	Neurofilament medium polypeptide OS=Homo sapiens OX=9606 GN=NEFM PE=1 SV=3	>sp|P07197|NFM_HUMAN Neurofilament medium polypeptide OS=Homo sapiens OX=9606 GN=NEFM PE=1 SV=3	0	76.718	15	13	53	11	916	102.4	4.91	528	13	0	3.28684e+07	5.69541e+06	4454050	4.05609e+06	4.65856e+06	1.62832e+06	5.17756e+06	6.10008e+06	2.95607e+07	1.79624e+07	1.36274e+07	9.92267e+06	7.72951e+06	6.2337e+06	1
FALSE	High	Master Protein	P07686	Beta-hexosaminidase subunit beta OS=Homo sapiens OX=9606 GN=HEXB PE=1 SV=3	>sp|P07686|HEXB_HUMAN Beta-hexosaminidase subunit beta OS=Homo sapiens OX=9606 GN=HEXB PE=1 SV=3	0	76.23	27	17	37	17	556	63.1	6.76	317	17	0	2.30639e+06	3.84257e+06	7.06955e+07	4.26353e+07		223967		179551		1.1134e+06		258228	940594	1.81823e+06	1
FALSE	High	Master Protein	P02545	Prelamin-A/C OS=Homo sapiens OX=9606 GN=LMNA PE=1 SV=1	>sp|P02545|LMNA_HUMAN Prelamin-A/C OS=Homo sapiens OX=9606 GN=LMNA PE=1 SV=1	0	76.185	33	19	45	19	664	74.1	7.02	486	19	0	6393504	6.60105e+06	4.2517e+06	3.35135e+06	6.04534e+06	3.2533e+06	4.39006e+06	2.05053e+06	2.17126e+07	1.44869e+07	1.44165e+07	1.1777e+07	1.3548e+07	9.29643e+06	1
FALSE	High	Master Protein	P20020	Plasma membrane calcium-transporting ATPase 1 OS=Homo sapiens OX=9606 GN=ATP2B1 PE=1 SV=4	>sp|P20020|AT2B1_HUMAN Plasma membrane calcium-transporting ATPase 1 OS=Homo sapiens OX=9606 GN=ATP2B1 PE=1 SV=4	0	75.168	11	12	77	6	1220	134.6	5.91	1532	12	2	563738	2.01115e+06	10914622	7.20002e+06	876105	1.19055e+06	2.38661e+06	1.62361e+06	8.44111e+06	6.7336e+06	6.28713e+06	3.76937e+06	5.0414e+06	4.01365e+06	1
FALSE	High	Master Protein	P40939	Trifunctional enzyme subunit alpha, mitochondrial OS=Homo sapiens OX=9606 GN=HADHA PE=1 SV=2	>sp|P40939|ECHA_HUMAN Trifunctional enzyme subunit alpha, mitochondrial OS=Homo sapiens OX=9606 GN=HADHA PE=1 SV=2	0	74.936	28	18	52	18	763	82.9	9.04	309	18	0	4.11584e+06	4.78229e+06	8.66628e+06	9.39594e+06	5.69197e+06	5.3263e+06	7.58206e+06	7.12688e+06	2.08533e+07	1.55628e+07	2.59627e+07	1.37861e+07	4.5772e+06	3.83603e+06	1
FALSE	High	Master Protein	Q03252	Lamin-B2 OS=Homo sapiens OX=9606 GN=LMNB2 PE=1 SV=4	>sp|Q03252|LMNB2_HUMAN Lamin-B2 OS=Homo sapiens OX=9606 GN=LMNB2 PE=1 SV=4	0	74.892	27	18	44	14	620	69.9	5.59	319	18	4	2.54677e+07	2.63304e+07	5.31845e+07	3.51465e+07		50568.7			5.78946e+06	4.50282e+06	2.39465e+06	2.38389e+06	2.03894e+06	2.44391e+06	1
FALSE	High	Master Protein	P05164	Myeloperoxidase OS=Homo sapiens OX=9606 GN=MPO PE=1 SV=1	>sp|P05164|PERM_HUMAN Myeloperoxidase OS=Homo sapiens OX=9606 GN=MPO PE=1 SV=1	0	74.841	23	18	45	18	745	83.8	8.97	642	18	0	4.73124e+07	5.13791e+07	1.60147e+08	9.68979e+07	310897	397575		16410.5	554844	356810	401950	122590	1.46899e+06	1.12663e+06	1
FALSE	High	Master Protein	P17302	Gap junction alpha-1 protein OS=Homo sapiens OX=9606 GN=GJA1 PE=1 SV=2	>sp|P17302|CXA1_HUMAN Gap junction alpha-1 protein OS=Homo sapiens OX=9606 GN=GJA1 PE=1 SV=2	0	74.634	31	12	33	12	382	43	8.76	254	12	0	6.4121e+06	2.17786e+06	2.09143e+06	1.73253e+06	226000	124631	137691	161600	1.96808e+07	1.25353e+07	1.07971e+07	8.44795e+06	1.44846e+07	8.83286e+06	1
FALSE	High	Master Protein	P05090	Apolipoprotein D OS=Homo sapiens OX=9606 GN=APOD PE=1 SV=1	>sp|P05090|APOD_HUMAN Apolipoprotein D OS=Homo sapiens OX=9606 GN=APOD PE=1 SV=1	0	74.44	35	10	75	10	189	21.3	5.15	2022	10	0	4.93069e+06	5.02488e+06	4.10348e+07	1.82328e+07	3.86372e+06	3.69799e+06	5.23131e+06	1.06306e+07	7.21701e+07	7.01095e+07	7.91753e+07	5.96627e+07	6.0245e+07	5.60109e+07	1
FALSE	High	Master Protein	Q8N257	Histone H2B type 3-B OS=Homo sapiens OX=9606 GN=HIST3H2BB PE=1 SV=3	>sp|Q8N257|H2B3B_HUMAN Histone H2B type 3-B OS=Homo sapiens OX=9606 GN=HIST3H2BB PE=1 SV=3	0	73.826	65	10	50	2	126	13.9	10.32	815	10	0	4173938	3481554	2989315	2335539	278891	163304			539254	317650	458777	259282			1
FALSE	High	Master Protein	P21912	Succinate dehydrogenase [ubiquinone] iron-sulfur subunit, mitochondrial OS=Homo sapiens OX=9606 GN=SDHB PE=1 SV=3	>sp|P21912|SDHB_HUMAN Succinate dehydrogenase [ubiquinone] iron-sulfur subunit, mitochondrial OS=Homo sapiens OX=9606 GN=SDHB PE=1 SV=3	0	73.1	25	10	38	10	280	31.6	8.76	649	10	0	2.24693e+06	3.40988e+06	6.05428e+06	7.00048e+06		131498	584968	297170	1.71976e+07	1.20625e+07	1.7398e+07	1.09682e+07	1.54526e+07	8.67721e+06	1
FALSE	High	Master Protein	P20700	Lamin-B1 OS=Homo sapiens OX=9606 GN=LMNB1 PE=1 SV=2	>sp|P20700|LMNB1_HUMAN Lamin-B1 OS=Homo sapiens OX=9606 GN=LMNB1 PE=1 SV=2	0	72.92	23	13	38	9	586	66.4	5.16	251	13	0	1.66199e+07	1.53279e+07	30529632	2.10231e+07		144263		48058.9	1.89362e+06	1.15592e+06	431235	591125	491572	523051	1
FALSE	High	Master Protein	P22695	Cytochrome b-c1 complex subunit 2, mitochondrial OS=Homo sapiens OX=9606 GN=UQCRC2 PE=1 SV=3	>sp|P22695|QCR2_HUMAN Cytochrome b-c1 complex subunit 2, mitochondrial OS=Homo sapiens OX=9606 GN=UQCRC2 PE=1 SV=3	0	72.633	28	12	65	12	453	48.4	8.63	1282	12	0	3.42135e+06	4.47906e+06	9.15739e+06	7.69788e+06	1.0361e+06	657002	1.48659e+06	1.47572e+06	4.59912e+07	2.7519e+07	3.91834e+07	2.60501e+07	1.23915e+07	8.21081e+06	1
FALSE	High	Master Protein	Q9UKY7	Protein CDV3 homolog OS=Homo sapiens OX=9606 GN=CDV3 PE=1 SV=1	>sp|Q9UKY7|CDV3_HUMAN Protein CDV3 homolog OS=Homo sapiens OX=9606 GN=CDV3 PE=1 SV=1	0	72.562	52	8	30	8	258	27.3	6.4	1016	8	0	6.3647e+06	9.05161e+06	3.67237e+07	13041984	391429	1.1023e+06		332841		1.05273e+06	691008	381331		499740	1
FALSE	High	Master Protein	P04792	Heat shock protein beta-1 OS=Homo sapiens OX=9606 GN=HSPB1 PE=1 SV=2	>sp|P04792|HSPB1_HUMAN Heat shock protein beta-1 OS=Homo sapiens OX=9606 GN=HSPB1 PE=1 SV=2	0	72.078	59	9	64	9	205	22.8	6.4	1366	9	0	9.53584e+06	8.49591e+06	3.35379e+07	2.03404e+07	2.40764e+06	2.06814e+06	2.79148e+06	3.94771e+06	3.33381e+07	2.28763e+07	4.01521e+07	2.5653e+07	7.95817e+07	3.49501e+07	1
FALSE	High	Master Protein	P26038	Moesin OS=Homo sapiens OX=9606 GN=MSN PE=1 SV=3	>sp|P26038|MOES_HUMAN Moesin OS=Homo sapiens OX=9606 GN=MSN PE=1 SV=3	0	71.533	29	17	45	15	577	67.8	6.4	543	17	2	1.79458e+07	1.51532e+07	7.5583e+07	4.9576e+07	771608	1.02983e+06	1.21033e+06	764075	4.08904e+06	2.86037e+06	3.02883e+06	3.43097e+06	1.23647e+07	9.2407e+06	1
FALSE	High	Master Protein	Q12765	Secernin-1 OS=Homo sapiens OX=9606 GN=SCRN1 PE=1 SV=2	>sp|Q12765|SCRN1_HUMAN Secernin-1 OS=Homo sapiens OX=9606 GN=SCRN1 PE=1 SV=2	0	71.364	19	8	60	8	414	46.4	4.75	964	8	0	1.18231e+07	8.93063e+06	4.63612e+07	2.96138e+07	2.25931e+06	1.36389e+06	8.30707e+06	5.24497e+06	5.80979e+07	3.85095e+07	5.81945e+07	4.2456e+07	9.32799e+07	5.80737e+07	1
FALSE	High	Master Protein	P45880	Voltage-dependent anion-selective channel protein 2 OS=Homo sapiens OX=9606 GN=VDAC2 PE=1 SV=2	>sp|P45880|VDAC2_HUMAN Voltage-dependent anion-selective channel protein 2 OS=Homo sapiens OX=9606 GN=VDAC2 PE=1 SV=2	0	71.298	50	12	42	12	294	31.5	7.56	572	12	0	3.34007e+06	2.77773e+06	4.74078e+06	2.57525e+06	407056	840752	380538	333786	2.71091e+07	1.73732e+07	3.09493e+07	2.21394e+07	3.58206e+06	2.79326e+06	1
FALSE	High	Master Protein	Q06830	Peroxiredoxin-1 OS=Homo sapiens OX=9606 GN=PRDX1 PE=1 SV=1	>sp|Q06830|PRDX1_HUMAN Peroxiredoxin-1 OS=Homo sapiens OX=9606 GN=PRDX1 PE=1 SV=1	0	70.965	48	10	87	8	199	22.1	8.13	1088	10	2	3.75168e+07	3.97722e+07	7.21997e+07	4.64501e+07	2.10726e+07	1.19821e+07	1.20971e+07	9.04972e+06	1.46378e+08	8.97954e+07	1.12979e+08	6.83612e+07	7.74786e+07	4.64758e+07	1
FALSE	High	Master Protein	P84243	Histone H3.3 OS=Homo sapiens OX=9606 GN=H3-3A PE=1 SV=2	>sp|P84243|H33_HUMAN Histone H3.3 OS=Homo sapiens OX=9606 GN=H3-3A PE=1 SV=2	0	70.827	41	11	92	11	136	15.3	11.27	1226	11	0	7.80511e+08	736408062	3.30397e+08	1.77224e+08	8.96025e+06	6.00689e+06	1.98454e+06	1.73249e+06	8.73504e+07	5.38832e+07	5.32349e+07	3.50799e+07	2.60056e+07	1.49794e+07	1
FALSE	High	Master Protein	P28331	NADH-ubiquinone oxidoreductase 75 kDa subunit, mitochondrial OS=Homo sapiens OX=9606 GN=NDUFS1 PE=1 SV=3	>sp|P28331|NDUS1_HUMAN NADH-ubiquinone oxidoreductase 75 kDa subunit, mitochondrial OS=Homo sapiens OX=9606 GN=NDUFS1 PE=1 SV=3	0	69.365	20	12	63	12	727	79.4	6.23	675	12	0	4.67034e+06	5.71882e+06	1.45422e+07	6.63726e+06	374683	657038	1.94527e+06	2.11004e+06	3.39317e+07	2.25657e+07	3.42693e+07	2.2674e+07	2.91685e+07	1.81323e+07	1
FALSE	High	Master Protein	P63104	14-3-3 protein zeta/delta OS=Homo sapiens OX=9606 GN=YWHAZ PE=1 SV=1	>sp|P63104|1433Z_HUMAN 14-3-3 protein zeta/delta OS=Homo sapiens OX=9606 GN=YWHAZ PE=1 SV=1	0	68.464	32	9	102	8	245	27.7	4.79	1068	9	0	2.90553e+07	2.57079e+07	1.50349e+08	9.72437e+07	1.1191e+07	7.16329e+06	2.55559e+07	2.48029e+07	5.84113e+07	4.78024e+07	4.04676e+07	3.42389e+07	6.94231e+07	4.45963e+07	1
FALSE	High	Master Protein	Q9Y6U3	Adseverin OS=Homo sapiens OX=9606 GN=SCIN PE=1 SV=4	>sp|Q9Y6U3|ADSV_HUMAN Adseverin OS=Homo sapiens OX=9606 GN=SCIN PE=1 SV=4	0	68.374	24	16	33	16	715	80.4	5.71	375	16	0	8.87363e+06	9.96701e+06	4.53765e+07	2.926e+07	1.12827e+06	512197	399174	1.10725e+06	1.10611e+06	615285	1.92889e+06	938240	1.72186e+06	2.09323e+06	1
FALSE	High	Master Protein	P62805	Histone H4 OS=Homo sapiens OX=9606 GN=H4C1 PE=1 SV=2	>sp|P62805|H4_HUMAN Histone H4 OS=Homo sapiens OX=9606 GN=H4C1 PE=1 SV=2	0	67.744	59	12	79	12	103	11.4	11.36	815	12	0	1.54874e+08	1.60915e+08	110970963	6.13975e+07	1.0159e+07	5.70823e+06	2.66408e+06	1.99585e+06	4.83559e+07	2.91125e+07	1.89622e+07	1.29494e+07	1.16989e+07	7.08112e+06	1
FALSE	High	Master Protein	P50395	Rab GDP dissociation inhibitor beta OS=Homo sapiens OX=9606 GN=GDI2 PE=1 SV=2	>sp|P50395|GDIB_HUMAN Rab GDP dissociation inhibitor beta OS=Homo sapiens OX=9606 GN=GDI2 PE=1 SV=2	0	67.414	36	12	78	9	445	50.6	6.47	729	12	0	8.75701e+06	7.03603e+06	4.35213e+07	3.1775e+07	2.94217e+06	2.74225e+06	4.05875e+06	3.00681e+06	9.94247e+06	6.70678e+06	6.70363e+06	5.22332e+06	1.30745e+07	6.71265e+06	1
FALSE	High	Master Protein	P13804	Electron transfer flavoprotein subunit alpha, mitochondrial OS=Homo sapiens OX=9606 GN=ETFA PE=1 SV=1	>sp|P13804|ETFA_HUMAN Electron transfer flavoprotein subunit alpha, mitochondrial OS=Homo sapiens OX=9606 GN=ETFA PE=1 SV=1	0	67.383	33	12	41	12	333	35.1	8.38	505	12	0	1.27654e+06	2.09276e+06	2.61928e+06	3.37911e+06			143777	201614	1.24497e+07	9.61154e+06	1.36794e+07	9.19052e+06	9.13725e+06	6.08746e+06	1
FALSE	High	Master Protein	Q96CX2	BTB/POZ domain-containing protein KCTD12 OS=Homo sapiens OX=9606 GN=KCTD12 PE=1 SV=1	>sp|Q96CX2|KCD12_HUMAN BTB/POZ domain-containing protein KCTD12 OS=Homo sapiens OX=9606 GN=KCTD12 PE=1 SV=1	0	67.382	36	10	46	10	325	35.7	5.64	672	10	0	2.04255e+07	2.04902e+07	7.82689e+07	5.41442e+07	6183838	2.33705e+06	1.73355e+06	1.3267e+06	4.45642e+06	2.55801e+06	916362	1.24176e+06	6.9177e+06	4.28745e+06	1
FALSE	High	Master Protein	P10253	Lysosomal alpha-glucosidase OS=Homo sapiens OX=9606 GN=GAA PE=1 SV=4	>sp|P10253|LYAG_HUMAN Lysosomal alpha-glucosidase OS=Homo sapiens OX=9606 GN=GAA PE=1 SV=4	0	66.666	15	10	35	10	952	105.3	6	474	10	0	1.42704e+07	1.68399e+07	2.97501e+07	1.90867e+07	574096	877092		115623	649398	946837	1.08968e+06	1.22e+06		515655	1
FALSE	High	Master Protein	P14854	Cytochrome c oxidase subunit 6B1 OS=Homo sapiens OX=9606 GN=COX6B1 PE=1 SV=2	>sp|P14854|CX6B1_HUMAN Cytochrome c oxidase subunit 6B1 OS=Homo sapiens OX=9606 GN=COX6B1 PE=1 SV=2	0	66.44	67	9	95	9	86	10.2	7.05	844	9	0	14402228	1.54549e+07	5.55231e+07	3.26676e+07	5703062	3.92385e+06	1.16734e+07	6.24454e+06	1.02103e+08	6.90539e+07	8.6064e+07	5.72028e+07	1.03136e+08	4.96067e+07	1
FALSE	High	Master Protein	P30086	Phosphatidylethanolamine-binding protein 1 OS=Homo sapiens OX=9606 GN=PEBP1 PE=1 SV=3	>sp|P30086|PEBP1_HUMAN Phosphatidylethanolamine-binding protein 1 OS=Homo sapiens OX=9606 GN=PEBP1 PE=1 SV=3	0	66.357	64	9	60	9	187	21	7.53	1072	9	0	8.07674e+06	9.43553e+06	2.01929e+07	1.6016e+07	3.56222e+06	1.6969e+06	1.13478e+06	985036	3.1412e+07	1.98454e+07	3.75034e+07	2.36253e+07	2.36621e+07	1.47106e+07	1
FALSE	High	Master Protein	P31946	14-3-3 protein beta/alpha OS=Homo sapiens OX=9606 GN=YWHAB PE=1 SV=3	>sp|P31946|1433B_HUMAN 14-3-3 protein beta/alpha OS=Homo sapiens OX=9606 GN=YWHAB PE=1 SV=3	0	66.157	33	9	76	7	246	28.1	4.83	712	9	0	1.217e+07	8.87063e+06	4.6082e+07	2.8004e+07	1402964	876931	2.63771e+06	3.19609e+06	5.99486e+06	6.6065e+06	5.21885e+06	4.87513e+06	1.25897e+07	8.29885e+06	1
FALSE	High	Master Protein	Q9NX63	MICOS complex subunit MIC19 OS=Homo sapiens OX=9606 GN=CHCHD3 PE=1 SV=1	>sp|Q9NX63|MIC19_HUMAN MICOS complex subunit MIC19 OS=Homo sapiens OX=9606 GN=CHCHD3 PE=1 SV=1	0	65.598	58	12	30	12	227	26.1	8.28	130	12	0	4.98743e+06	4.55675e+06	8.66389e+06	6.15069e+06	376686	597488	369018	446195	2.97963e+07	2.10749e+07	3.11614e+07	2.22623e+07	5.78358e+06	5.2423e+06	1
FALSE	High	Master Protein	P62328	Thymosin beta-4 OS=Homo sapiens OX=9606 GN=TMSB4X PE=1 SV=2	>sp|P62328|TYB4_HUMAN Thymosin beta-4 OS=Homo sapiens OX=9606 GN=TMSB4X PE=1 SV=2	0	65.28	91	5	66	5	44	5.1	5.06	1129	5	0	1.09752e+08	1.11018e+08	1.10714e+09	6.82363e+08	4.58613e+07	2.75449e+07	1.98852e+07	1.38597e+07	2.29325e+07	1.43536e+07	1.39443e+07	9.54686e+06	2.72233e+07	1.91344e+07	1
FALSE	High	Master Protein	O00499	Myc box-dependent-interacting protein 1 OS=Homo sapiens OX=9606 GN=BIN1 PE=1 SV=1	>sp|O00499|BIN1_HUMAN Myc box-dependent-interacting protein 1 OS=Homo sapiens OX=9606 GN=BIN1 PE=1 SV=1	0	65.006	27	10	37	10	593	64.7	5.06	332	10	0	7.97564e+06	9.67728e+06	3.68851e+07	1.54362e+07	5.28343e+06	2.83741e+06	2.92165e+06	5.32712e+06	5.61944e+06	3.61034e+06	4.89368e+06	3.47172e+06	5.64532e+06	3.39098e+06	1
FALSE	High	Master Protein	O43707	Alpha-actinin-4 OS=Homo sapiens OX=9606 GN=ACTN4 PE=1 SV=2	>sp|O43707|ACTN4_HUMAN Alpha-actinin-4 OS=Homo sapiens OX=9606 GN=ACTN4 PE=1 SV=2	0	64.947	15	12	37	7	911	104.8	5.44	454	12	5	1.08679e+06	2.81132e+06	1.90988e+07	1.25479e+07	1.3616e+06	361585	1.50445e+06	2.33914e+06	3.18526e+06	2.91147e+06	2171434	1.51006e+06	1.88416e+06	2.0693e+06	1
FALSE	High	Master Protein	P30405	Peptidyl-prolyl cis-trans isomerase F, mitochondrial OS=Homo sapiens OX=9606 GN=PPIF PE=1 SV=1	>sp|P30405|PPIF_HUMAN Peptidyl-prolyl cis-trans isomerase F, mitochondrial OS=Homo sapiens OX=9606 GN=PPIF PE=1 SV=1	0	64.944	42	10	73	9	207	22	9.38	929	10	1	1.09713e+07	1.14852e+07	5.66105e+07	2.75571e+07	4.90095e+06	2.19056e+06	5.18083e+06	4.12141e+06	9.18417e+07	5.05643e+07	104655742	7.14423e+07	4.97331e+07	2.79349e+07	1
FALSE	High	Master Protein	Q5T749	Keratinocyte proline-rich protein OS=Homo sapiens OX=9606 GN=KPRP PE=1 SV=1	>sp|Q5T749|KPRP_HUMAN Keratinocyte proline-rich protein OS=Homo sapiens OX=9606 GN=KPRP PE=1 SV=1	0	64.906	18	8	52	8	579	64.1	8.27	1009	8	0		678702	1.41597e+07	8.78044e+06	2.20084e+07	1.50743e+07	1.05813e+07	4.50429e+06	1.33537e+07	8.62473e+06	1.03613e+07	7.57067e+06	4.36303e+06	4.1568e+06	1
FALSE	High	Master Protein	P40121	Macrophage-capping protein OS=Homo sapiens OX=9606 GN=CAPG PE=1 SV=2	>sp|P40121|CAPG_HUMAN Macrophage-capping protein OS=Homo sapiens OX=9606 GN=CAPG PE=1 SV=2	0	64.712	28	9	42	9	348	38.5	6.19	741	9	0	3.0382e+07	32592579	1.07745e+08	4.79096e+07	3.02065e+06	1.85828e+06	1.14204e+06	550212	4.40665e+06	2.8227e+06	4.18166e+06	3.00178e+06	6.56682e+06	3.9983e+06	1
FALSE	High	Master Protein	Q01518	Adenylyl cyclase-associated protein 1 OS=Homo sapiens OX=9606 GN=CAP1 PE=1 SV=5	>sp|Q01518|CAP1_HUMAN Adenylyl cyclase-associated protein 1 OS=Homo sapiens OX=9606 GN=CAP1 PE=1 SV=5	0	64.664	27	11	46	11	475	51.9	8.06	636	11	0	2.02564e+07	1.98241e+07	1.16351e+08	6.06048e+07	2.36302e+06	1.77046e+06	3.23679e+06	1.84486e+06	5.95859e+06	3.10536e+06	5.30591e+06	3.00238e+06	1.58335e+07	1.15914e+07	1
FALSE	High	Master Protein	P00918	Carbonic anhydrase 2 OS=Homo sapiens OX=9606 GN=CA2 PE=1 SV=2	>sp|P00918|CAH2_HUMAN Carbonic anhydrase 2 OS=Homo sapiens OX=9606 GN=CA2 PE=1 SV=2	0	64.407	40	11	54	11	260	29.2	7.4	583	11	0		445098	2.34243e+06	1.65013e+06	6.92121e+06	8.71422e+06	2.38293e+07	1.64205e+07	3.55656e+07	2.0729e+07	3.0492e+07	2.24999e+07	4.12188e+07	2.68174e+07	1
FALSE	High	Master Protein	P80404	4-aminobutyrate aminotransferase, mitochondrial OS=Homo sapiens OX=9606 GN=ABAT PE=1 SV=3	>sp|P80404|GABT_HUMAN 4-aminobutyrate aminotransferase, mitochondrial OS=Homo sapiens OX=9606 GN=ABAT PE=1 SV=3	0	64.063	24	12	31	12	500	56.4	7.96	579	12	0			1.41972e+06	1.29298e+06			311103	231896	7738333	5.03446e+06	8.56706e+06	7.32864e+06	2.34248e+07	1.3751e+07	1
FALSE	High	Master Protein	O43865	S-adenosylhomocysteine hydrolase-like protein 1 OS=Homo sapiens OX=9606 GN=AHCYL1 PE=1 SV=2	>sp|O43865|SAHH2_HUMAN S-adenosylhomocysteine hydrolase-like protein 1 OS=Homo sapiens OX=9606 GN=AHCYL1 PE=1 SV=2	0	63.297	26	14	53	2	530	58.9	6.89	248	14	0															1
FALSE	High	Master Protein	Q6S8J3	POTE ankyrin domain family member E OS=Homo sapiens OX=9606 GN=POTEE PE=2 SV=3	>sp|Q6S8J3|POTEE_HUMAN POTE ankyrin domain family member E OS=Homo sapiens OX=9606 GN=POTEE PE=2 SV=3	0	63.278	8	9	83	2	1075	121.3	6.2	1524	9	0									5.65121e+06	4.07742e+06					1
FALSE	High	Master Protein	P55084	Trifunctional enzyme subunit beta, mitochondrial OS=Homo sapiens OX=9606 GN=HADHB PE=1 SV=3	>sp|P55084|ECHB_HUMAN Trifunctional enzyme subunit beta, mitochondrial OS=Homo sapiens OX=9606 GN=HADHB PE=1 SV=3	0	61.981	27	13	49	13	474	51.3	9.41	757	13	0	3.28073e+06	3.10198e+06	1.96187e+06	1.86115e+06	220846	157532	364747	283830	3.35406e+07	2.15601e+07	28695135	1.84104e+07	1.12502e+07	7.85278e+06	1
FALSE	High	Master Protein	Q9UIJ7	GTP:AMP phosphotransferase AK3, mitochondrial OS=Homo sapiens OX=9606 GN=AK3 PE=1 SV=4	>sp|Q9UIJ7|KAD3_HUMAN GTP:AMP phosphotransferase AK3, mitochondrial OS=Homo sapiens OX=9606 GN=AK3 PE=1 SV=4	0	61.461	32	8	46	8	227	25.6	9.16	268	8	0	325697	581180	1.32734e+06	2.06182e+06	233193	85723.2			1.61488e+07	1.02868e+07	8.05827e+06	6.24281e+06	2.01464e+07	1.33744e+07	1
FALSE	High	Master Protein	Q15365	Poly(rC)-binding protein 1 OS=Homo sapiens OX=9606 GN=PCBP1 PE=1 SV=2	>sp|Q15365|PCBP1_HUMAN Poly(rC)-binding protein 1 OS=Homo sapiens OX=9606 GN=PCBP1 PE=1 SV=2	0	61.206	26	8	48	4	356	37.5	7.09	818	8	5	9.15716e+06	7.70331e+06	2.89192e+07	1.57092e+07	2.26914e+06	1.10171e+06	2.2593e+06	5.08943e+06	7.26736e+06	6.23896e+06	9.9461e+06	6.35957e+06	7.23827e+06	4.9215e+06	1
FALSE	High	Master Protein	P10636	Microtubule-associated protein tau OS=Homo sapiens OX=9606 GN=MAPT PE=1 SV=5	>sp|P10636|TAU_HUMAN Microtubule-associated protein tau OS=Homo sapiens OX=9606 GN=MAPT PE=1 SV=5	0	60.599	19	11	54	11	758	78.9	6.71	496	11	0	813919	1.46667e+06	8.70446e+06	8.086e+06	5.7794e+06	3.27443e+06	7.32152e+06	7.87657e+06	1.31362e+07	7.30621e+06	1.30086e+07	1.16025e+07	1.77242e+07	1.19579e+07	1
FALSE	High	Master Protein	P14625	Endoplasmin OS=Homo sapiens OX=9606 GN=HSP90B1 PE=1 SV=1	>sp|P14625|ENPL_HUMAN Endoplasmin OS=Homo sapiens OX=9606 GN=HSP90B1 PE=1 SV=1	0	59.878	15	14	55	14	803	92.4	4.84	555	14	0	3.34513e+07	2.74854e+07	1.22048e+08	1.08538e+08	1.16171e+06	1.22378e+06	1.97333e+06	1.87175e+06	1.72237e+07	1.11393e+07	1.45539e+07	1.13925e+07	2.64355e+07	1.2091e+07	1
FALSE	High	Master Protein	P15121	Aldo-keto reductase family 1 member B1 OS=Homo sapiens OX=9606 GN=AKR1B1 PE=1 SV=3	>sp|P15121|ALDR_HUMAN Aldo-keto reductase family 1 member B1 OS=Homo sapiens OX=9606 GN=AKR1B1 PE=1 SV=3	0	59.423	40	10	54	10	316	35.8	6.98	312	10	0	4.41939e+07	4.59159e+07	1.58752e+08	7.80623e+07	5.20401e+06	3910072	1.44137e+06	872782	8.67978e+06	5.78616e+06	8.26604e+06	7.15595e+06	10690716	7.43831e+06	1
FALSE	High	Master Protein	P25786	Proteasome subunit alpha type-1 OS=Homo sapiens OX=9606 GN=PSMA1 PE=1 SV=1	>sp|P25786|PSA1_HUMAN Proteasome subunit alpha type-1 OS=Homo sapiens OX=9606 GN=PSMA1 PE=1 SV=1	0	59.257	25	6	51	6	263	29.5	6.61	815	6	0	1.02781e+07	7.16296e+06	5.79512e+07	3.73132e+07	1.48537e+06	1.53288e+06	1.89367e+06	1.52266e+06	6.45794e+06	6.56432e+06	9.28614e+06	5.5834e+06	7.65666e+06	4.34015e+06	1
FALSE	High	Master Protein	P23246	Splicing factor, proline- and glutamine-rich OS=Homo sapiens OX=9606 GN=SFPQ PE=1 SV=2	>sp|P23246|SFPQ_HUMAN Splicing factor, proline- and glutamine-rich OS=Homo sapiens OX=9606 GN=SFPQ PE=1 SV=2	0	59.163	15	10	39	10	707	76.1	9.44	727	10	0	2.26942e+07	2.26036e+07	7.58532e+07	4.19007e+07	1.31894e+06	882522	1.44512e+06	1.33931e+06	8.26258e+06	5.98295e+06	1.37647e+07	9.70159e+06	8.8121e+06	4.78459e+06	1
FALSE	High	Master Protein	P40925	Malate dehydrogenase, cytoplasmic OS=Homo sapiens OX=9606 GN=MDH1 PE=1 SV=4	>sp|P40925|MDHC_HUMAN Malate dehydrogenase, cytoplasmic OS=Homo sapiens OX=9606 GN=MDH1 PE=1 SV=4	0	59.129	25	8	48	8	334	36.4	7.36	723	8	0	8641219	9.91008e+06	2.8755e+07	1.91643e+07	987775	1.67352e+06	6.05457e+06	4.68888e+06	2.89145e+07	1.87035e+07	1.60976e+07	9.8868e+06	1.29279e+07	7.84971e+06	1
FALSE	High	Master Protein	P09211	Glutathione S-transferase P OS=Homo sapiens OX=9606 GN=GSTP1 PE=1 SV=2	>sp|P09211|GSTP1_HUMAN Glutathione S-transferase P OS=Homo sapiens OX=9606 GN=GSTP1 PE=1 SV=2	0	59.079	37	7	66	7	210	23.3	5.64	822	7	0	4.25641e+07	4.67803e+07	1.47438e+08	8.70241e+07	1.15728e+07	7.78357e+06	7226155	6.25831e+06	1.80453e+07	1.30137e+07	36628173	2.25555e+07	3.60183e+07	2.30513e+07	1
FALSE	High	Master Protein	O14672	Disintegrin and metalloproteinase domain-containing protein 10 OS=Homo sapiens OX=9606 GN=ADAM10 PE=1 SV=1	>sp|O14672|ADA10_HUMAN Disintegrin and metalloproteinase domain-containing protein 10 OS=Homo sapiens OX=9606 GN=ADAM10 PE=1 SV=1	0	58.041	5	4	31	4	748	84.1	7.77	777	4	0	570446	1.23082e+06	4.69094e+06	2.53691e+06	8.36836e+06	6.03593e+06	8.04568e+06	3.56986e+06	3.65968e+06	2.31349e+06	3.41631e+06	2.94559e+06	2.28538e+06	1.65317e+06	1
FALSE	High	Master Protein	Q02413	Desmoglein-1 OS=Homo sapiens OX=9606 GN=DSG1 PE=1 SV=2	>sp|Q02413|DSG1_HUMAN Desmoglein-1 OS=Homo sapiens OX=9606 GN=DSG1 PE=1 SV=2	0	57.957	15	9	37	9	1049	113.7	5.03	823	9	0	656640		2.66678e+06	4.95846e+06	1.63615e+07	1.13972e+07	6.53608e+06	4.1068e+06	2.25635e+06	2.20847e+06	2.05081e+06	2.94845e+06	3.22238e+06	2.67914e+06	1
FALSE	High	Master Protein	P80723	Brain acid soluble protein 1 OS=Homo sapiens OX=9606 GN=BASP1 PE=1 SV=2	>sp|P80723|BASP1_HUMAN Brain acid soluble protein 1 OS=Homo sapiens OX=9606 GN=BASP1 PE=1 SV=2	0	57.811	65	8	49	8	227	22.7	4.63	843	8	0	5084001	7066997	3.3098e+07	2.9192e+07	4.89395e+06	3.78781e+06	9.72882e+06	9.09539e+06	1.28949e+07	8.30667e+06	6.43841e+06	7.68966e+06	1.21005e+07	8.40455e+06	1
FALSE	High	Master Protein	Q04695	Keratin, type I cytoskeletal 17 OS=Homo sapiens OX=9606 GN=KRT17 PE=1 SV=2	>sp|Q04695|K1C17_HUMAN Keratin, type I cytoskeletal 17 OS=Homo sapiens OX=9606 GN=KRT17 PE=1 SV=2	0	57.715	31	11	69	6	432	48.1	5.02	901	11	0		1.64316e+06	9.92785e+06	6.14283e+06	1.33569e+07	8.56156e+06	3.82321e+06	3.99677e+06	5.31583e+06	3.4502e+06	3.84122e+06	2.93462e+06	2415086	1.45641e+06	1
FALSE	High	Master Protein	P62258	14-3-3 protein epsilon OS=Homo sapiens OX=9606 GN=YWHAE PE=1 SV=1	>sp|P62258|1433E_HUMAN 14-3-3 protein epsilon OS=Homo sapiens OX=9606 GN=YWHAE PE=1 SV=1	0	57.62	29	9	90	8	255	29.2	4.74	605	9	0	17552829	2.08508e+07	1.05799e+08	6.45954e+07	1.71151e+07	1.03151e+07	1.70217e+07	1.25832e+07	1.04117e+08	7.38539e+07	84771702	5.8335e+07	5.13629e+07	3.59704e+07	1
FALSE	High	Master Protein	P23528	Cofilin-1 OS=Homo sapiens OX=9606 GN=CFL1 PE=1 SV=3	>sp|P23528|COF1_HUMAN Cofilin-1 OS=Homo sapiens OX=9606 GN=CFL1 PE=1 SV=3	0	57.497	54	9	56	6	166	18.5	8.09	871	9	3	2.4425e+07	2.29661e+07	1.93412e+08	7.4417e+07	8.79333e+06	5.58178e+06	5.8479e+06	5.48934e+06	2.23294e+07	1.38201e+07	1.96463e+07	1.41683e+07	2.72136e+07	1.76732e+07	1
FALSE	High	Master Protein	P50897	Palmitoyl-protein thioesterase 1 OS=Homo sapiens OX=9606 GN=PPT1 PE=1 SV=1	>sp|P50897|PPT1_HUMAN Palmitoyl-protein thioesterase 1 OS=Homo sapiens OX=9606 GN=PPT1 PE=1 SV=1	0	57.469	17	5	49	5	306	34.2	6.52	812	5	0	1.28585e+07	1.49298e+07	4.53896e+07	3.14988e+07	999323	1.12666e+06	1.47263e+06	1.1734e+06	3.12937e+07	2.00487e+07	1.29831e+07	9.54205e+06	1.50332e+07	9.80025e+06	1
FALSE	High	Master Protein	P49411	Elongation factor Tu, mitochondrial OS=Homo sapiens OX=9606 GN=TUFM PE=1 SV=2	>sp|P49411|EFTU_HUMAN Elongation factor Tu, mitochondrial OS=Homo sapiens OX=9606 GN=TUFM PE=1 SV=2	0	57.182	23	11	35	11	452	49.5	7.61	434	11	0	8.67623e+06	1.0699e+07	914027	645822		546256	390132	671827	2.11878e+07	1.4379e+07	2.30809e+07	1.71978e+07	1.27891e+06	454371	1
FALSE	High	Master Protein	P11310	Medium-chain specific acyl-CoA dehydrogenase, mitochondrial OS=Homo sapiens OX=9606 GN=ACADM PE=1 SV=1	>sp|P11310|ACADM_HUMAN Medium-chain specific acyl-CoA dehydrogenase, mitochondrial OS=Homo sapiens OX=9606 GN=ACADM PE=1 SV=1	0	56.912	26	10	37	10	421	46.6	8.37	498	10	0	2.72648e+06	4.1189e+06	5.58114e+06	4.72108e+06		50124.5		126008	1.85937e+07	1.16949e+07	2.17115e+07	1.33216e+07	1.37259e+07	9.31274e+06	1
FALSE	High	Master Protein	P12532	Creatine kinase U-type, mitochondrial OS=Homo sapiens OX=9606 GN=CKMT1A PE=1 SV=1	>sp|P12532|KCRU_HUMAN Creatine kinase U-type, mitochondrial OS=Homo sapiens OX=9606 GN=CKMT1A PE=1 SV=1	0	56.461	27	10	49	10	417	47	8.34	398	10	0		1.52955e+06	2.44846e+07	1.27981e+07	1.55977e+06	955584	7.16805e+06	4.7558e+06	9.07929e+06	7.06913e+06	6.42481e+06	4.78205e+06	1.11162e+07	8.00033e+06	1
FALSE	High	Master Protein	P13987	CD59 glycoprotein OS=Homo sapiens OX=9606 GN=CD59 PE=1 SV=1	>sp|P13987|CD59_HUMAN CD59 glycoprotein OS=Homo sapiens OX=9606 GN=CD59 PE=1 SV=1	0	56.312	28	7	62	7	128	14.2	6.48	385	7	0	3.01374e+06	4.48069e+06	2.15782e+07	1.36814e+07	1.28642e+07	8.1553e+06	1.21845e+07	1.0841e+07	6.78879e+07	4.48774e+07	4.47665e+07	2.77453e+07	5.93572e+07	32736165	1
FALSE	High	Master Protein	Q14697	Neutral alpha-glucosidase AB OS=Homo sapiens OX=9606 GN=GANAB PE=1 SV=3	>sp|Q14697|GANAB_HUMAN Neutral alpha-glucosidase AB OS=Homo sapiens OX=9606 GN=GANAB PE=1 SV=3	0	56.111	14	11	49	11	944	106.8	6.14	418	11	0	1.44538e+07	1.60942e+07	3.55356e+07	1.89307e+07	911925	876439	251342	616505	2.11975e+07	1.35636e+07	1.63439e+07	1.26861e+07	7.74677e+06	5.65472e+06	1
FALSE	High	Master Protein	Q14847	LIM and SH3 domain protein 1 OS=Homo sapiens OX=9606 GN=LASP1 PE=1 SV=2	>sp|Q14847|LASP1_HUMAN LIM and SH3 domain protein 1 OS=Homo sapiens OX=9606 GN=LASP1 PE=1 SV=2	0	55.867	34	7	32	7	261	29.7	7.05	379	7	0	1.28737e+07	1.09247e+07	2.68508e+07	1.8447e+07	806950	539669	197835	297478	1.57448e+06	1.62551e+06	1974748	1.58712e+06	5.57245e+06	4.29494e+06	1
FALSE	High	Master Protein	Q9BR76	Coronin-1B OS=Homo sapiens OX=9606 GN=CORO1B PE=1 SV=1	>sp|Q9BR76|COR1B_HUMAN Coronin-1B OS=Homo sapiens OX=9606 GN=CORO1B PE=1 SV=1	0	55.551	20	7	25	7	489	54.2	5.88	457	7	0	9.2273e+06	1.15079e+07	1.40026e+07	7.30767e+06	89908.9	422489	270464	97541	185168		2.39141e+06	1.6387e+06	1.01876e+06	1.19079e+06	1
FALSE	High	Master Protein	P07237	Protein disulfide-isomerase OS=Homo sapiens OX=9606 GN=P4HB PE=1 SV=3	>sp|P07237|PDIA1_HUMAN Protein disulfide-isomerase OS=Homo sapiens OX=9606 GN=P4HB PE=1 SV=3	0	55.068	18	9	41	9	508	57.1	4.87	660	9	0	2.51066e+06	2.86054e+06	2.4496e+07	1.95994e+07	467104	336676	732886	858245	1.0333e+07	8.84671e+06	5.83802e+06	4.15216e+06	9.73746e+06	7.45011e+06	1
FALSE	High	Master Protein	P62879	Guanine nucleotide-binding protein G(I)/G(S)/G(T) subunit beta-2 OS=Homo sapiens OX=9606 GN=GNB2 PE=1 SV=3	>sp|P62879|GBB2_HUMAN Guanine nucleotide-binding protein G(I)/G(S)/G(T) subunit beta-2 OS=Homo sapiens OX=9606 GN=GNB2 PE=1 SV=3	0	54.596	20	7	63	2	340	37.3	6	591	7	3	1.62498e+07	1.81784e+07	2.93373e+07	1.49796e+07	1.02649e+07	5.26668e+06	5.1323e+06	3.51989e+06	7.06867e+07	4.09642e+07	5.44609e+07	3.93248e+07	2.35389e+07	1.42132e+07	1
FALSE	High	Master Protein	P07339	Cathepsin D OS=Homo sapiens OX=9606 GN=CTSD PE=1 SV=1	>sp|P07339|CATD_HUMAN Cathepsin D OS=Homo sapiens OX=9606 GN=CTSD PE=1 SV=1	0	54.348	26	10	41	10	412	44.5	6.54	226	10	0	1.69631e+07	1.86074e+07	7.11258e+07	4.4494e+07	2.83767e+06	1.79723e+06	2.21709e+06	1.87693e+06	3.00965e+07	2.23762e+07	20675153	1.50734e+07	2.70895e+07	1.55831e+07	1
FALSE	High	Master Protein	P19367	Hexokinase-1 OS=Homo sapiens OX=9606 GN=HK1 PE=1 SV=3	>sp|P19367|HXK1_HUMAN Hexokinase-1 OS=Homo sapiens OX=9606 GN=HK1 PE=1 SV=3	0	54.317	13	12	44	12	917	102.4	6.8	315	12	0	4.11685e+06	3.5555e+06	1.69372e+07	9.75154e+06	588745	892144	3.39424e+06	2.23291e+06	1.80337e+07	1.22897e+07	1.41174e+07	1.04852e+07	1.13297e+07	7.60072e+06	1
FALSE	High	Master Protein	O14745	Na(+)/H(+) exchange regulatory cofactor NHE-RF1 OS=Homo sapiens OX=9606 GN=SLC9A3R1 PE=1 SV=4	>sp|O14745|NHRF1_HUMAN Na(+)/H(+) exchange regulatory cofactor NHE-RF1 OS=Homo sapiens OX=9606 GN=SLC9A3R1 PE=1 SV=4	0	53.991	48	9	38	9	358	38.8	5.77	428	9	0				745652	450287	302158	580751	586461	2.28033e+07	1.61111e+07	1.44889e+07	1.07188e+07	1.29569e+07	8.95849e+06	1
FALSE	High	Master Protein	Q14195	Dihydropyrimidinase-related protein 3 OS=Homo sapiens OX=9606 GN=DPYSL3 PE=1 SV=1	>sp|Q14195|DPYL3_HUMAN Dihydropyrimidinase-related protein 3 OS=Homo sapiens OX=9606 GN=DPYSL3 PE=1 SV=1	0	53.526	22	10	56	7	570	61.9	6.49	1120	10	0	545684	991399	2.15564e+06	1.83439e+06	240996		1.18738e+06	1.20808e+06	1.36211e+07	9.17654e+06	1.2262e+07	7.8146e+06	8.72464e+06	5.6186e+06	1
FALSE	High	Master Protein	P35611	Alpha-adducin OS=Homo sapiens OX=9606 GN=ADD1 PE=1 SV=2	>sp|P35611|ADDA_HUMAN Alpha-adducin OS=Homo sapiens OX=9606 GN=ADD1 PE=1 SV=2	0	53.451	21	10	45	8	737	80.9	5.83	451	10	3	1.22842e+06	1.86277e+06	6.85418e+06	6.04058e+06	2.52699e+06	1.35576e+06	4.10508e+06	1.7929e+06	3.43869e+07	2.44051e+07	3.37332e+07	2.36657e+07	2.95012e+07	1.74598e+07	1
FALSE	High	Master Protein	P38117	Electron transfer flavoprotein subunit beta OS=Homo sapiens OX=9606 GN=ETFB PE=1 SV=3	>sp|P38117|ETFB_HUMAN Electron transfer flavoprotein subunit beta OS=Homo sapiens OX=9606 GN=ETFB PE=1 SV=3	0	53.122	42	11	34	11	255	27.8	8.1	528	11	0	2.91376e+06	2.9367e+06	1.90403e+07	1.17755e+07	9137262	5.57232e+06	6.8696e+06	442801	3.03582e+07	2.07735e+07	2.60639e+07	1.67056e+07	2.29479e+07	1.13398e+07	1
FALSE	High	Master Protein	Q16891	MICOS complex subunit MIC60 OS=Homo sapiens OX=9606 GN=IMMT PE=1 SV=1	>sp|Q16891|MIC60_HUMAN MICOS complex subunit MIC60 OS=Homo sapiens OX=9606 GN=IMMT PE=1 SV=1	0	52.78	19	9	23	9	758	83.6	6.48	171	9	0	1.37643e+06	3.11379e+06	1.12865e+07	2.68554e+06				87088	1.21281e+07	7.87698e+06	1.20894e+07	7.9896e+06	1.52998e+06	1.72968e+06	1
FALSE	High	Master Protein	Q92597	Protein NDRG1 OS=Homo sapiens OX=9606 GN=NDRG1 PE=1 SV=1	>sp|Q92597|NDRG1_HUMAN Protein NDRG1 OS=Homo sapiens OX=9606 GN=NDRG1 PE=1 SV=1	0	52.354	21	7	43	7	394	42.8	5.82	917	7	0	823807	235040	700157	1.7551e+06	9.52285e+06	8.27034e+06	6.79181e+06	8.80622e+06	6130680	3.96089e+06	1.03586e+07	7.74858e+06	8.75999e+06	4.94379e+06	1
FALSE	High	Master Protein	P60201	Myelin proteolipid protein OS=Homo sapiens OX=9606 GN=PLP1 PE=1 SV=2	>sp|P60201|MYPR_HUMAN Myelin proteolipid protein OS=Homo sapiens OX=9606 GN=PLP1 PE=1 SV=2	0	52.106	21	7	41	7	277	30.1	8.35	1052	7	0	908915	1.25728e+06	1.10246e+07	6.32163e+06	1.41702e+08	8.49307e+07	6.61309e+07	5.18606e+07	6.62133e+07	4.0233e+07	43681034	3.19763e+07	2.5299e+07	1.69143e+07	1
FALSE	High	Master Protein	P21796	Voltage-dependent anion-selective channel protein 1 OS=Homo sapiens OX=9606 GN=VDAC1 PE=1 SV=2	>sp|P21796|VDAC1_HUMAN Voltage-dependent anion-selective channel protein 1 OS=Homo sapiens OX=9606 GN=VDAC1 PE=1 SV=2	0	51.601	43	9	37	9	283	30.8	8.54	447	9	0	5.65283e+06	5.82103e+06	8.69209e+06	7.13976e+06	326486	1.14526e+06	282600	297716	2.92932e+07	2.069e+07	2.41582e+07	1.65749e+07	2.55207e+06	3.12242e+06	1
FALSE	High	Master Protein	Q16775	Hydroxyacylglutathione hydrolase, mitochondrial OS=Homo sapiens OX=9606 GN=HAGH PE=1 SV=2	>sp|Q16775|GLO2_HUMAN Hydroxyacylglutathione hydrolase, mitochondrial OS=Homo sapiens OX=9606 GN=HAGH PE=1 SV=2	0	50.666	18	6	45	6	308	33.8	8.12	401	6	0	2.53088e+06	3.4985e+06	18493903	1.29163e+07	660745	1.04476e+06	4.03294e+06	3.60254e+06	1.08181e+07	5.45432e+06	6.73441e+06	7.39873e+06	2.27782e+07	1.20422e+07	1
FALSE	High	Master Protein	P24752	Acetyl-CoA acetyltransferase, mitochondrial OS=Homo sapiens OX=9606 GN=ACAT1 PE=1 SV=1	>sp|P24752|THIL_HUMAN Acetyl-CoA acetyltransferase, mitochondrial OS=Homo sapiens OX=9606 GN=ACAT1 PE=1 SV=1	0	50.398	27	7	35	7	427	45.2	8.85	290	7	0	3.13797e+06	2.49198e+06	1.08548e+07	8.04103e+06		895682	445143	373662	3.14679e+07	1.78124e+07	2.81453e+07	1.77803e+07	1.84999e+07	9.12005e+06	1
FALSE	High	Master Protein	O43665	Regulator of G-protein signaling 10 OS=Homo sapiens OX=9606 GN=RGS10 PE=1 SV=3	>sp|O43665|RGS10_HUMAN Regulator of G-protein signaling 10 OS=Homo sapiens OX=9606 GN=RGS10 PE=1 SV=3	0	50.374	25	7	13	7	181	21.2	7.49	251	7	0	3.56873e+06	3.07662e+06	1.96046e+07	9.53049e+06		37955.2	226167	81099.7		96776.4			345706	216840	1
FALSE	High	Master Protein	P00441	Superoxide dismutase [Cu-Zn] OS=Homo sapiens OX=9606 GN=SOD1 PE=1 SV=2	>sp|P00441|SODC_HUMAN Superoxide dismutase [Cu-Zn] OS=Homo sapiens OX=9606 GN=SOD1 PE=1 SV=2	0	50.362	69	7	51	7	154	15.9	6.13	623	7	0	4.25732e+07	4.13429e+07	2.02195e+08	1.27449e+08	3.02363e+07	2.03274e+07	2.98253e+07	1.93077e+07	100572906	6.67788e+07	1.02249e+08	6.66498e+07	1.53684e+08	9.08322e+07	1
FALSE	High	Master Protein	Q8WWI5	Choline transporter-like protein 1 OS=Homo sapiens OX=9606 GN=SLC44A1 PE=1 SV=1	>sp|Q8WWI5|CTL1_HUMAN Choline transporter-like protein 1 OS=Homo sapiens OX=9606 GN=SLC44A1 PE=1 SV=1	0	50.256	10	7	18	7	657	73.3	8.6	243	7	0					1.11723e+07	6.78812e+06	4.24003e+06	3.82227e+06	1.95015e+06	1.81409e+06	2.83295e+06	2.02859e+06	957588	697155	1
FALSE	High	Master Protein	A0A0B4J2D5	Glutamine amidotransferase-like class 1 domain-containing protein 3B, mitochondrial OS=Homo sapiens OX=9606 GN=GATD3B PE=1 SV=1	>sp|A0A0B4J2D5|GAL3B_HUMAN Glutamine amidotransferase-like class 1 domain-containing protein 3B, mitochondrial OS=Homo sapiens OX=9606 GN=GATD3B PE=1 SV=1	0	50.185	49	8	34	8	268	28.1	8.27	162	8	0	627523	1.59412e+06	6.79743e+06	7.90675e+06		114406	578142	353065	1.01965e+07	5.70938e+06	1.23559e+07	9.93275e+06	1.35845e+07	1.10739e+07	1
FALSE	High	Master Protein	Q92599	Septin-8 OS=Homo sapiens OX=9606 GN=SEPTIN8 PE=1 SV=4	>sp|Q92599|SEPT8_HUMAN Septin-8 OS=Homo sapiens OX=9606 GN=SEPTIN8 PE=1 SV=4	0	49.613	33	10	34	7	483	55.7	6.28	327	10	0		671762	694801	850825		775767	228925	823589	1.97767e+07	1.13538e+07	1.7779e+07	1.2443e+07	1.30374e+07	8.03658e+06	1
FALSE	High	Master Protein	P46821	Microtubule-associated protein 1B OS=Homo sapiens OX=9606 GN=MAP1B PE=1 SV=2	>sp|P46821|MAP1B_HUMAN Microtubule-associated protein 1B OS=Homo sapiens OX=9606 GN=MAP1B PE=1 SV=2	0	49.463	5	8	27	8	2468	270.5	4.81	269	8	0	750631	1.57587e+06	2.21569e+06	1.43117e+06	1.48842e+06	1.16535e+06	2250384	1.40058e+06	7.87257e+06	4.12161e+06	6.06311e+06	3.61849e+06	4.1561e+06	2.56189e+06	1
FALSE	High	Master Protein	P13646	Keratin, type I cytoskeletal 13 OS=Homo sapiens OX=9606 GN=KRT13 PE=1 SV=4	>sp|P13646|K1C13_HUMAN Keratin, type I cytoskeletal 13 OS=Homo sapiens OX=9606 GN=KRT13 PE=1 SV=4	0	49.168	24	9	41	4	458	49.6	4.96	692	9	1	835204	662774	2.414e+06	1.37185e+06	335254	48143.5	2.28976e+06	1.57864e+06			2.83468e+06	2.1731e+06			1
FALSE	High	Master Protein	Q9UQM7	Calcium/calmodulin-dependent protein kinase type II subunit alpha OS=Homo sapiens OX=9606 GN=CAMK2A PE=1 SV=2	>sp|Q9UQM7|KCC2A_HUMAN Calcium/calmodulin-dependent protein kinase type II subunit alpha OS=Homo sapiens OX=9606 GN=CAMK2A PE=1 SV=2	0	49.151	24	10	49	7	478	54.1	7.08	819	10	2	6.1447e+06	5.83823e+06	2.35502e+07	1.44658e+07	1.44847e+06	925531	5.11425e+06	3.97429e+06	1.23557e+07	8.1251e+06	9.29867e+06	6.96506e+06	7.99265e+06	5.43766e+06	1
FALSE	High	Master Protein	Q15233	Non-POU domain-containing octamer-binding protein OS=Homo sapiens OX=9606 GN=NONO PE=1 SV=4	>sp|Q15233|NONO_HUMAN Non-POU domain-containing octamer-binding protein OS=Homo sapiens OX=9606 GN=NONO PE=1 SV=4	0	49.004	20	8	24	8	471	54.2	8.95	214	8	0	8.09161e+06	7.72219e+06	1.31558e+07	7.12484e+06				45998.7	864236	635746	1.18336e+06	787372	748415	595687	1
FALSE	High	Master Protein	P07910	Heterogeneous nuclear ribonucleoproteins C1/C2 OS=Homo sapiens OX=9606 GN=HNRNPC PE=1 SV=4	>sp|P07910|HNRPC_HUMAN Heterogeneous nuclear ribonucleoproteins C1/C2 OS=Homo sapiens OX=9606 GN=HNRNPC PE=1 SV=4	0	48.717	29	11	34	11	306	33.7	5.08	359	11	0	2.08737e+07	1.48689e+07	5.69184e+07	5.31966e+07	88644.5	137130	409946	551252	2.16015e+06	2.40582e+06	4.21062e+06	5.22637e+06	3114043	7.74714e+06	1
FALSE	High	Master Protein	Q01814	Plasma membrane calcium-transporting ATPase 2 OS=Homo sapiens OX=9606 GN=ATP2B2 PE=1 SV=2	>sp|Q01814|AT2B2_HUMAN Plasma membrane calcium-transporting ATPase 2 OS=Homo sapiens OX=9606 GN=ATP2B2 PE=1 SV=2	0	48.306	6	8	51	3	1243	136.8	5.91	1062	8	1		343280	4.67576e+06	3.01788e+06	634034	503330	1.44185e+06	310221	6.20311e+06	3.73201e+06	5878620	3396098	3.93413e+06	2.26891e+06	1
FALSE	High	Master Protein	P14415	Sodium/potassium-transporting ATPase subunit beta-2 OS=Homo sapiens OX=9606 GN=ATP1B2 PE=1 SV=3	>sp|P14415|AT1B2_HUMAN Sodium/potassium-transporting ATPase subunit beta-2 OS=Homo sapiens OX=9606 GN=ATP1B2 PE=1 SV=3	0	48.238	30	6	54	6	290	33.3	8.31	810	6	0	2.9595e+06	6.2209e+06	4.81874e+06	3.24944e+06	3.75536e+06	2.2048e+06	2.39125e+06	1.74917e+06	1.4528e+08	8.76627e+07	1.53684e+08	1.01896e+08	5.59608e+07	2.90638e+07	1
FALSE	High	Master Protein	Q15366	Poly(rC)-binding protein 2 OS=Homo sapiens OX=9606 GN=PCBP2 PE=1 SV=1	>sp|Q15366|PCBP2_HUMAN Poly(rC)-binding protein 2 OS=Homo sapiens OX=9606 GN=PCBP2 PE=1 SV=1	0	47.918	22	7	36	3	365	38.6	6.79	689	7	0		1.7417e+06	4473137	3.23103e+06		97469.6	742841	574098	4.41679e+06	2.33738e+06	1.91146e+06	1.92253e+06	1.89827e+06	1.0551e+06	1
FALSE	High	Master Protein	P61764	Syntaxin-binding protein 1 OS=Homo sapiens OX=9606 GN=STXBP1 PE=1 SV=1	>sp|P61764|STXB1_HUMAN Syntaxin-binding protein 1 OS=Homo sapiens OX=9606 GN=STXBP1 PE=1 SV=1	0	47.793	17	9	50	9	594	67.5	6.96	1300	9	0	5.08142e+06	6.79418e+06	1.15019e+07	9.34539e+06	6.00276e+06	4.37804e+06	9.03132e+06	5.63844e+06	3.07557e+07	2.21384e+07	2.68051e+07	1.92321e+07	1.29953e+07	8.77836e+06	1
FALSE	High	Master Protein	P32119	Peroxiredoxin-2 OS=Homo sapiens OX=9606 GN=PRDX2 PE=1 SV=5	>sp|P32119|PRDX2_HUMAN Peroxiredoxin-2 OS=Homo sapiens OX=9606 GN=PRDX2 PE=1 SV=5	0	47.721	27	6	51	5	198	21.9	5.97	783	6	0	3751209	5.16596e+06	1.54772e+07	1.05136e+07	3.6886e+06	3.28522e+06	3.11071e+06	2.36817e+06	3.52784e+07	2.07854e+07	2.69167e+07	1.8036e+07	1.51864e+07	9.48778e+06	1
FALSE	High	Master Protein	P52758	2-iminobutanoate/2-iminopropanoate deaminase OS=Homo sapiens OX=9606 GN=RIDA PE=1 SV=1	>sp|P52758|RIDA_HUMAN 2-iminobutanoate/2-iminopropanoate deaminase OS=Homo sapiens OX=9606 GN=RIDA PE=1 SV=1	0	47.702	32	5	20	5	137	14.5	8.68	655	5	0		923736		363789		104314	314029	155009	1.7251e+07	1.04822e+07	1.61402e+07	1.07957e+07	8.92081e+06	5.62784e+06	1
FALSE	High	Master Protein	P30626	Sorcin OS=Homo sapiens OX=9606 GN=SRI PE=1 SV=1	>sp|P30626|SORCN_HUMAN Sorcin OS=Homo sapiens OX=9606 GN=SRI PE=1 SV=1	0	47.476	35	8	50	8	198	21.7	5.59	584	8	0	2.59598e+06	2.65703e+06	1.06547e+07	7.40777e+06	5.11065e+06	2.52544e+06	5.57148e+06	8.59839e+06	4.23795e+07	2.58345e+07	4.09822e+07	3.07666e+07	4.2394e+07	2.67172e+07	1
FALSE	High	Master Protein	P26583	High mobility group protein B2 OS=Homo sapiens OX=9606 GN=HMGB2 PE=1 SV=2	>sp|P26583|HMGB2_HUMAN High mobility group protein B2 OS=Homo sapiens OX=9606 GN=HMGB2 PE=1 SV=2	0	47.338	37	9	15	6	209	24	7.81	232	9	0	1.36685e+06	2.23253e+06	2.69586e+07	1.09134e+07				66735.9		397287		276247	227762	335889	1
FALSE	High	Master Protein	Q99497	Protein/nucleic acid deglycase DJ-1 OS=Homo sapiens OX=9606 GN=PARK7 PE=1 SV=2	>sp|Q99497|PARK7_HUMAN Protein/nucleic acid deglycase DJ-1 OS=Homo sapiens OX=9606 GN=PARK7 PE=1 SV=2	0	47.28	30	6	42	6	189	19.9	6.79	496	6	0	5.53413e+06	5.54117e+06	40297285	2.22605e+07	1.19533e+06	617605	2.42033e+06	1.54531e+06	1.21741e+07	8.49069e+06	1.57197e+07	1.02773e+07	2.43358e+07	1.30212e+07	1
FALSE	High	Master Protein	P27797	Calreticulin OS=Homo sapiens OX=9606 GN=CALR PE=1 SV=1	>sp|P27797|CALR_HUMAN Calreticulin OS=Homo sapiens OX=9606 GN=CALR PE=1 SV=1	0	47.023	18	7	34	7	417	48.1	4.44	356	7	0	6.10511e+06	3.83067e+06	3.84713e+07	2.00759e+07	742000	483312	1.1294e+06	2.96404e+06	8.95959e+06	5.9175e+06	4.80289e+06	4.02772e+06	1.08842e+07	5.93833e+06	1
FALSE	High	Master Protein	P78324	Tyrosine-protein phosphatase non-receptor type substrate 1 OS=Homo sapiens OX=9606 GN=SIRPA PE=1 SV=2	>sp|P78324|SHPS1_HUMAN Tyrosine-protein phosphatase non-receptor type substrate 1 OS=Homo sapiens OX=9606 GN=SIRPA PE=1 SV=2	0	47.007	25	10	34	8	504	54.9	6.98	347	10	2	1.7458e+06	1.46847e+06	5.89709e+06	4.75072e+06	1.23156e+06	1.16779e+06	704301	827864	1.22598e+07	7.61221e+06	1.0196e+07	6.90014e+06	1.07978e+07	6.9102e+06	1
FALSE	High	Master Protein	Q9NVA2	Septin-11 OS=Homo sapiens OX=9606 GN=SEPTIN11 PE=1 SV=3	>sp|Q9NVA2|SEP11_HUMAN Septin-11 OS=Homo sapiens OX=9606 GN=SEPTIN11 PE=1 SV=3	0	46.821	24	12	33	8	429	49.4	6.81	137	12	5	902598	3.4587e+06	2.96936e+06	2.3578e+06	701024	805754	1.17248e+06	790712	2.06196e+07	1.4613e+07	2.48074e+07	1.73502e+07	2.03051e+07	1.39664e+07	1
FALSE	High	Master Protein	Q9BT09	Protein canopy homolog 3 OS=Homo sapiens OX=9606 GN=CNPY3 PE=1 SV=1	>sp|Q9BT09|CNPY3_HUMAN Protein canopy homolog 3 OS=Homo sapiens OX=9606 GN=CNPY3 PE=1 SV=1	0	46.789	21	7	21	7	278	30.7	5.49	255	7	0	6.09343e+06	8.41627e+06	2.17711e+07	1.68041e+07	302891	331739		118528	1.79448e+06	1.37529e+06	1.73068e+06	1.42834e+06	1.64078e+06	1.16146e+06	1
FALSE	High	Master Protein	O75380	NADH dehydrogenase [ubiquinone] iron-sulfur protein 6, mitochondrial OS=Homo sapiens OX=9606 GN=NDUFS6 PE=1 SV=1	>sp|O75380|NDUS6_HUMAN NADH dehydrogenase [ubiquinone] iron-sulfur protein 6, mitochondrial OS=Homo sapiens OX=9606 GN=NDUFS6 PE=1 SV=1	0	46.616	50	7	39	7	124	13.7	8.28	512	7	0	1.0307e+06	1.88742e+06	1.08081e+07	5.6552e+06	739839	397514	870672	1.95785e+06	2.06307e+07	1.28587e+07	16948078	1.0537e+07	3.02602e+07	1.91106e+07	1
FALSE	High	Master Protein	P67936	Tropomyosin alpha-4 chain OS=Homo sapiens OX=9606 GN=TPM4 PE=1 SV=3	>sp|P67936|TPM4_HUMAN Tropomyosin alpha-4 chain OS=Homo sapiens OX=9606 GN=TPM4 PE=1 SV=3	0	46.587	38	10	51	5	248	28.5	4.69	325	10	4	2.97787e+07	3.22428e+07	1.04648e+08	5.70745e+07	6.54587e+06	5.19919e+06	6.55739e+06	4.11655e+06	4.93991e+07	3.06736e+07	4.0987e+07	2.75375e+07	5.13661e+07	3.87466e+07	1
FALSE	High	Master Protein	P12814	Alpha-actinin-1 OS=Homo sapiens OX=9606 GN=ACTN1 PE=1 SV=2	>sp|P12814|ACTN1_HUMAN Alpha-actinin-1 OS=Homo sapiens OX=9606 GN=ACTN1 PE=1 SV=2	0	46.028	12	10	32	5	892	103	5.41	275	10	0	370112	803324	9.22767e+06	6.35676e+06		107167	920278	1.05074e+06	639499	437623		360620	1.14038e+06	639775	1
FALSE	High	Master Protein	O95865	N(G),N(G)-dimethylarginine dimethylaminohydrolase 2 OS=Homo sapiens OX=9606 GN=DDAH2 PE=1 SV=1	>sp|O95865|DDAH2_HUMAN N(G),N(G)-dimethylarginine dimethylaminohydrolase 2 OS=Homo sapiens OX=9606 GN=DDAH2 PE=1 SV=1	0	45.738	30	6	26	6	285	29.6	6.01	879	6	0	2.09236e+07	1.1925e+07	1.90742e+07	2.06549e+07	904865	315634	700366	763871	1.15e+06	924231	3.09538e+06	3.34245e+06	7.03744e+06	4.35806e+06	1
FALSE	High	Master Protein	A0MZ66	Shootin-1 OS=Homo sapiens OX=9606 GN=SHTN1 PE=1 SV=4	>sp|A0MZ66|SHOT1_HUMAN Shootin-1 OS=Homo sapiens OX=9606 GN=SHTN1 PE=1 SV=4	0	45.713	14	7	23	7	631	71.6	5.33	434	7	0	1.47374e+06	3.0609e+06	1.96379e+07	7.89429e+06	408189	328258	262227		577997	621872	742230	321834	465475	746256	1
FALSE	High	Master Protein	Q9UKV3	Apoptotic chromatin condensation inducer in the nucleus OS=Homo sapiens OX=9606 GN=ACIN1 PE=1 SV=2	>sp|Q9UKV3|ACINU_HUMAN Apoptotic chromatin condensation inducer in the nucleus OS=Homo sapiens OX=9606 GN=ACIN1 PE=1 SV=2	0	45.53	5	8	14	8	1341	151.8	6.43	328	8	0	2.00056e+06	3.51469e+06	8.07366e+06	4.97394e+06										92502.4	1
FALSE	High	Master Protein	Q13228	Methanethiol oxidase OS=Homo sapiens OX=9606 GN=SELENBP1 PE=1 SV=2	>sp|Q13228|SBP1_HUMAN Methanethiol oxidase OS=Homo sapiens OX=9606 GN=SELENBP1 PE=1 SV=2	0	45.481	16	6	43	6	472	52.4	6.37	497	6	0	2.54008e+06	3.87338e+06	8.94133e+06	5.81738e+06	601637	429818	473618	587822	1.84982e+07	1.14683e+07	1.60618e+07	1.03872e+07	2.2939e+07	1.4776e+07	1
FALSE	High	Master Protein	P60953	Cell division control protein 42 homolog OS=Homo sapiens OX=9606 GN=CDC42 PE=1 SV=2	>sp|P60953|CDC42_HUMAN Cell division control protein 42 homolog OS=Homo sapiens OX=9606 GN=CDC42 PE=1 SV=2	0	45.374	21	5	47	5	191	21.2	6.55	994	5	0	4.92664e+06	4.41133e+06	1.56825e+07	1.23472e+07	8.69705e+06	6.18992e+06	1.02786e+07	2.11783e+07	1.77943e+07	1.16313e+07	2.83057e+07	4.67482e+07	26631652	1.46569e+07	1
FALSE	High	Master Protein	O75521	Enoyl-CoA delta isomerase 2, mitochondrial OS=Homo sapiens OX=9606 GN=ECI2 PE=1 SV=4	>sp|O75521|ECI2_HUMAN Enoyl-CoA delta isomerase 2, mitochondrial OS=Homo sapiens OX=9606 GN=ECI2 PE=1 SV=4	0	44.968	12	5	22	5	394	43.6	9	379	5	0		121667		348288				799095	1.124e+07	6.42004e+06	5.53072e+06	3.87662e+06	3.46678e+06	2.21429e+06	1
FALSE	High	Master Protein	P31948	Stress-induced-phosphoprotein 1 OS=Homo sapiens OX=9606 GN=STIP1 PE=1 SV=1	>sp|P31948|STIP1_HUMAN Stress-induced-phosphoprotein 1 OS=Homo sapiens OX=9606 GN=STIP1 PE=1 SV=1	0	44.85	10	5	27	5	543	62.6	6.8	378	5	0	2.71875e+06	3948675	1.62486e+07	1.0095e+07	618168	504012	1.44655e+06	714485	7.85055e+06	4.95384e+06	5.80644e+06	3.46187e+06	9278465	5.14709e+06	1
FALSE	High	Master Protein	Q9HCC0	Methylcrotonoyl-CoA carboxylase beta chain, mitochondrial OS=Homo sapiens OX=9606 GN=MCCC2 PE=1 SV=1	>sp|Q9HCC0|MCCB_HUMAN Methylcrotonoyl-CoA carboxylase beta chain, mitochondrial OS=Homo sapiens OX=9606 GN=MCCC2 PE=1 SV=1	0	44.799	18	8	21	8	563	61.3	7.68	379	8	0		575520							7.54467e+06	4.82235e+06	5.06521e+06	3.6323e+06	5.19861e+06	3.11597e+06	1
FALSE	High	Master Protein	P12956	X-ray repair cross-complementing protein 6 OS=Homo sapiens OX=9606 GN=XRCC6 PE=1 SV=2	>sp|P12956|XRCC6_HUMAN X-ray repair cross-complementing protein 6 OS=Homo sapiens OX=9606 GN=XRCC6 PE=1 SV=2	0	44.749	12	7	17	7	609	69.8	6.64	109	7	0	1.30171e+07	1.38949e+07	11401811	5.9172e+06				95003	4.14704e+06	2.01932e+06	1.26777e+06	1.43043e+06	1.1234e+06	533367	1
FALSE	High	Master Protein	Q7L7L0	Histone H2A type 3 OS=Homo sapiens OX=9606 GN=HIST3H2A PE=1 SV=3	>sp|Q7L7L0|H2A3_HUMAN Histone H2A type 3 OS=Homo sapiens OX=9606 GN=HIST3H2A PE=1 SV=3	0	44.746	40	8	62	2	130	14.1	11.05	542	8	5	4.21752e+07	5.00575e+07	4.19203e+08	2.9376e+08	1.52944e+07	1.13548e+07	3.74903e+06	2.84678e+06	166403182	1.1232e+08	4.37849e+07	2.82871e+07	3.43624e+07	2.2662e+07	1
FALSE	High	Master Protein	P68104	Elongation factor 1-alpha 1 OS=Homo sapiens OX=9606 GN=EEF1A1 PE=1 SV=1	>sp|P68104|EF1A1_HUMAN Elongation factor 1-alpha 1 OS=Homo sapiens OX=9606 GN=EEF1A1 PE=1 SV=1	0	44.745	29	11	66	5	462	50.1	9.01	825	11	7	14212723	1.43092e+07	4.16637e+07	2.56648e+07	5.83235e+06	3.34823e+06	5.4903e+06	2.95815e+06	4.0986e+07	2.46876e+07	53180715	3.37246e+07	3.05587e+07	1.78147e+07	1
FALSE	High	Master Protein	P63000	Ras-related C3 botulinum toxin substrate 1 OS=Homo sapiens OX=9606 GN=RAC1 PE=1 SV=1	>sp|P63000|RAC1_HUMAN Ras-related C3 botulinum toxin substrate 1 OS=Homo sapiens OX=9606 GN=RAC1 PE=1 SV=1	0	44.631	38	8	66	6	192	21.4	8.5	762	8	2	1.17698e+07	1.24047e+07	3.3536e+07	14592349	1.34415e+07	8.36536e+06	6.12738e+06	3.17431e+06	1.69729e+07	1.17764e+07	2.77815e+07	1.73542e+07	1.36459e+07	7.95609e+06	1
FALSE	High	Master Protein	P50552	Vasodilator-stimulated phosphoprotein OS=Homo sapiens OX=9606 GN=VASP PE=1 SV=3	>sp|P50552|VASP_HUMAN Vasodilator-stimulated phosphoprotein OS=Homo sapiens OX=9606 GN=VASP PE=1 SV=3	0	44.537	26	8	18	8	380	39.8	8.94	269	8	0	4.56371e+06	5.45007e+06	1.05853e+07	6.58257e+06	1.29562e+06	242199		363581		198923		202813		76397.2	1
FALSE	High	Master Protein	Q9BUF5	Tubulin beta-6 chain OS=Homo sapiens OX=9606 GN=TUBB6 PE=1 SV=1	>sp|Q9BUF5|TBB6_HUMAN Tubulin beta-6 chain OS=Homo sapiens OX=9606 GN=TUBB6 PE=1 SV=1	0	44.499	20	8	71	1	446	49.8	4.88	822	8	0															1
FALSE	High	Master Protein	P60880	Synaptosomal-associated protein 25 OS=Homo sapiens OX=9606 GN=SNAP25 PE=1 SV=1	>sp|P60880|SNP25_HUMAN Synaptosomal-associated protein 25 OS=Homo sapiens OX=9606 GN=SNAP25 PE=1 SV=1	0	44.196	42	8	47	8	206	23.3	4.77	457	8	0	1.08122e+06	1.01733e+06	4.17761e+06	3.88091e+06	3.39605e+06	2.58816e+06	4.70807e+06	3.80399e+06	1.05443e+07	6.82997e+06	1.04797e+07	7.72179e+06	5.45315e+06	2.62361e+06	1
FALSE	High	Master Protein	P67809	Y-box-binding protein 1 OS=Homo sapiens OX=9606 GN=YBX1 PE=1 SV=3	>sp|P67809|YBOX1_HUMAN Y-box-binding protein 1 OS=Homo sapiens OX=9606 GN=YBX1 PE=1 SV=3	0	43.973	47	8	19	5	324	35.9	9.88	277	8	3	451039	1.58118e+06	1.90166e+07	1.58634e+07				83436.8	495425	436562	472417	229712	486666	402606	1
FALSE	High	Master Protein	Q14980	Nuclear mitotic apparatus protein 1 OS=Homo sapiens OX=9606 GN=NUMA1 PE=1 SV=2	>sp|Q14980|NUMA1_HUMAN Nuclear mitotic apparatus protein 1 OS=Homo sapiens OX=9606 GN=NUMA1 PE=1 SV=2	0	43.735	8	10	20	10	2115	238.1	5.78	129	10	0	6.97418e+06	1.88285e+07	5.69869e+06	6.22795e+06				115765	1.59253e+06	1.1723e+06	909524	1.08194e+06	701679	208551	1
FALSE	High	Master Protein	O95182	NADH dehydrogenase [ubiquinone] 1 alpha subcomplex subunit 7 OS=Homo sapiens OX=9606 GN=NDUFA7 PE=1 SV=3	>sp|O95182|NDUA7_HUMAN NADH dehydrogenase [ubiquinone] 1 alpha subcomplex subunit 7 OS=Homo sapiens OX=9606 GN=NDUFA7 PE=1 SV=3	0	43.708	52	6	32	6	113	12.5	10.18	613	6	0		619841	6.23559e+06	4.03545e+06	204440	204818	1.01858e+06	889968	1.25693e+07	8.16825e+06	9.02974e+06	6.58067e+06	1.04534e+07	6.49143e+06	1
FALSE	High	Master Protein	P17252	Protein kinase C alpha type OS=Homo sapiens OX=9606 GN=PRKCA PE=1 SV=4	>sp|P17252|KPCA_HUMAN Protein kinase C alpha type OS=Homo sapiens OX=9606 GN=PRKCA PE=1 SV=4	0	43.504	28	13	27	13	672	76.7	7.05	125	13	0	719228	2.27804e+06	5270259	3.86687e+06		456651		456290	1.37456e+07	9.68305e+06	1.55505e+07	1.11229e+07	6.95869e+06	4.45376e+06	1
FALSE	High	Master Protein	Q7L266	Isoaspartyl peptidase/L-asparaginase OS=Homo sapiens OX=9606 GN=ASRGL1 PE=1 SV=2	>sp|Q7L266|ASGL1_HUMAN Isoaspartyl peptidase/L-asparaginase OS=Homo sapiens OX=9606 GN=ASRGL1 PE=1 SV=2	0	43.49	29	7	27	7	308	32	6.24	500	7	0				159138		110421		61537	1.08253e+07	7.58686e+06	1.13561e+07	7.44981e+06	6.65062e+06	4.58735e+06	1
FALSE	High	Master Protein	P63313	Thymosin beta-10 OS=Homo sapiens OX=9606 GN=TMSB10 PE=1 SV=2	>sp|P63313|TYB10_HUMAN Thymosin beta-10 OS=Homo sapiens OX=9606 GN=TMSB10 PE=1 SV=2	0	43.371	68	3	39	3	44	5	5.36	585	3	0	1.37022e+08	1.6219e+08	1014760415	5.2953e+08	3.96351e+07	2.38256e+07	2.0717e+07	1.37023e+07	25952809	1.60373e+07	1.69e+07	1.08103e+07	2.79505e+07	1.73911e+07	1
FALSE	High	Master Protein	P13796	Plastin-2 OS=Homo sapiens OX=9606 GN=LCP1 PE=1 SV=6	>sp|P13796|PLSL_HUMAN Plastin-2 OS=Homo sapiens OX=9606 GN=LCP1 PE=1 SV=6	0	43.149	14	9	21	8	627	70.2	5.43	266	9	1	4.02629e+06	5.10826e+06	2.18101e+07	1.06415e+07	1.37586e+06	1.19789e+06	531756	1.04834e+06	742918	806891		192515		397429	1
FALSE	High	Master Protein	P43155	Carnitine O-acetyltransferase OS=Homo sapiens OX=9606 GN=CRAT PE=1 SV=5	>sp|P43155|CACP_HUMAN Carnitine O-acetyltransferase OS=Homo sapiens OX=9606 GN=CRAT PE=1 SV=5	0	43.016	15	7	24	7	626	70.8	8.44	342	7	0	390011	864721	924792	764934		164387	731673	211706	9.96354e+06	5.64821e+06	7.32972e+06	5.71663e+06	3.14833e+06	2.87258e+06	1
FALSE	High	Master Protein	O75955	Flotillin-1 OS=Homo sapiens OX=9606 GN=FLOT1 PE=1 SV=3	>sp|O75955|FLOT1_HUMAN Flotillin-1 OS=Homo sapiens OX=9606 GN=FLOT1 PE=1 SV=3	0	42.932	20	10	34	10	427	47.3	7.49	262	10	0	1.75616e+06	3.12047e+06	8.69784e+06	5.14974e+06	589620	595886	640866	544516	1.57844e+07	1.01265e+07	1.06263e+07	7.09508e+06	4.81876e+06	3.06871e+06	1
FALSE	High	Master Protein	Q9Y6R1	Electrogenic sodium bicarbonate cotransporter 1 OS=Homo sapiens OX=9606 GN=SLC4A4 PE=1 SV=1	>sp|Q9Y6R1|S4A4_HUMAN Electrogenic sodium bicarbonate cotransporter 1 OS=Homo sapiens OX=9606 GN=SLC4A4 PE=1 SV=1	0	42.854	11	9	32	9	1079	121.4	6.8	364	9	0	1.54266e+06	972019	488000	730272		225600	471618	157811	1.70832e+07	1.1614e+07	2.40218e+07	1.58016e+07	13521357	6.81642e+06	1
FALSE	High	Master Protein	P00390	Glutathione reductase, mitochondrial OS=Homo sapiens OX=9606 GN=GSR PE=1 SV=2	>sp|P00390|GSHR_HUMAN Glutathione reductase, mitochondrial OS=Homo sapiens OX=9606 GN=GSR PE=1 SV=2	0	42.794	17	6	16	6	522	56.2	8.5	247	6	0	9.90343e+06	1.04174e+07	2.45099e+07	1.39879e+07		190615		28453.9	1.72768e+06	1.57072e+06	2.86033e+06	2.59874e+06		208774	1
FALSE	High	Master Protein	Q9UJU6	Drebrin-like protein OS=Homo sapiens OX=9606 GN=DBNL PE=1 SV=1	>sp|Q9UJU6|DBNL_HUMAN Drebrin-like protein OS=Homo sapiens OX=9606 GN=DBNL PE=1 SV=1	0	42.739	21	8	22	8	430	48.2	5.05	297	8	0	4.67242e+06	5.4079e+06	1.27237e+07	8.69688e+06	1.84074e+06	984968	505323	532406	3.79287e+06	2.8427e+06	4.29926e+06	2.5136e+06	2.05407e+06	1.51587e+06	1
FALSE	High	Master Protein	Q15020	Squamous cell carcinoma antigen recognized by T-cells 3 OS=Homo sapiens OX=9606 GN=SART3 PE=1 SV=1	>sp|Q15020|SART3_HUMAN Squamous cell carcinoma antigen recognized by T-cells 3 OS=Homo sapiens OX=9606 GN=SART3 PE=1 SV=1	0	42.731	10	5	8	5	963	109.9	5.57	178	5	0		324231	810540	1808163											1
FALSE	High	Master Protein	P35232	Prohibitin OS=Homo sapiens OX=9606 GN=PHB PE=1 SV=1	>sp|P35232|PHB_HUMAN Prohibitin OS=Homo sapiens OX=9606 GN=PHB PE=1 SV=1	0	42.598	25	5	21	5	272	29.8	5.76	470	5	0	4.9364e+06	5.13366e+06	3.49137e+06	2.4012e+06		696701		125095	1.54224e+07	10862839	1.2985e+07	7.93822e+06	395584	141817	1
FALSE	High	Master Protein	Q02878	60S ribosomal protein L6 OS=Homo sapiens OX=9606 GN=RPL6 PE=1 SV=3	>sp|Q02878|RL6_HUMAN 60S ribosomal protein L6 OS=Homo sapiens OX=9606 GN=RPL6 PE=1 SV=3	0	42.518	26	10	40	10	288	32.7	10.58	386	10	0	7.69247e+06	8.04107e+06	3.79784e+07	2.45446e+07	563245	329998	1.03783e+06	601314	7.75128e+06	4.88743e+06	7.0617e+06	4.70948e+06	7.59446e+06	4.68383e+06	1
FALSE	High	Master Protein	P10768	S-formylglutathione hydrolase OS=Homo sapiens OX=9606 GN=ESD PE=1 SV=2	>sp|P10768|ESTD_HUMAN S-formylglutathione hydrolase OS=Homo sapiens OX=9606 GN=ESD PE=1 SV=2	0	42.407	23	7	29	7	282	31.4	7.02	255	7	0	6476759	7.98563e+06	3.81822e+07	1.95691e+07	542190	640997	1.06917e+06	758503	7.39472e+06	4.79858e+06	5.53532e+06	5.33189e+06	7.42702e+06	4.7669e+06	1
FALSE	High	Master Protein	P09651	Heterogeneous nuclear ribonucleoprotein A1 OS=Homo sapiens OX=9606 GN=HNRNPA1 PE=1 SV=5	>sp|P09651|ROA1_HUMAN Heterogeneous nuclear ribonucleoprotein A1 OS=Homo sapiens OX=9606 GN=HNRNPA1 PE=1 SV=5	0	42.397	15	5	30	5	372	38.7	9.13	620	5	0	5.02918e+07	4.80658e+07	6.07926e+07	5.19241e+07	933308	906891	713712	490206	1.57681e+07	9.1123e+06	1.01835e+07	7.3552e+06	7.29548e+06	4.96302e+06	1
FALSE	High	Master Protein	O75367	Core histone macro-H2A.1 OS=Homo sapiens OX=9606 GN=MACROH2A1 PE=1 SV=4	>sp|O75367|H2AY_HUMAN Core histone macro-H2A.1 OS=Homo sapiens OX=9606 GN=MACROH2A1 PE=1 SV=4	0	42.145	28	8	21	7	372	39.6	9.79	313	8	1	9.73325e+06	8.93585e+06	1.51621e+07	1.04894e+07					1.53888e+06	1.41766e+06		192387	205807		1
FALSE	High	Master Protein	P19338	Nucleolin OS=Homo sapiens OX=9606 GN=NCL PE=1 SV=3	>sp|P19338|NUCL_HUMAN Nucleolin OS=Homo sapiens OX=9606 GN=NCL PE=1 SV=3	0	41.917	11	7	28	7	710	76.6	4.7	276	7	0	7.66156e+06	9.31219e+06	3.66387e+07	2.35606e+07	614832	332918		160608	6524794	4.80313e+06	3.29464e+06	2.42043e+06	2.59251e+06	1.99465e+06	1
FALSE	High	Master Protein	P00338	L-lactate dehydrogenase A chain OS=Homo sapiens OX=9606 GN=LDHA PE=1 SV=2	>sp|P00338|LDHA_HUMAN L-lactate dehydrogenase A chain OS=Homo sapiens OX=9606 GN=LDHA PE=1 SV=2	0	41.906	17	9	52	6	332	36.7	8.27	874	9	0	1.75522e+06	1.22408e+06	1.62768e+07	1.528e+07	257172	261859	1.14342e+06	45847.5	1.75971e+06	1.25231e+06	2.19146e+06	2.16511e+06	3.04308e+06	3.89046e+06	1
FALSE	High	Master Protein	P60660	Myosin light polypeptide 6 OS=Homo sapiens OX=9606 GN=MYL6 PE=1 SV=2	>sp|P60660|MYL6_HUMAN Myosin light polypeptide 6 OS=Homo sapiens OX=9606 GN=MYL6 PE=1 SV=2	0	41.82	28	5	33	5	151	16.9	4.65	394	5	0	8.89252e+06	8.71501e+06	3.62953e+07	2.27983e+07	1.60496e+06	1.13392e+06	1.34931e+06	1.10833e+06	1.05396e+07	7.3186e+06	7.13046e+06	5.54579e+06	1.14168e+07	7.2198e+06	1
FALSE	High	Master Protein	Q96AQ6	Pre-B-cell leukemia transcription factor-interacting protein 1 OS=Homo sapiens OX=9606 GN=PBXIP1 PE=1 SV=1	>sp|Q96AQ6|PBIP1_HUMAN Pre-B-cell leukemia transcription factor-interacting protein 1 OS=Homo sapiens OX=9606 GN=PBXIP1 PE=1 SV=1	0	41.818	16	10	23	10	731	80.6	5.33	416	10	0	651328		933441	552798		121914	336775	219852	48829724	2.95139e+07	1.97277e+07	1.39632e+07	1.34948e+07	9.2011e+06	1
FALSE	High	Master Protein	Q9Y3Z3	Deoxynucleoside triphosphate triphosphohydrolase SAMHD1 OS=Homo sapiens OX=9606 GN=SAMHD1 PE=1 SV=2	>sp|Q9Y3Z3|SAMH1_HUMAN Deoxynucleoside triphosphate triphosphohydrolase SAMHD1 OS=Homo sapiens OX=9606 GN=SAMHD1 PE=1 SV=2	0	41.499	16	10	25	10	626	72.2	7.14	209	10	0	1.65273e+07	17118055	2.23709e+07	1.08219e+07	1.25174e+06	735253	849675	511314	1.35299e+06	1.23606e+06	982637	891161		915524	1
FALSE	High	Master Protein	P06702	Protein S100-A9 OS=Homo sapiens OX=9606 GN=S100A9 PE=1 SV=1	>sp|P06702|S10A9_HUMAN Protein S100-A9 OS=Homo sapiens OX=9606 GN=S100A9 PE=1 SV=1	0	41.487	31	7	19	7	114	13.2	6.13	135	7	0	3.79735e+07	3.24559e+07	8.34721e+07	5.3963e+07	858939	346001		64444.2						200482	1
FALSE	High	Master Protein	P38606	V-type proton ATPase catalytic subunit A OS=Homo sapiens OX=9606 GN=ATP6V1A PE=1 SV=2	>sp|P38606|VATA_HUMAN V-type proton ATPase catalytic subunit A OS=Homo sapiens OX=9606 GN=ATP6V1A PE=1 SV=2	0	41.396	10	6	41	6	617	68.3	5.52	896	6	0	5.5073e+06	4.43512e+06	2.147e+07	1.18537e+07	1.35864e+06	925468	2.05112e+06	1.36967e+06	9.79658e+06	6.51891e+06	1.02523e+07	6.60056e+06	9.02435e+06	4.96527e+06	1
FALSE	High	Master Protein	Q9UHG2	ProSAAS OS=Homo sapiens OX=9606 GN=PCSK1N PE=1 SV=1	>sp|Q9UHG2|PCS1N_HUMAN ProSAAS OS=Homo sapiens OX=9606 GN=PCSK1N PE=1 SV=1	0	41.317	34	6	50	6	260	27.4	6.62	1459	6	0	4.40886e+06	4.47508e+06	1.30605e+07	7.25315e+06	2.71909e+06	1.26607e+06	3.6405e+06	4.55243e+06	2.00856e+07	1.27991e+07	8396606	6.1467e+06	1.04193e+07	5.68404e+06	1
FALSE	High	Master Protein	P22314	Ubiquitin-like modifier-activating enzyme 1 OS=Homo sapiens OX=9606 GN=UBA1 PE=1 SV=3	>sp|P22314|UBA1_HUMAN Ubiquitin-like modifier-activating enzyme 1 OS=Homo sapiens OX=9606 GN=UBA1 PE=1 SV=3	0	41.302	8	9	20	9	1058	117.8	5.76	360	9	0	7.52601e+06	9.32446e+06	20777126	1.23264e+07	986643	149552	740503	391191	5.68476e+06	4.14121e+06	6697856	4.95803e+06	3.48544e+06	2.62232e+06	1
FALSE	High	Master Protein	P43304	Glycerol-3-phosphate dehydrogenase, mitochondrial OS=Homo sapiens OX=9606 GN=GPD2 PE=1 SV=3	>sp|P43304|GPDM_HUMAN Glycerol-3-phosphate dehydrogenase, mitochondrial OS=Homo sapiens OX=9606 GN=GPD2 PE=1 SV=3	0	41.071	9	7	27	7	727	80.8	7.69	225	7	0		717660	1.52797e+06	1.25247e+06		95420.6		102924	2.0929e+07	1.17847e+07	1.76926e+07	1.22413e+07	3.89387e+06	3.1868e+06	1
FALSE	High	Master Protein	P14314	Glucosidase 2 subunit beta OS=Homo sapiens OX=9606 GN=PRKCSH PE=1 SV=2	>sp|P14314|GLU2B_HUMAN Glucosidase 2 subunit beta OS=Homo sapiens OX=9606 GN=PRKCSH PE=1 SV=2	0	40.811	14	8	40	8	528	59.4	4.41	498	8	0	3.52121e+06	3.195e+06	1.6793e+07	9.54285e+06	254029	417954	1.09271e+06	310423	1.32638e+07	8.72713e+06	5.80569e+06	4.4051e+06	9.96007e+06	6.63592e+06	1
FALSE	High	Master Protein	O75363	Breast carcinoma-amplified sequence 1 OS=Homo sapiens OX=9606 GN=BCAS1 PE=1 SV=2	>sp|O75363|BCAS1_HUMAN Breast carcinoma-amplified sequence 1 OS=Homo sapiens OX=9606 GN=BCAS1 PE=1 SV=2	0	40.791	9	5	22	5	584	61.7	5.1	714	5	0				259300	6.29597e+06	4.9317e+06	7.38778e+06	6.53443e+06	611041	1.895e+06	1.17083e+06	2.33009e+06	2.97603e+06	1.91051e+06	1
FALSE	High	Master Protein	Q562R1	Beta-actin-like protein 2 OS=Homo sapiens OX=9606 GN=ACTBL2 PE=1 SV=2	>sp|Q562R1|ACTBL_HUMAN Beta-actin-like protein 2 OS=Homo sapiens OX=9606 GN=ACTBL2 PE=1 SV=2	0	40.777	17	7	66	2	376	42	5.59	842	7	0	2.00053e+07	1.76457e+07	3.41955e+07	4.22582e+07	1.10713e+06	526724	1.0587e+06	1.15451e+06	2.30991e+06	2.44466e+06	4.36473e+06	3.70412e+06	8.43264e+06	1.392e+06	1
FALSE	High	Master Protein	P20648	Potassium-transporting ATPase alpha chain 1 OS=Homo sapiens OX=9606 GN=ATP4A PE=2 SV=5	>sp|P20648|ATP4A_HUMAN Potassium-transporting ATPase alpha chain 1 OS=Homo sapiens OX=9606 GN=ATP4A PE=2 SV=5	0	40.706	8	6	55	3	1035	114	5.81	1031	6	0		224975	1.18319e+06			125700		225922		872501	783917				1
FALSE	High	Master Protein	P52566	Rho GDP-dissociation inhibitor 2 OS=Homo sapiens OX=9606 GN=ARHGDIB PE=1 SV=3	>sp|P52566|GDIR2_HUMAN Rho GDP-dissociation inhibitor 2 OS=Homo sapiens OX=9606 GN=ARHGDIB PE=1 SV=3	0	40.696	45	8	28	8	201	23	5.21	300	8	0	4.95313e+07	4.70993e+07	8.36631e+07	5.06545e+07	7.62745e+06	8.66572e+06	5.11321e+06	6.8993e+06	5.49381e+06	4.15493e+06	4.83045e+06	4.41073e+06	8.38643e+06	4.59896e+06	1
FALSE	High	Master Protein	P50990	T-complex protein 1 subunit theta OS=Homo sapiens OX=9606 GN=CCT8 PE=1 SV=4	>sp|P50990|TCPQ_HUMAN T-complex protein 1 subunit theta OS=Homo sapiens OX=9606 GN=CCT8 PE=1 SV=4	0	40.582	16	6	33	6	548	59.6	5.6	517	6	0	3.23787e+06	4.10056e+06	1.3749e+07	8.76177e+06	1.89494e+06	1.14636e+06	1.03328e+06	1.06017e+06	1.09812e+07	7.36006e+06	9.19306e+06	5.78844e+06	7.77238e+06	5.34019e+06	1
FALSE	High	Master Protein	Q14005	Pro-interleukin-16 OS=Homo sapiens OX=9606 GN=IL16 PE=1 SV=4	>sp|Q14005|IL16_HUMAN Pro-interleukin-16 OS=Homo sapiens OX=9606 GN=IL16 PE=1 SV=4	0	40.509	10	7	17	7	1332	141.7	8.06	206	7	0	3.21206e+06	4.43987e+06	1.3636e+07	7.86574e+06		252778		64772.8	330996	133449			324362	95706.1	1
FALSE	High	Master Protein	Q9UQB3	Catenin delta-2 OS=Homo sapiens OX=9606 GN=CTNND2 PE=1 SV=3	>sp|Q9UQB3|CTND2_HUMAN Catenin delta-2 OS=Homo sapiens OX=9606 GN=CTNND2 PE=1 SV=3	0	40.242	7	6	28	6	1225	132.6	7.74	550	6	0		74908.7		116389	252774	153439	374706	249620	4.57446e+06	2.58342e+06	7.83644e+06	5.55566e+06	4.44908e+06	2.95223e+06	1
FALSE	High	Master Protein	Q3LXA3	Triokinase/FMN cyclase OS=Homo sapiens OX=9606 GN=TKFC PE=1 SV=2	>sp|Q3LXA3|TKFC_HUMAN Triokinase/FMN cyclase OS=Homo sapiens OX=9606 GN=TKFC PE=1 SV=2	0	40.228	10	5	24	5	575	58.9	7.49	383	5	0	429074	191796	4.11673e+06	3.78408e+06	196342	325123	308152	294315	1.34104e+06	1.84886e+06	1.20189e+06	1.2088e+06	1.09313e+06	1.07764e+06	1
FALSE	High	Master Protein	P16615	Sarcoplasmic/endoplasmic reticulum calcium ATPase 2 OS=Homo sapiens OX=9606 GN=ATP2A2 PE=1 SV=1	>sp|P16615|AT2A2_HUMAN Sarcoplasmic/endoplasmic reticulum calcium ATPase 2 OS=Homo sapiens OX=9606 GN=ATP2A2 PE=1 SV=1	0	40.068	10	6	15	6	1042	114.7	5.34	146	6	0		1.28304e+06	2.45196e+06	2.10325e+06		207926	151418	220225	4.80773e+06	3.61012e+06	4.48322e+06	4.23373e+06	1.8776e+06	1.15557e+06	1
FALSE	High	Master Protein	P19404	NADH dehydrogenase [ubiquinone] flavoprotein 2, mitochondrial OS=Homo sapiens OX=9606 GN=NDUFV2 PE=1 SV=2	>sp|P19404|NDUV2_HUMAN NADH dehydrogenase [ubiquinone] flavoprotein 2, mitochondrial OS=Homo sapiens OX=9606 GN=NDUFV2 PE=1 SV=2	0	40.045	36	7	22	7	249	27.4	8.06	138	7	0	190582	590330	2.77733e+06	2.23655e+06		321174	393635	357348	9189956	5.35315e+06	6.47297e+06	4.56089e+06	1.0319e+07	6.71403e+06	1
FALSE	High	Master Protein	P02787	Serotransferrin OS=Homo sapiens OX=9606 GN=TF PE=1 SV=3	>sp|P02787|TRFE_HUMAN Serotransferrin OS=Homo sapiens OX=9606 GN=TF PE=1 SV=3	0	39.988	18	11	27	11	698	77	7.12	140	11	0	2.06071e+06	1.7897e+06	1.70544e+06	1.98522e+06	427843	704368		615934	1.57467e+07	9.20265e+06	9.94491e+06	6.18912e+06	7.86549e+06	5.56715e+06	1
FALSE	High	Master Protein	P27348	14-3-3 protein theta OS=Homo sapiens OX=9606 GN=YWHAQ PE=1 SV=1	>sp|P27348|1433T_HUMAN 14-3-3 protein theta OS=Homo sapiens OX=9606 GN=YWHAQ PE=1 SV=1	0	39.969	20	5	59	4	245	27.7	4.78	698	5	0	7.37267e+06	7.36246e+06	40201978	3.0318e+07	5.77091e+06	3.59031e+06	1.1738e+07	1.39694e+07	3.92604e+07	2.62462e+07	2.8799e+07	2.52242e+07	4.52262e+07	2.96933e+07	1
FALSE	High	Master Protein	Q13642	Four and a half LIM domains protein 1 OS=Homo sapiens OX=9606 GN=FHL1 PE=1 SV=4	>sp|Q13642|FHL1_HUMAN Four and a half LIM domains protein 1 OS=Homo sapiens OX=9606 GN=FHL1 PE=1 SV=4	0	39.58	31	8	23	8	323	36.2	8.97	197	8	0	357002	1.20455e+06		488290	407960	111113	185659		1.41983e+07	9.62219e+06	6.77177e+06	5.98821e+06	1.38736e+07	9.43288e+06	1
FALSE	High	Master Protein	P61978	Heterogeneous nuclear ribonucleoprotein K OS=Homo sapiens OX=9606 GN=HNRNPK PE=1 SV=1	>sp|P61978|HNRPK_HUMAN Heterogeneous nuclear ribonucleoprotein K OS=Homo sapiens OX=9606 GN=HNRNPK PE=1 SV=1	0	39.573	16	8	29	8	463	50.9	5.54	327	8	0	1.44969e+07	1.72131e+07	3.05442e+07	1.76729e+07	627564	569192	452211	491822	8.30635e+06	5.24879e+06	3.06485e+06	3.68955e+06	3.20083e+06	2.72656e+06	1
FALSE	High	Master Protein	O60262	Guanine nucleotide-binding protein G(I)/G(S)/G(O) subunit gamma-7 OS=Homo sapiens OX=9606 GN=GNG7 PE=1 SV=1	>sp|O60262|GBG7_HUMAN Guanine nucleotide-binding protein G(I)/G(S)/G(O) subunit gamma-7 OS=Homo sapiens OX=9606 GN=GNG7 PE=1 SV=1	0	39.571	63	5	42	5	68	7.5	8.51	1001	5	0	1.20124e+06	823655	2689302	5.60196e+06	1.96051e+07	1.166e+07	2.07091e+07	1.34743e+07	1.48282e+07	9.52396e+06	2.55305e+07	1.2559e+07	2.24707e+07	1.31749e+07	1
FALSE	High	Master Protein	P14866	Heterogeneous nuclear ribonucleoprotein L OS=Homo sapiens OX=9606 GN=HNRNPL PE=1 SV=2	>sp|P14866|HNRPL_HUMAN Heterogeneous nuclear ribonucleoprotein L OS=Homo sapiens OX=9606 GN=HNRNPL PE=1 SV=2	0	39.567	28	7	12	7	589	64.1	8.22	146	7	0	7.20832e+06	5.43733e+06	4.07803e+06	1.10438e+07			281522	81799.2			1690275	1.33128e+06	1484922	1.0722e+06	1
FALSE	High	Master Protein	P08237	ATP-dependent 6-phosphofructokinase, muscle type OS=Homo sapiens OX=9606 GN=PFKM PE=1 SV=2	>sp|P08237|PFKAM_HUMAN ATP-dependent 6-phosphofructokinase, muscle type OS=Homo sapiens OX=9606 GN=PFKM PE=1 SV=2	0	39.539	11	5	24	5	780	85.1	7.99	330	5	0		251975		140412					4.76334e+06	4.5873e+06	5.40153e+06	4.64793e+06	1.4123e+06	2.48969e+06	1
FALSE	High	Master Protein	Q96KP4	Cytosolic non-specific dipeptidase OS=Homo sapiens OX=9606 GN=CNDP2 PE=1 SV=2	>sp|Q96KP4|CNDP2_HUMAN Cytosolic non-specific dipeptidase OS=Homo sapiens OX=9606 GN=CNDP2 PE=1 SV=2	0	39.448	17	8	32	8	475	52.8	5.97	266	8	0	7.66032e+06	6.20999e+06	4.20163e+07	3.15259e+07	1.9219e+06	1.49784e+06	2.96298e+06	1.62404e+06	14163694	9.95611e+06	1.28478e+07	1.015e+07	1.3076e+07	7.83115e+06	1
FALSE	High	Master Protein	P30048	Thioredoxin-dependent peroxide reductase, mitochondrial OS=Homo sapiens OX=9606 GN=PRDX3 PE=1 SV=3	>sp|P30048|PRDX3_HUMAN Thioredoxin-dependent peroxide reductase, mitochondrial OS=Homo sapiens OX=9606 GN=PRDX3 PE=1 SV=3	0	39.396	30	6	38	6	256	27.7	7.78	252	6	0	3479259	3.8818e+06	7.77825e+06	6.67254e+06	496722	238123	1.25384e+06	999066	1.97572e+07	1.50725e+07	2.04577e+07	1.28058e+07	2.71463e+07	1.68971e+07	1
FALSE	High	Master Protein	P47756	F-actin-capping protein subunit beta OS=Homo sapiens OX=9606 GN=CAPZB PE=1 SV=4	>sp|P47756|CAPZB_HUMAN F-actin-capping protein subunit beta OS=Homo sapiens OX=9606 GN=CAPZB PE=1 SV=4	0	39.339	19	4	33	4	277	31.3	5.59	500	4	0	2.87067e+06	2.77136e+06	1.19084e+07	1.08852e+07	1.61456e+06	1.08377e+06	1594127	468185	7.23716e+06	3.94377e+06	5.54225e+06	3.56095e+06	5.77171e+06	2.97129e+06	1
FALSE	High	Master Protein	P05455	Lupus La protein OS=Homo sapiens OX=9606 GN=SSB PE=1 SV=2	>sp|P05455|LA_HUMAN Lupus La protein OS=Homo sapiens OX=9606 GN=SSB PE=1 SV=2	0	39.284	30	8	12	8	408	46.8	7.12	148	8	0	1.17683e+06	1.25848e+06	6.39493e+06	4.95816e+06	153906	52257		201941		211177		128578		307149	1
FALSE	High	Master Protein	Q9UBR2	Cathepsin Z OS=Homo sapiens OX=9606 GN=CTSZ PE=1 SV=1	>sp|Q9UBR2|CATZ_HUMAN Cathepsin Z OS=Homo sapiens OX=9606 GN=CTSZ PE=1 SV=1	0	39.107	34	10	37	10	303	33.8	7.11	636	10	0	1.64189e+07	1.56454e+07	1.21205e+08	7.09005e+07	1.56782e+06	1.31846e+06	723169	1.53735e+06	2.1707e+06	1.46498e+06	736595	948374	3.66944e+06	2.70324e+06	1
FALSE	High	Master Protein	P02794	Ferritin heavy chain OS=Homo sapiens OX=9606 GN=FTH1 PE=1 SV=2	>sp|P02794|FRIH_HUMAN Ferritin heavy chain OS=Homo sapiens OX=9606 GN=FTH1 PE=1 SV=2	0	39.021	20	4	40	4	183	21.2	5.55	691	4	0	3.21811e+07	3.77979e+07	3.85765e+06	4.80514e+06	1.74305e+07	1.32395e+07	1.77043e+06	646550	2.078e+07	1.29403e+07	4.69388e+07	2.84715e+07	2.39553e+06	1.66898e+06	1
FALSE	High	Master Protein	Q96C19	EF-hand domain-containing protein D2 OS=Homo sapiens OX=9606 GN=EFHD2 PE=1 SV=1	>sp|Q96C19|EFHD2_HUMAN EF-hand domain-containing protein D2 OS=Homo sapiens OX=9606 GN=EFHD2 PE=1 SV=1	0	38.895	28	7	31	7	240	26.7	5.2	441	7	0	1.66976e+07	2.03399e+07	5.69907e+07	3.13236e+07	1.58768e+06	1.10584e+06	535482	537795	2.90744e+06	2.06855e+06	1.64645e+06	1.74824e+06	3.26565e+06	2.21415e+06	1
FALSE	High	Master Protein	Q9H299	SH3 domain-binding glutamic acid-rich-like protein 3 OS=Homo sapiens OX=9606 GN=SH3BGRL3 PE=1 SV=1	>sp|Q9H299|SH3L3_HUMAN SH3 domain-binding glutamic acid-rich-like protein 3 OS=Homo sapiens OX=9606 GN=SH3BGRL3 PE=1 SV=1	0	38.843	48	6	50	6	93	10.4	4.93	347	6	0	6.32454e+07	7.14822e+07	224966312	1.2648e+08	9.77202e+06	5.83128e+06	3.46284e+06	3.35262e+06	1.65122e+07	1.26161e+07	1.41664e+07	1.10537e+07	2.02711e+07	9979710	1
FALSE	High	Master Protein	P09936	Ubiquitin carboxyl-terminal hydrolase isozyme L1 OS=Homo sapiens OX=9606 GN=UCHL1 PE=1 SV=2	>sp|P09936|UCHL1_HUMAN Ubiquitin carboxyl-terminal hydrolase isozyme L1 OS=Homo sapiens OX=9606 GN=UCHL1 PE=1 SV=2	0	38.76	33	8	52	8	223	24.8	5.48	552	8	0	7.64628e+06	7.43631e+06	6.44645e+07	3.87529e+07	1.46561e+07	5.15156e+06	4.19896e+07	2.02265e+07	47111663	2.74666e+07	3.62553e+07	2.33342e+07	4.55759e+07	2.72456e+07	1
FALSE	High	Master Protein	P62917	60S ribosomal protein L8 OS=Homo sapiens OX=9606 GN=RPL8 PE=1 SV=2	>sp|P62917|RL8_HUMAN 60S ribosomal protein L8 OS=Homo sapiens OX=9606 GN=RPL8 PE=1 SV=2	0	38.729	18	5	18	5	257	28	11.03	206	5	0	1.6813e+06	1.25471e+06	1.011e+07	6.16687e+06	213869	346652	435541	218377	6.48003e+06	3.98934e+06	5.29351e+06	4.30487e+06	5.4104e+06	2.42271e+06	1
FALSE	High	Master Protein	Q13409	Cytoplasmic dynein 1 intermediate chain 2 OS=Homo sapiens OX=9606 GN=DYNC1I2 PE=1 SV=3	>sp|Q13409|DC1I2_HUMAN Cytoplasmic dynein 1 intermediate chain 2 OS=Homo sapiens OX=9606 GN=DYNC1I2 PE=1 SV=3	0	38.683	9	3	28	3	638	71.4	5.2	776	3	0	630290	889868	9.37236e+06	5.9078e+06	2.14449e+06	1.84926e+06	2.06419e+06	1.3071e+06	1.1794e+07	8.82862e+06	1.39655e+07	6.8528e+06	1.16119e+07	6.5605e+06	1
FALSE	High	Master Protein	P80294	Metallothionein-1H OS=Homo sapiens OX=9606 GN=MT1H PE=1 SV=1	>sp|P80294|MT1H_HUMAN Metallothionein-1H OS=Homo sapiens OX=9606 GN=MT1H PE=1 SV=1	0	38.627	87	4	17	3	61	6	8.06	394	4	0													1377352	842901	1
FALSE	High	Master Protein	Q04917	14-3-3 protein eta OS=Homo sapiens OX=9606 GN=YWHAH PE=1 SV=4	>sp|Q04917|1433F_HUMAN 14-3-3 protein eta OS=Homo sapiens OX=9606 GN=YWHAH PE=1 SV=4	0	38.611	26	7	41	6	246	28.2	4.84	134	7	0	4.72512e+07	2.87204e+07	5.03496e+08	2.36215e+08	7.69102e+06	5.335e+06	9.91802e+06	6.3318e+06	2.09293e+07	1.74233e+07	1.56055e+07	1.26048e+07	1.7706e+07	1.38044e+07	1
FALSE	High	Master Protein	P63027	Vesicle-associated membrane protein 2 OS=Homo sapiens OX=9606 GN=VAMP2 PE=1 SV=3	>sp|P63027|VAMP2_HUMAN Vesicle-associated membrane protein 2 OS=Homo sapiens OX=9606 GN=VAMP2 PE=1 SV=3	0	38.483	71	6	32	3	116	12.7	8.13	544	6	2	2524162	3.32472e+06	13477351	7.88148e+06	3.85582e+06	3.09766e+06	6.68555e+06	6.14972e+06	1.07012e+07	9.1901e+06	1.25931e+07	9.94482e+06	1.13518e+07	8.09933e+06	1
FALSE	High	Master Protein	P62979	Ubiquitin-40S ribosomal protein S27a OS=Homo sapiens OX=9606 GN=RPS27A PE=1 SV=2	>sp|P62979|RS27A_HUMAN Ubiquitin-40S ribosomal protein S27a OS=Homo sapiens OX=9606 GN=RPS27A PE=1 SV=2	0	38.458	37	6	32	6	156	18	9.64	453	6	0	6.553e+06	5.91895e+06	9.62348e+06	6.15039e+06	3.10327e+06	2.26906e+06	1.39025e+06	811174	3.48328e+06	3.23467e+06	6.6889e+06	5.56757e+06	3.64554e+06	2.6181e+06	1
FALSE	High	Master Protein	P48047	ATP synthase subunit O, mitochondrial OS=Homo sapiens OX=9606 GN=ATP5PO PE=1 SV=1	>sp|P48047|ATPO_HUMAN ATP synthase subunit O, mitochondrial OS=Homo sapiens OX=9606 GN=ATP5PO PE=1 SV=1	0	38.449	23	6	38	6	213	23.3	9.96	602	6	0	4.80535e+06	4.25722e+06	1.16118e+07	7.69453e+06	289507	305499	1.21829e+06	746808	28966465	1.46307e+07	20909439	1.17148e+07	1.2723e+07	7.01467e+06	1
FALSE	High	Master Protein	Q92506	Estradiol 17-beta-dehydrogenase 8 OS=Homo sapiens OX=9606 GN=HSD17B8 PE=1 SV=2	>sp|Q92506|DHB8_HUMAN Estradiol 17-beta-dehydrogenase 8 OS=Homo sapiens OX=9606 GN=HSD17B8 PE=1 SV=2	0	38.411	30	6	18	6	261	27	6.54	390	6	0		810092	1.29133e+06	486324				186033	9.99851e+06	6172123	7.91441e+06	5.22136e+06	7.53853e+06	4.60566e+06	1
FALSE	High	Master Protein	Q5JTV8	Torsin-1A-interacting protein 1 OS=Homo sapiens OX=9606 GN=TOR1AIP1 PE=1 SV=2	>sp|Q5JTV8|TOIP1_HUMAN Torsin-1A-interacting protein 1 OS=Homo sapiens OX=9606 GN=TOR1AIP1 PE=1 SV=2	0	38.284	14	4	10	4	583	66.2	8.18	136	4	0	2.47488e+06	2.49216e+06	2.16247e+06	2.6063e+06					1.08968e+06	727707	504481	353757	346423	352991	1
FALSE	High	Master Protein	P54289	Voltage-dependent calcium channel subunit alpha-2/delta-1 OS=Homo sapiens OX=9606 GN=CACNA2D1 PE=1 SV=3	>sp|P54289|CA2D1_HUMAN Voltage-dependent calcium channel subunit alpha-2/delta-1 OS=Homo sapiens OX=9606 GN=CACNA2D1 PE=1 SV=3	0	38.205	9	7	26	7	1103	124.5	5.27	291	7	0		197112		973522	1.81169e+06	1.23464e+06	2.87729e+06	1.69668e+06	855362	1.57512e+06	942196	1.27237e+06	1.41217e+06	1.69362e+06	1
FALSE	High	Master Protein	Q9H3Q1	Cdc42 effector protein 4 OS=Homo sapiens OX=9606 GN=CDC42EP4 PE=1 SV=1	>sp|Q9H3Q1|BORG4_HUMAN Cdc42 effector protein 4 OS=Homo sapiens OX=9606 GN=CDC42EP4 PE=1 SV=1	0	38.017	17	5	24	5	356	38	5.19	543	5	0									3.62052e+06	2.56307e+06	4769333	2.96059e+06	2.58616e+06	1.27473e+06	1
FALSE	High	Master Protein	O75390	Citrate synthase, mitochondrial OS=Homo sapiens OX=9606 GN=CS PE=1 SV=2	>sp|O75390|CISY_HUMAN Citrate synthase, mitochondrial OS=Homo sapiens OX=9606 GN=CS PE=1 SV=2	0	37.903	19	10	41	10	466	51.7	8.32	511	10	0	441031	683000	2.33935e+07	1.35723e+07		283415	3.48662e+06	3.52302e+06	1.41505e+07	7.83454e+06	9.96658e+06	6.8771e+06	1.93347e+07	1.28358e+07	1
FALSE	High	Master Protein	P06753	Tropomyosin alpha-3 chain OS=Homo sapiens OX=9606 GN=TPM3 PE=1 SV=2	>sp|P06753|TPM3_HUMAN Tropomyosin alpha-3 chain OS=Homo sapiens OX=9606 GN=TPM3 PE=1 SV=2	0	37.845	32	8	60	3	285	32.9	4.72	475	8	0	6.912e+06	7.6845e+06	4.26068e+07	2.14236e+07	2.51011e+06	1.4403e+06	1.45796e+06	3.90964e+06	1.39165e+07	7977557	9936693	8.48897e+06	1.61241e+07	9.22969e+06	1
FALSE	High	Master Protein	P13667	Protein disulfide-isomerase A4 OS=Homo sapiens OX=9606 GN=PDIA4 PE=1 SV=2	>sp|P13667|PDIA4_HUMAN Protein disulfide-isomerase A4 OS=Homo sapiens OX=9606 GN=PDIA4 PE=1 SV=2	0	37.722	16	9	25	9	645	72.9	5.07	217	9	0	1.22642e+06	2.25995e+06	1.60646e+07	1.07289e+07					2.53322e+06	2.67831e+06	851361	943073	2.94066e+06	1.60551e+06	1
FALSE	High	Master Protein	P12036	Neurofilament heavy polypeptide OS=Homo sapiens OX=9606 GN=NEFH PE=1 SV=4	>sp|P12036|NFH_HUMAN Neurofilament heavy polypeptide OS=Homo sapiens OX=9606 GN=NEFH PE=1 SV=4	0	37.71	12	11	29	10	1026	112.4	6.18	170	11	0		423110	1.70842e+06	1.89998e+06	848166	686859	1.24843e+06	908462	1.17312e+07	7.47051e+06	5.46326e+06	4.22674e+06	2927713	2.07367e+06	1
FALSE	High	Master Protein	Q15942	Zyxin OS=Homo sapiens OX=9606 GN=ZYX PE=1 SV=1	>sp|Q15942|ZYX_HUMAN Zyxin OS=Homo sapiens OX=9606 GN=ZYX PE=1 SV=1	0	37.598	21	7	17	7	572	61.2	6.67	166	7	0	4.15626e+06	4.62666e+06	8.2823e+06	6145164						135511			340194	104376	1
FALSE	High	Master Protein	Q16720	Plasma membrane calcium-transporting ATPase 3 OS=Homo sapiens OX=9606 GN=ATP2B3 PE=1 SV=3	>sp|Q16720|AT2B3_HUMAN Plasma membrane calcium-transporting ATPase 3 OS=Homo sapiens OX=9606 GN=ATP2B3 PE=1 SV=3	0	37.568	5	6	36	1	1220	134.1	5.62	953	6	0															1
FALSE	High	Master Protein	P07355	Annexin A2 OS=Homo sapiens OX=9606 GN=ANXA2 PE=1 SV=2	>sp|P07355|ANXA2_HUMAN Annexin A2 OS=Homo sapiens OX=9606 GN=ANXA2 PE=1 SV=2	0	37.35	24	9	28	9	339	38.6	7.75	429	9	0	2.28617e+06	1.85014e+06	5.45011e+06	3.93025e+06	3.93352e+06	2.62411e+06	3.62158e+06	4.74967e+06	1.71857e+06	1.5225e+06	1.81961e+06	1.86614e+06	6.40375e+06	3.56312e+06	1
FALSE	High	Master Protein	P15531	Nucleoside diphosphate kinase A OS=Homo sapiens OX=9606 GN=NME1 PE=1 SV=1	>sp|P15531|NDKA_HUMAN Nucleoside diphosphate kinase A OS=Homo sapiens OX=9606 GN=NME1 PE=1 SV=1	0	37.141	42	7	49	7	152	17.1	6.19	507	7	0	3.25444e+06	3.23748e+06	3.08632e+07	2.03344e+07	2.4541e+06	1.48352e+06	5.07263e+06	3.45349e+06	1.1303e+07	7.40481e+06	7.43922e+06	4.66403e+06	1.22318e+07	7.06995e+06	1
FALSE	High	Master Protein	Q9Y617	Phosphoserine aminotransferase OS=Homo sapiens OX=9606 GN=PSAT1 PE=1 SV=2	>sp|Q9Y617|SERC_HUMAN Phosphoserine aminotransferase OS=Homo sapiens OX=9606 GN=PSAT1 PE=1 SV=2	0	37.135	24	8	28	8	370	40.4	7.66	435	8	0	661463	1.25804e+06	2.16269e+06	1.87158e+06	550097	609797	385527	462290	1.62503e+07	1.05504e+07	1.33721e+07	9.76008e+06	1.28906e+07	7.05973e+06	1
FALSE	High	Master Protein	Q92945	Far upstream element-binding protein 2 OS=Homo sapiens OX=9606 GN=KHSRP PE=1 SV=4	>sp|Q92945|FUBP2_HUMAN Far upstream element-binding protein 2 OS=Homo sapiens OX=9606 GN=KHSRP PE=1 SV=4	0	37.123	19	7	12	6	711	73.1	7.3	147	7	1	6.14568e+06	7.43574e+06	1.18732e+07	8.01921e+06	327303	67914.1		91488.9		1.05377e+06	1.34998e+06	1.51648e+06	777955	782896	1
FALSE	High	Master Protein	P02042	Hemoglobin subunit delta OS=Homo sapiens OX=9606 GN=HBD PE=1 SV=2	>sp|P02042|HBD_HUMAN Hemoglobin subunit delta OS=Homo sapiens OX=9606 GN=HBD PE=1 SV=2	0	37.088	42	6	42	3	147	16	8.05	783	6	0			1.22765e+07	8.49893e+06		115770	3.96183e+06	2.88657e+06		941126		444078		697146	1
FALSE	High	Master Protein	P48426	Phosphatidylinositol 5-phosphate 4-kinase type-2 alpha OS=Homo sapiens OX=9606 GN=PIP4K2A PE=1 SV=2	>sp|P48426|PI42A_HUMAN Phosphatidylinositol 5-phosphate 4-kinase type-2 alpha OS=Homo sapiens OX=9606 GN=PIP4K2A PE=1 SV=2	0	37.033	13	5	43	3	406	46.2	6.99	1064	5	2	1.74976e+06	2.89561e+06	5.00726e+06	3.97835e+06	5.90254e+06	4.25933e+06	3.54491e+06	4.00384e+06	7.3642e+06	5.91271e+06	6820062	5.15705e+06	3.51962e+06	2.35316e+06	1
FALSE	High	Master Protein	P09493	Tropomyosin alpha-1 chain OS=Homo sapiens OX=9606 GN=TPM1 PE=1 SV=2	>sp|P09493|TPM1_HUMAN Tropomyosin alpha-1 chain OS=Homo sapiens OX=9606 GN=TPM1 PE=1 SV=2	0	37.006	33	7	37	3	284	32.7	4.74	280	7	0	1.35052e+06	1.48873e+06	7.66385e+06	3.22206e+06	363420	425024	873544	514024	1.28725e+07	8.25197e+06	1.23753e+07	9.41924e+06	1.28812e+07	13034735	1
FALSE	High	Master Protein	Q16352	Alpha-internexin OS=Homo sapiens OX=9606 GN=INA PE=1 SV=2	>sp|Q16352|AINX_HUMAN Alpha-internexin OS=Homo sapiens OX=9606 GN=INA PE=1 SV=2	0	36.987	22	9	37	7	499	55.4	5.4	278	9	0	1.05745e+06	1.16827e+06	1.00374e+07	6.23812e+06	1.17468e+06	859260	3.06645e+06	4.67573e+06	1.51541e+07	9584530	7.27055e+06	5.49754e+06	7.58702e+06	5.03414e+06	1
FALSE	High	Master Protein	P61160	Actin-related protein 2 OS=Homo sapiens OX=9606 GN=ACTR2 PE=1 SV=1	>sp|P61160|ARP2_HUMAN Actin-related protein 2 OS=Homo sapiens OX=9606 GN=ACTR2 PE=1 SV=1	0	36.813	11	5	37	5	394	44.7	6.74	396	5	0	8.80957e+06	9.45712e+06	4.45644e+07	1.65843e+07	1.13547e+06	1.06985e+06	1.60988e+06	585033	8.67426e+06	5.56206e+06	8.08592e+06	4.90993e+06	5.38851e+06	3.37628e+06	1
FALSE	High	Master Protein	P54819	Adenylate kinase 2, mitochondrial OS=Homo sapiens OX=9606 GN=AK2 PE=1 SV=2	>sp|P54819|KAD2_HUMAN Adenylate kinase 2, mitochondrial OS=Homo sapiens OX=9606 GN=AK2 PE=1 SV=2	0	36.596	28	4	26	4	239	26.5	7.81	249	4	0	5.15953e+06	5.46459e+06	1.9382e+07	1.22245e+07	702545	364370	625095	470795	1.62815e+07	9.7978e+06	7.98608e+06	5.42645e+06	1.21424e+07	7.67952e+06	1
FALSE	High	Master Protein	P11137	Microtubule-associated protein 2 OS=Homo sapiens OX=9606 GN=MAP2 PE=1 SV=4	>sp|P11137|MTAP2_HUMAN Microtubule-associated protein 2 OS=Homo sapiens OX=9606 GN=MAP2 PE=1 SV=4	0	36.583	6	8	31	8	1827	199.4	4.91	401	8	0	609432	1.45294e+06	2.03672e+07	1.23707e+07	171652	487813	3.5046e+06	4.3885e+06	4.27004e+06	2.5197e+06	2.82416e+06	1.74947e+06	4.08729e+06	3.62808e+06	1
FALSE	High	Master Protein	Q99623	Prohibitin-2 OS=Homo sapiens OX=9606 GN=PHB2 PE=1 SV=2	>sp|Q99623|PHB2_HUMAN Prohibitin-2 OS=Homo sapiens OX=9606 GN=PHB2 PE=1 SV=2	0	36.512	29	7	27	7	299	33.3	9.83	261	7	0	3.31039e+06	2.2044e+06	1.55674e+06	1.03968e+06		141418	70595.6	98794.2	6.63551e+06	4.013e+06	8.24937e+06	5871689	885474	1.10305e+06	1
FALSE	High	Master Protein	Q6JBY9	CapZ-interacting protein OS=Homo sapiens OX=9606 GN=RCSD1 PE=1 SV=1	>sp|Q6JBY9|CPZIP_HUMAN CapZ-interacting protein OS=Homo sapiens OX=9606 GN=RCSD1 PE=1 SV=1	0	36.403	27	5	12	5	416	44.5	5.4	194	5	0	2.96562e+06	2.91093e+06	9.10056e+06	6.42585e+06		265272			2.56767e+06	1.93166e+06	1.47566e+06	834054	1.43241e+06	773769	1
FALSE	High	Master Protein	P08195	4F2 cell-surface antigen heavy chain OS=Homo sapiens OX=9606 GN=SLC3A2 PE=1 SV=3	>sp|P08195|4F2_HUMAN 4F2 cell-surface antigen heavy chain OS=Homo sapiens OX=9606 GN=SLC3A2 PE=1 SV=3	0	36.046	6	5	24	5	630	68	5.01	526	5	0		317594	2.00901e+06	1.76392e+06		460853	525130	50290.3	9.67598e+06	5.91887e+06	9.54752e+06	6.06419e+06	1.53427e+07	8.05279e+06	1
FALSE	High	Master Protein	Q14194	Dihydropyrimidinase-related protein 1 OS=Homo sapiens OX=9606 GN=CRMP1 PE=1 SV=1	>sp|Q14194|DPYL1_HUMAN Dihydropyrimidinase-related protein 1 OS=Homo sapiens OX=9606 GN=CRMP1 PE=1 SV=1	0	36.028	12	6	40	3	572	62.1	7.03	785	6	0	1.3127e+06	749134	3.88848e+06	721036		240443	268591	226523	3.7108e+06	2.40411e+06	3.10848e+06	1.99476e+06	939341	1.01125e+06	1
FALSE	High	Master Protein	O43678	NADH dehydrogenase [ubiquinone] 1 alpha subcomplex subunit 2 OS=Homo sapiens OX=9606 GN=NDUFA2 PE=1 SV=3	>sp|O43678|NDUA2_HUMAN NADH dehydrogenase [ubiquinone] 1 alpha subcomplex subunit 2 OS=Homo sapiens OX=9606 GN=NDUFA2 PE=1 SV=3	0	35.985	65	5	36	5	99	10.9	9.57	564	5	0	4.47151e+06	5.04606e+06	4.37829e+07	1.63176e+07	809205	604001	2.88746e+06	4.50752e+06	3.31353e+07	2.07132e+07	2.77932e+07	1.79592e+07	4.76202e+07	2.45319e+07	1
FALSE	High	Master Protein	P02511	Alpha-crystallin B chain OS=Homo sapiens OX=9606 GN=CRYAB PE=1 SV=2	>sp|P02511|CRYAB_HUMAN Alpha-crystallin B chain OS=Homo sapiens OX=9606 GN=CRYAB PE=1 SV=2	0	35.867	42	6	48	6	175	20.1	7.33	367	6	0		1.72821e+06	2.57465e+06	2.02967e+06	1.08071e+07	6.03414e+06	8.90743e+06	8.30317e+06	31449473	1.97196e+07	5.46734e+07	3.89873e+07	2.21322e+07	1.21914e+07	1
FALSE	High	Master Protein	Q9UEY8	Gamma-adducin OS=Homo sapiens OX=9606 GN=ADD3 PE=1 SV=1	>sp|Q9UEY8|ADDG_HUMAN Gamma-adducin OS=Homo sapiens OX=9606 GN=ADD3 PE=1 SV=1	0	35.719	14	8	31	7	706	79.1	6.32	260	8	0		366146		699008		320357	346001	303249	1.14025e+07	7.63614e+06	1.4705e+07	1.00294e+07	1.68668e+07	9.36638e+06	1
FALSE	High	Master Protein	P09668	Pro-cathepsin H OS=Homo sapiens OX=9606 GN=CTSH PE=1 SV=4	>sp|P09668|CATH_HUMAN Pro-cathepsin H OS=Homo sapiens OX=9606 GN=CTSH PE=1 SV=4	0	35.715	15	4	12	4	335	37.4	8.07	147	4	0	745407	2.51383e+06	1.65911e+07	8.66186e+06		216084				249143					1
FALSE	High	Master Protein	P17174	Aspartate aminotransferase, cytoplasmic OS=Homo sapiens OX=9606 GN=GOT1 PE=1 SV=3	>sp|P17174|AATC_HUMAN Aspartate aminotransferase, cytoplasmic OS=Homo sapiens OX=9606 GN=GOT1 PE=1 SV=3	0	35.651	17	8	52	8	413	46.2	7.01	824	8	0	5212109	6.49227e+06	6.44075e+06	4.80432e+06	4.32771e+06	2.21966e+06	1.8506e+06	1.96938e+06	1.76076e+07	1.12388e+07	1.64409e+07	1.21169e+07	3.42941e+06	2.27576e+06	1
FALSE	High	Master Protein	Q16777	Histone H2A type 2-C OS=Homo sapiens OX=9606 GN=HIST2H2AC PE=1 SV=4	>sp|Q16777|H2A2C_HUMAN Histone H2A type 2-C OS=Homo sapiens OX=9606 GN=HIST2H2AC PE=1 SV=4	0	35.603	40	8	57	2	129	14	10.9	465	8	0	1.12766e+07	1.11509e+07	1.99708e+07	9.41533e+06	449204				2.571e+06	761647	1.32281e+06	345041		420116	1
FALSE	High	Master Protein	P63096	Guanine nucleotide-binding protein G(i) subunit alpha-1 OS=Homo sapiens OX=9606 GN=GNAI1 PE=1 SV=2	>sp|P63096|GNAI1_HUMAN Guanine nucleotide-binding protein G(i) subunit alpha-1 OS=Homo sapiens OX=9606 GN=GNAI1 PE=1 SV=2	0	35.56	24	7	36	3	354	40.3	5.97	251	7	0			733574	762561	1.50372e+06	1.07187e+06	1.55981e+06	675579	551627	1.15134e+06	512783	700796	643645	514000	1
FALSE	High	Master Protein	P62280	40S ribosomal protein S11 OS=Homo sapiens OX=9606 GN=RPS11 PE=1 SV=3	>sp|P62280|RS11_HUMAN 40S ribosomal protein S11 OS=Homo sapiens OX=9606 GN=RPS11 PE=1 SV=3	0	35.484	34	5	31	5	158	18.4	10.3	583	5	0	7.7217e+06	1.00585e+07	2.07346e+07	1.18742e+07	865114	406101	519226	1.0924e+06	5.2575e+06	3.59109e+06	3.10665e+06	3.40592e+06	3.30706e+06	1.78394e+06	1
FALSE	High	Master Protein	P53597	Succinate--CoA ligase [ADP/GDP-forming] subunit alpha, mitochondrial OS=Homo sapiens OX=9606 GN=SUCLG1 PE=1 SV=4	>sp|P53597|SUCA_HUMAN Succinate--CoA ligase [ADP/GDP-forming] subunit alpha, mitochondrial OS=Homo sapiens OX=9606 GN=SUCLG1 PE=1 SV=4	0	35.445	12	5	20	5	346	36.2	8.79	218	5	0	795672	933845	1.81585e+06	1.07071e+06		278762	226328	259067	8797755	5.64675e+06	9673072	6.40747e+06	2.30979e+06	1.55633e+06	1
FALSE	High	Master Protein	O75347	Tubulin-specific chaperone A OS=Homo sapiens OX=9606 GN=TBCA PE=1 SV=3	>sp|O75347|TBCA_HUMAN Tubulin-specific chaperone A OS=Homo sapiens OX=9606 GN=TBCA PE=1 SV=3	0	35.438	44	5	30	5	108	12.8	5.29	300	5	0	4.06524e+06	5588664	5.59902e+07	3.39709e+07	1.83157e+06	194668	3.06336e+06	2.13214e+06	7.18086e+06	4.70425e+06	6.46992e+06	4.35357e+06	1.88478e+07	1.17609e+07	1
FALSE	High	Master Protein	P21333	Filamin-A OS=Homo sapiens OX=9606 GN=FLNA PE=1 SV=4	>sp|P21333|FLNA_HUMAN Filamin-A OS=Homo sapiens OX=9606 GN=FLNA PE=1 SV=4	0	35.41	4	6	22	6	2647	280.6	6.06	265	6	0		353370	1537663	1.39731e+06		130400		82331.6	3.50924e+06	3.33368e+06	1.78474e+06	2.17727e+06	5.33761e+06	2.83728e+06	1
FALSE	High	Master Protein	P09382	Galectin-1 OS=Homo sapiens OX=9606 GN=LGALS1 PE=1 SV=2	>sp|P09382|LEG1_HUMAN Galectin-1 OS=Homo sapiens OX=9606 GN=LGALS1 PE=1 SV=2	0	35.279	41	4	44	4	135	14.7	5.5	722	4	0	1.47067e+07	1.50201e+07	5.39848e+07	3.35577e+07	3.06457e+06	1.76115e+06	3.38645e+06	2.53129e+06	3.57067e+07	23133149	4.21347e+07	2.61518e+07	65624957	3.39455e+07	1
FALSE	High	Master Protein	P27816	Microtubule-associated protein 4 OS=Homo sapiens OX=9606 GN=MAP4 PE=1 SV=3	>sp|P27816|MAP4_HUMAN Microtubule-associated protein 4 OS=Homo sapiens OX=9606 GN=MAP4 PE=1 SV=3	0	35.263	5	6	36	6	1152	120.9	5.43	948	6	0	1.61982e+06	1.85875e+06	1.28077e+07	5.11238e+06	2.12956e+06	1.71024e+06	743578	266794	7.23535e+06	4.69561e+06	9.82865e+06	5.79696e+06	5.41395e+06	4.36541e+06	1
FALSE	High	Master Protein	P49006	MARCKS-related protein OS=Homo sapiens OX=9606 GN=MARCKSL1 PE=1 SV=2	>sp|P49006|MRP_HUMAN MARCKS-related protein OS=Homo sapiens OX=9606 GN=MARCKSL1 PE=1 SV=2	0	35.245	62	6	29	6	195	19.5	4.67	724	6	0				525033	2.12031e+06	1.60543e+06	1.7293e+06	2.18909e+06	6.83426e+06	4594182	7.99551e+06	6.09147e+06	9.47549e+06	5.76038e+06	1
FALSE	High	Master Protein	P61158	Actin-related protein 3 OS=Homo sapiens OX=9606 GN=ACTR3 PE=1 SV=3	>sp|P61158|ARP3_HUMAN Actin-related protein 3 OS=Homo sapiens OX=9606 GN=ACTR3 PE=1 SV=3	0	34.944	13	5	23	5	418	47.3	5.88	480	5	0	5.38022e+06	5.50061e+06	2.2002e+07	1.5204e+07	1.97748e+06	1.73133e+06	1.71115e+06	800442	6.02207e+06	4.52333e+06	4.1092e+06	3.36902e+06	5.32826e+06	4.25933e+06	1
FALSE	High	Master Protein	P19013	Keratin, type II cytoskeletal 4 OS=Homo sapiens OX=9606 GN=KRT4 PE=1 SV=5	>sp|P19013|K2C4_HUMAN Keratin, type II cytoskeletal 4 OS=Homo sapiens OX=9606 GN=KRT4 PE=1 SV=5	0	34.834	12	6	29	4	520	56.1	6.61	567	6	0	863306	881432	2392926	3.69029e+06		85068.6	2.1784e+06	1.32493e+06		53545.2	1.66475e+06	1.60025e+06	343509	427257	1
FALSE	High	Master Protein	P14923	Junction plakoglobin OS=Homo sapiens OX=9606 GN=JUP PE=1 SV=3	>sp|P14923|PLAK_HUMAN Junction plakoglobin OS=Homo sapiens OX=9606 GN=JUP PE=1 SV=3	0	34.809	12	7	16	6	745	81.7	6.14	249	7	0		735332	4.16253e+06	2.35496e+06	8.70998e+06	5.32713e+06	2.22036e+06	1.88607e+06	1.78218e+06	2.34466e+06	2.59145e+06	1.82553e+06	1.53863e+06	1.12039e+06	1
FALSE	High	Master Protein	P12429	Annexin A3 OS=Homo sapiens OX=9606 GN=ANXA3 PE=1 SV=3	>sp|P12429|ANXA3_HUMAN Annexin A3 OS=Homo sapiens OX=9606 GN=ANXA3 PE=1 SV=3	0	34.802	18	6	11	6	323	36.4	5.92	198	6	0	1.47592e+06	1.66592e+06	2.61172e+07	14738634										106001	1
FALSE	High	Master Protein	P07954	Fumarate hydratase, mitochondrial OS=Homo sapiens OX=9606 GN=FH PE=1 SV=3	>sp|P07954|FUMH_HUMAN Fumarate hydratase, mitochondrial OS=Homo sapiens OX=9606 GN=FH PE=1 SV=3	0	34.801	12	5	31	5	510	54.6	8.76	661	5	0	1.76639e+06	2.3442e+06	1.37548e+07	7.80994e+06	297636	194156	1.95315e+06	1.14883e+06	2.86032e+07	1.86188e+07	1.77355e+07	1.21904e+07	1.99022e+07	1.1468e+07	1
FALSE	High	Master Protein	Q9H1E3	Nuclear ubiquitous casein and cyclin-dependent kinase substrate 1 OS=Homo sapiens OX=9606 GN=NUCKS1 PE=1 SV=1	>sp|Q9H1E3|NUCKS_HUMAN Nuclear ubiquitous casein and cyclin-dependent kinase substrate 1 OS=Homo sapiens OX=9606 GN=NUCKS1 PE=1 SV=1	0	34.742	30	6	19	6	243	27.3	5.08	287	6	0	5.70898e+06	5.02685e+06	1.00449e+07	7.90726e+06		66716.1		97579.4	2.16074e+06	1.54743e+06		826626	442724	538870	1
FALSE	High	Master Protein	O75891	Cytosolic 10-formyltetrahydrofolate dehydrogenase OS=Homo sapiens OX=9606 GN=ALDH1L1 PE=1 SV=2	>sp|O75891|AL1L1_HUMAN Cytosolic 10-formyltetrahydrofolate dehydrogenase OS=Homo sapiens OX=9606 GN=ALDH1L1 PE=1 SV=2	0	34.688	8	7	21	7	902	98.8	5.94	208	7	0							107912	39205.7	1.22186e+07	8.29577e+06	1.42321e+07	9.94774e+06	6.60465e+06	4.47879e+06	1
FALSE	High	Master Protein	P23284	Peptidyl-prolyl cis-trans isomerase B OS=Homo sapiens OX=9606 GN=PPIB PE=1 SV=2	>sp|P23284|PPIB_HUMAN Peptidyl-prolyl cis-trans isomerase B OS=Homo sapiens OX=9606 GN=PPIB PE=1 SV=2	0	34.603	45	8	22	8	216	23.7	9.41	211	8	0	5553751	6.27553e+06	6.11217e+07	4.22591e+07	904598	742128	680797	2.1534e+06	8.73581e+06	5.47261e+06	5.50543e+06	3.50195e+06	7.98766e+06	4.54635e+06	1
FALSE	High	Master Protein	Q8IXJ6	NAD-dependent protein deacetylase sirtuin-2 OS=Homo sapiens OX=9606 GN=SIRT2 PE=1 SV=2	>sp|Q8IXJ6|SIR2_HUMAN NAD-dependent protein deacetylase sirtuin-2 OS=Homo sapiens OX=9606 GN=SIRT2 PE=1 SV=2	0	34.563	20	8	36	8	389	43.2	5.36	422	8	0		124493			1.15944e+07	7.01534e+06	8.10885e+06	5.0626e+06	4.06288e+06	2.8764e+06	3.13136e+06	2.2944e+06	1.28203e+06	1.20806e+06	1
FALSE	High	Master Protein	Q13491	Neuronal membrane glycoprotein M6-b OS=Homo sapiens OX=9606 GN=GPM6B PE=1 SV=2	>sp|Q13491|GPM6B_HUMAN Neuronal membrane glycoprotein M6-b OS=Homo sapiens OX=9606 GN=GPM6B PE=1 SV=2	0	34.545	11	3	22	2	265	29	5.76	510	3	0						349531	648724	324407	909525	1.03487e+06	1.87503e+06	1.26116e+06		654479	1
FALSE	High	Master Protein	P05109	Protein S100-A8 OS=Homo sapiens OX=9606 GN=S100A8 PE=1 SV=1	>sp|P05109|S10A8_HUMAN Protein S100-A8 OS=Homo sapiens OX=9606 GN=S100A8 PE=1 SV=1	0	34.534	47	8	29	8	93	10.8	7.03	249	8	0	2.55913e+07	2.60468e+07	1.48129e+08	7.73312e+07	3.53131e+06	1.64994e+06	1.16863e+06	948022		509673		159398		500309	1
FALSE	High	Master Protein	Q15084	Protein disulfide-isomerase A6 OS=Homo sapiens OX=9606 GN=PDIA6 PE=1 SV=1	>sp|Q15084|PDIA6_HUMAN Protein disulfide-isomerase A6 OS=Homo sapiens OX=9606 GN=PDIA6 PE=1 SV=1	0	34.384	21	6	29	6	440	48.1	5.08	563	6	0	2.94431e+06	2.94494e+06	1.59955e+07	7.83405e+06		78575.9		234667	5.005e+06	3.78818e+06	4.62478e+06	3.18094e+06	3.55019e+06	3.83883e+06	1
FALSE	High	Master Protein	P28799	Progranulin OS=Homo sapiens OX=9606 GN=GRN PE=1 SV=2	>sp|P28799|GRN_HUMAN Progranulin OS=Homo sapiens OX=9606 GN=GRN PE=1 SV=2	0	34.339	10	7	29	7	593	63.5	6.83	463	7	0	3.74386e+06	3.41968e+06	6.94725e+07	4.25887e+07	1.81347e+06	1.61198e+06	917867	993368	1.01657e+06	955247	1.33429e+06	1.1796e+06	1.81645e+06	1.76494e+06	1
FALSE	High	Master Protein	P35222	Catenin beta-1 OS=Homo sapiens OX=9606 GN=CTNNB1 PE=1 SV=1	>sp|P35222|CTNB1_HUMAN Catenin beta-1 OS=Homo sapiens OX=9606 GN=CTNNB1 PE=1 SV=1	0	34.279	12	7	16	6	781	85.4	5.86	248	7	1		274652	1.1144e+06	863291	2.40002e+06	1.69279e+06	503521	593558	8.49278e+06	5.27625e+06	6.7152e+06	5.02381e+06	2.41246e+06	2.242e+06	1
FALSE	High	Master Protein	P29692	Elongation factor 1-delta OS=Homo sapiens OX=9606 GN=EEF1D PE=1 SV=5	>sp|P29692|EF1D_HUMAN Elongation factor 1-delta OS=Homo sapiens OX=9606 GN=EEF1D PE=1 SV=5	0	34.237	22	5	21	5	281	31.1	5.01	629	5	0	5.84254e+06	8.71189e+06	26323542	1.51457e+07	695107	600464	420792	407315	1.06939e+07	5.93187e+06	4.35999e+06	3.12306e+06	4.95192e+06	2.85208e+06	1
FALSE	High	Master Protein	Q9H4G4	Golgi-associated plant pathogenesis-related protein 1 OS=Homo sapiens OX=9606 GN=GLIPR2 PE=1 SV=3	>sp|Q9H4G4|GAPR1_HUMAN Golgi-associated plant pathogenesis-related protein 1 OS=Homo sapiens OX=9606 GN=GLIPR2 PE=1 SV=3	0	34.096	35	5	24	5	154	17.2	9.41	407	5	0			1.26919e+06	554420	4.47391e+06	2.41132e+06	2.82171e+06	1.63031e+06	2.7426e+06	1.78352e+06	1.38963e+06	1.17713e+06	504054	680260	1
FALSE	High	Master Protein	P02649	Apolipoprotein E OS=Homo sapiens OX=9606 GN=APOE PE=1 SV=1	>sp|P02649|APOE_HUMAN Apolipoprotein E OS=Homo sapiens OX=9606 GN=APOE PE=1 SV=1	0	34.061	24	7	25	7	317	36.1	5.73	423	7	0	2.10985e+06	1.70859e+06	4.41665e+06	5.10534e+06		56073	327175	259660	2.91015e+06	1.71923e+06	5.26719e+06	4.99113e+06	3.37429e+06	2.46801e+06	1
FALSE	High	Master Protein	O75146	Huntingtin-interacting protein 1-related protein OS=Homo sapiens OX=9606 GN=HIP1R PE=1 SV=2	>sp|O75146|HIP1R_HUMAN Huntingtin-interacting protein 1-related protein OS=Homo sapiens OX=9606 GN=HIP1R PE=1 SV=2	0	33.95	5	5	13	5	1068	119.3	6.67	234	5	0		135181		1.05433e+06		71266.7	170849	247853	589456	714431	1.62408e+06	1.22213e+06	1.21842e+06	956591	1
FALSE	High	Master Protein	P31943	Heterogeneous nuclear ribonucleoprotein H OS=Homo sapiens OX=9606 GN=HNRNPH1 PE=1 SV=4	>sp|P31943|HNRH1_HUMAN Heterogeneous nuclear ribonucleoprotein H OS=Homo sapiens OX=9606 GN=HNRNPH1 PE=1 SV=4	0	33.848	17	7	23	3	449	49.2	6.3	361	7	4	6.86091e+06	6.93332e+06	8.54445e+06	4.88375e+06	197447	193362	148846	169796	3.99503e+06	2.46046e+06	1.0276e+06	1.48763e+06	466259	568214	1
FALSE	High	Master Protein	Q9Y2J2	Band 4.1-like protein 3 OS=Homo sapiens OX=9606 GN=EPB41L3 PE=1 SV=2	>sp|Q9Y2J2|E41L3_HUMAN Band 4.1-like protein 3 OS=Homo sapiens OX=9606 GN=EPB41L3 PE=1 SV=2	0	33.845	7	5	29	3	1087	120.6	5.19	353	5	0	1.8404e+06	1.67247e+06	7.56715e+06	8537419	930744	961717	1.72209e+06	2.05046e+06	1.19837e+06	1.39938e+06	1.9804e+06	1.63796e+06	1921340	1.768e+06	1
FALSE	High	Master Protein	O75781	Paralemmin-1 OS=Homo sapiens OX=9606 GN=PALM PE=1 SV=2	>sp|O75781|PALM_HUMAN Paralemmin-1 OS=Homo sapiens OX=9606 GN=PALM PE=1 SV=2	0	33.812	20	5	20	5	387	42.1	5	162	5	0			1.62174e+06	1.53182e+06	175607	121423	300538	739544	4.82195e+06	3.94586e+06	6.94724e+06	5.27001e+06	4.39441e+06	3.21428e+06	1
FALSE	High	Master Protein	Q9ULV4	Coronin-1C OS=Homo sapiens OX=9606 GN=CORO1C PE=1 SV=1	>sp|Q9ULV4|COR1C_HUMAN Coronin-1C OS=Homo sapiens OX=9606 GN=CORO1C PE=1 SV=1	0	33.776	14	7	26	7	474	53.2	7.08	303	7	0	1.00055e+07	1.03341e+07	3.13035e+07	2.92175e+07	1.27871e+07	8.13678e+06	1.35894e+07	1.16491e+07	7.59922e+06	1.1022e+07	1.17403e+07	1.03279e+07	1.53995e+07	10961237	1
FALSE	High	Master Protein	Q13424	Alpha-1-syntrophin OS=Homo sapiens OX=9606 GN=SNTA1 PE=1 SV=1	>sp|Q13424|SNTA1_HUMAN Alpha-1-syntrophin OS=Homo sapiens OX=9606 GN=SNTA1 PE=1 SV=1	0	33.209	25	8	18	8	505	53.9	6.8	220	8	0								814682	1.20618e+07	7.24572e+06	1.24598e+07	7.81864e+06	4.58245e+06	2.28785e+06	1
FALSE	High	Master Protein	P01876	Immunoglobulin heavy constant alpha 1 OS=Homo sapiens OX=9606 GN=IGHA1 PE=1 SV=2	>sp|P01876|IGHA1_HUMAN Immunoglobulin heavy constant alpha 1 OS=Homo sapiens OX=9606 GN=IGHA1 PE=1 SV=2	0	33.19	16	6	28	6	353	37.6	6.51	348	6	0	744236	1.26796e+06	3.1598e+07	1.97276e+07	1.63253e+07	1.00991e+07	1.24179e+06	674069	1.33683e+06	1.36414e+06	1.52199e+06	1.34355e+06	3.97004e+06	2.40589e+06	1
FALSE	High	Master Protein	Q9UBW5	Bridging integrator 2 OS=Homo sapiens OX=9606 GN=BIN2 PE=1 SV=3	>sp|Q9UBW5|BIN2_HUMAN Bridging integrator 2 OS=Homo sapiens OX=9606 GN=BIN2 PE=1 SV=3	0	33.173	14	4	9	4	565	61.8	5.15	204	4	0	1.92656e+06	2.85313e+06	21582921	6.90132e+06		127801		122907	750610			1.22099e+06		358318	1
FALSE	High	Master Protein	Q01130	Serine/arginine-rich splicing factor 2 OS=Homo sapiens OX=9606 GN=SRSF2 PE=1 SV=4	>sp|Q01130|SRSF2_HUMAN Serine/arginine-rich splicing factor 2 OS=Homo sapiens OX=9606 GN=SRSF2 PE=1 SV=4	0	33.116	19	5	17	5	221	25.5	11.85	272	5	0	7846977	7.51331e+06	3.5997e+07	1.82297e+07	675282	394576		103358	2.89364e+06	1.6565e+06	1.77235e+06	997480	854074	558716	1
FALSE	High	Master Protein	P09110	3-ketoacyl-CoA thiolase, peroxisomal OS=Homo sapiens OX=9606 GN=ACAA1 PE=1 SV=2	>sp|P09110|THIK_HUMAN 3-ketoacyl-CoA thiolase, peroxisomal OS=Homo sapiens OX=9606 GN=ACAA1 PE=1 SV=2	0	32.75	14	5	30	5	424	44.3	8.44	271	5	0	1.969e+06	2.16522e+06	4.16894e+06	3.2165e+06					1.24651e+07	7.43186e+06	9.13463e+06	6.33381e+06	7.3753e+06	4586810	1
FALSE	High	Master Protein	P49773	Histidine triad nucleotide-binding protein 1 OS=Homo sapiens OX=9606 GN=HINT1 PE=1 SV=2	>sp|P49773|HINT1_HUMAN Histidine triad nucleotide-binding protein 1 OS=Homo sapiens OX=9606 GN=HINT1 PE=1 SV=2	0	32.31	40	3	26	3	126	13.8	6.95	270	3	0	5.73341e+06	6.46642e+06	2.78163e+07	1.90956e+07	2.0777e+06	1.20789e+06	5.31569e+06	9.20822e+06	1.54158e+07	1.15127e+07	1.18185e+07	7.47921e+06	1.88686e+07	1.18717e+07	1
FALSE	High	Master Protein	Q9NRX4	14 kDa phosphohistidine phosphatase OS=Homo sapiens OX=9606 GN=PHPT1 PE=1 SV=1	>sp|Q9NRX4|PHP14_HUMAN 14 kDa phosphohistidine phosphatase OS=Homo sapiens OX=9606 GN=PHPT1 PE=1 SV=1	0	32.23	50	5	27	5	125	13.8	6.07	278	5	0	4.11673e+06	4.19411e+06	1.33775e+07	7.16337e+06	402580	408231	508435	267037	8874890	6.14333e+06	1.32386e+07	9.48709e+06	4.2657e+06	2.81982e+06	1
FALSE	High	Master Protein	Q13423	NAD(P) transhydrogenase, mitochondrial OS=Homo sapiens OX=9606 GN=NNT PE=1 SV=3	>sp|Q13423|NNTM_HUMAN NAD(P) transhydrogenase, mitochondrial OS=Homo sapiens OX=9606 GN=NNT PE=1 SV=3	0	32.166	5	4	14	4	1086	113.8	8.09	293	4	0	733962	2.22388e+06	13094990	1.29652e+07	2.81084e+06	1.65904e+06	4.46676e+06	1.52872e+06	3.09813e+07	1.67805e+07	4.20629e+07	2.94155e+07	9279850	8.65612e+06	1
FALSE	High	Master Protein	Q5SSJ5	Heterochromatin protein 1-binding protein 3 OS=Homo sapiens OX=9606 GN=HP1BP3 PE=1 SV=1	>sp|Q5SSJ5|HP1B3_HUMAN Heterochromatin protein 1-binding protein 3 OS=Homo sapiens OX=9606 GN=HP1BP3 PE=1 SV=1	0	31.951	16	7	21	7	553	61.2	9.67	398	7	0	1.65027e+07	1.29616e+07	43486969	2.67282e+07	420727	286155		98946	6.46665e+06	4.57326e+06	2.2833e+06	1.90945e+06	2.05975e+06	1.12628e+06	1
FALSE	High	Master Protein	P08311	Cathepsin G OS=Homo sapiens OX=9606 GN=CTSG PE=1 SV=2	>sp|P08311|CATG_HUMAN Cathepsin G OS=Homo sapiens OX=9606 GN=CTSG PE=1 SV=2	0	31.867	32	8	12	8	255	28.8	11.19	93	8	0	15190801	1.68963e+07	1.00931e+07	6.65856e+06		187501		60330.9		137113		79366.5			1
FALSE	High	Master Protein	P27824	Calnexin OS=Homo sapiens OX=9606 GN=CANX PE=1 SV=2	>sp|P27824|CALX_HUMAN Calnexin OS=Homo sapiens OX=9606 GN=CANX PE=1 SV=2	0	31.849	15	7	37	7	592	67.5	4.6	145	7	0	3782577	4.91814e+06	2.55416e+07	1.73896e+07	675949	643385	1.09341e+06	268397	2.26688e+07	1.41078e+07	1.4467e+07	7.86603e+06	1.00971e+07	4.49669e+06	1
FALSE	High	Master Protein	Q9P2E9	Ribosome-binding protein 1 OS=Homo sapiens OX=9606 GN=RRBP1 PE=1 SV=5	>sp|Q9P2E9|RRBP1_HUMAN Ribosome-binding protein 1 OS=Homo sapiens OX=9606 GN=RRBP1 PE=1 SV=5	0	31.795	7	6	8	6	1410	152.4	8.6	98	6	0		434249	1.24947e+06	1.79026e+06		71527.3				208930		147154		86605	1
FALSE	High	Master Protein	Q05639	Elongation factor 1-alpha 2 OS=Homo sapiens OX=9606 GN=EEF1A2 PE=1 SV=1	>sp|Q05639|EF1A2_HUMAN Elongation factor 1-alpha 2 OS=Homo sapiens OX=9606 GN=EEF1A2 PE=1 SV=1	0	31.74	15	7	42	1	463	50.4	9.03	582	7	0		66985.7	630801	373480		32492.1	294259	110961	673328	366885	357117	236508		152872	1
FALSE	High	Master Protein	P06748	Nucleophosmin OS=Homo sapiens OX=9606 GN=NPM1 PE=1 SV=2	>sp|P06748|NPM_HUMAN Nucleophosmin OS=Homo sapiens OX=9606 GN=NPM1 PE=1 SV=2	0	31.591	29	5	18	5	294	32.6	4.78	285	5	0	1.6372e+07	1.62544e+07	2.86968e+07	1.87285e+07	445403	383795	337387	165024	3.57403e+06	3.14363e+06	2.29074e+06	1.87782e+06	1.47545e+06	1.28487e+06	1
FALSE	High	Master Protein	Q9BRA2	Thioredoxin domain-containing protein 17 OS=Homo sapiens OX=9606 GN=TXNDC17 PE=1 SV=1	>sp|Q9BRA2|TXD17_HUMAN Thioredoxin domain-containing protein 17 OS=Homo sapiens OX=9606 GN=TXNDC17 PE=1 SV=1	0	31.44	28	5	10	5	123	13.9	5.52	179	5	0	724413	1.10314e+06	1.53283e+07	1.01529e+07				165205	1.17943e+06	1.01883e+06	1.12675e+06	471091	1629371	963782	1
FALSE	High	Master Protein	P31939	Bifunctional purine biosynthesis protein PURH OS=Homo sapiens OX=9606 GN=ATIC PE=1 SV=3	>sp|P31939|PUR9_HUMAN Bifunctional purine biosynthesis protein PURH OS=Homo sapiens OX=9606 GN=ATIC PE=1 SV=3	0	31.196	10	5	24	5	592	64.6	6.71	727	5	0	3.18977e+06	3.05669e+06	1.05369e+07	5.94332e+06	573487	584870	395335	194431	1.26348e+07	7.76042e+06	6957957	4.84329e+06	6.04795e+06	3.86583e+06	1
FALSE	High	Master Protein	P11532	Dystrophin OS=Homo sapiens OX=9606 GN=DMD PE=1 SV=3	>sp|P11532|DMD_HUMAN Dystrophin OS=Homo sapiens OX=9606 GN=DMD PE=1 SV=3	0	31.162	2	5	13	5	3685	426.5	5.88	250	5	0									5.55693e+06	4.05559e+06	6.11322e+06	3.54999e+06	1.5712e+06	2.09019e+06	1
FALSE	High	Master Protein	Q9NZH0	G-protein coupled receptor family C group 5 member B OS=Homo sapiens OX=9606 GN=GPRC5B PE=2 SV=2	>sp|Q9NZH0|GPC5B_HUMAN G-protein coupled receptor family C group 5 member B OS=Homo sapiens OX=9606 GN=GPRC5B PE=2 SV=2	0	31.051	8	4	23	4	403	44.8	8.24	334	4	0				160258	4.85691e+06	3.22353e+06	3.51668e+06	3.41529e+06	2.8979e+06	1.72162e+06	4.30978e+06	2.72861e+06	1.87902e+06	779352	1
FALSE	High	Master Protein	Q9HAV0	Guanine nucleotide-binding protein subunit beta-4 OS=Homo sapiens OX=9606 GN=GNB4 PE=1 SV=3	>sp|Q9HAV0|GBB4_HUMAN Guanine nucleotide-binding protein subunit beta-4 OS=Homo sapiens OX=9606 GN=GNB4 PE=1 SV=3	0	31.003	13	4	36	1	340	37.5	6	309	4	0															1
FALSE	High	Master Protein	P13798	Acylamino-acid-releasing enzyme OS=Homo sapiens OX=9606 GN=APEH PE=1 SV=4	>sp|P13798|ACPH_HUMAN Acylamino-acid-releasing enzyme OS=Homo sapiens OX=9606 GN=APEH PE=1 SV=4	0	30.913	9	5	15	5	732	81.2	5.48	228	5	0	5.08362e+06	7.08067e+06	17384508	1.0032e+07	875563	511999	437561	368530	6.90232e+06	4.10344e+06	5.82467e+06	3.89496e+06	3.56365e+06	2.55209e+06	1
FALSE	High	Master Protein	Q9Y4G6	Talin-2 OS=Homo sapiens OX=9606 GN=TLN2 PE=1 SV=4	>sp|Q9Y4G6|TLN2_HUMAN Talin-2 OS=Homo sapiens OX=9606 GN=TLN2 PE=1 SV=4	0	30.905	4	6	22	2	2542	271.4	5.57	278	6	0															1
FALSE	High	Master Protein	Q04837	Single-stranded DNA-binding protein, mitochondrial OS=Homo sapiens OX=9606 GN=SSBP1 PE=1 SV=1	>sp|Q04837|SSBP_HUMAN Single-stranded DNA-binding protein, mitochondrial OS=Homo sapiens OX=9606 GN=SSBP1 PE=1 SV=1	0	30.883	49	6	29	6	148	17.2	9.6	404	6	0	8.42594e+06	1.16309e+07	1.1832e+06	841172	1.38452e+06	986341	354225	172494	1.28352e+07	7.54909e+06	23843053	1.47708e+07	770082	624841	1
FALSE	High	Master Protein	P08754	Guanine nucleotide-binding protein G(i) subunit alpha OS=Homo sapiens OX=9606 GN=GNAI3 PE=1 SV=3	>sp|P08754|GNAI3_HUMAN Guanine nucleotide-binding protein G(i) subunit alpha OS=Homo sapiens OX=9606 GN=GNAI3 PE=1 SV=3	0	30.825	14	5	29	1	354	40.5	5.69	267	5	0			1.05422e+06	907571		175493		66654.8		602003	685721		901724	493801	1
FALSE	High	Master Protein	Q9UQ80	Proliferation-associated protein 2G4 OS=Homo sapiens OX=9606 GN=PA2G4 PE=1 SV=3	>sp|Q9UQ80|PA2G4_HUMAN Proliferation-associated protein 2G4 OS=Homo sapiens OX=9606 GN=PA2G4 PE=1 SV=3	0	30.682	20	6	18	6	394	43.8	6.55	181	6	0	1.55404e+06	2.51893e+06	1.3491e+07	6.91538e+06	145191	53706.8	653945	282708	1.49149e+06	1.2858e+06	1.42703e+06	1.19212e+06	1549207	1.32743e+06	1
FALSE	High	Master Protein	Q16762	Thiosulfate sulfurtransferase OS=Homo sapiens OX=9606 GN=TST PE=1 SV=4	>sp|Q16762|THTR_HUMAN Thiosulfate sulfurtransferase OS=Homo sapiens OX=9606 GN=TST PE=1 SV=4	0	30.66	22	8	36	8	297	33.4	7.25	339	8	0		1.59869e+06	6.9663e+06	6.22222e+06	627550	402077	781946	317754	1.34079e+07	8.88072e+06	15448170	9.45507e+06	3.48966e+07	1.31221e+07	1
FALSE	High	Master Protein	P15311	Ezrin OS=Homo sapiens OX=9606 GN=EZR PE=1 SV=4	>sp|P15311|EZRI_HUMAN Ezrin OS=Homo sapiens OX=9606 GN=EZR PE=1 SV=4	0	30.653	19	10	31	8	586	69.4	6.27	288	10	0	1.31639e+06	1.7967e+06	8.56142e+06	5.3913e+06		166394		49044.9	8.68357e+06	5.7016e+06	8.26397e+06	5.3595e+06	1.23503e+07	6.14173e+06	1
FALSE	High	Master Protein	Q9NUQ9	Protein FAM49B OS=Homo sapiens OX=9606 GN=FAM49B PE=1 SV=1	>sp|Q9NUQ9|FA49B_HUMAN Protein FAM49B OS=Homo sapiens OX=9606 GN=FAM49B PE=1 SV=1	0	30.626	9	3	12	3	324	36.7	6.06	374	3	0	2.32291e+06	3.7285e+06	1.22645e+07	9.9878e+06	506456	689597	411036		884267	350243	761362	490815	634192	303531	1
FALSE	High	Master Protein	P10606	Cytochrome c oxidase subunit 5B, mitochondrial OS=Homo sapiens OX=9606 GN=COX5B PE=1 SV=2	>sp|P10606|COX5B_HUMAN Cytochrome c oxidase subunit 5B, mitochondrial OS=Homo sapiens OX=9606 GN=COX5B PE=1 SV=2	0	30.498	35	6	56	6	129	13.7	8.81	499	6	0	1.55416e+07	1.52393e+07	67683052	3.46209e+07	5.80241e+06	4.31363e+06	7.70232e+06	1.40908e+07	1.21013e+08	7.34723e+07	1.15803e+08	6.60685e+07	5.06819e+07	2.92646e+07	1
FALSE	High	Master Protein	P49748	Very long-chain specific acyl-CoA dehydrogenase, mitochondrial OS=Homo sapiens OX=9606 GN=ACADVL PE=1 SV=1	>sp|P49748|ACADV_HUMAN Very long-chain specific acyl-CoA dehydrogenase, mitochondrial OS=Homo sapiens OX=9606 GN=ACADVL PE=1 SV=1	0	30.48	9	5	22	5	655	70.3	8.75	320	5	0				444774			98306.4		6.04761e+06	5.89793e+06	5.27963e+06	4.62066e+06	4.20537e+06	4.30489e+06	1
FALSE	High	Master Protein	Q9P258	Protein RCC2 OS=Homo sapiens OX=9606 GN=RCC2 PE=1 SV=2	>sp|Q9P258|RCC2_HUMAN Protein RCC2 OS=Homo sapiens OX=9606 GN=RCC2 PE=1 SV=2	0	30.463	16	5	14	5	522	56	8.78	186	5	0	6.646e+06	6.22152e+06	4.29912e+06	6.69752e+06	156502	57933.4	128871	115797	592569	148389			312325	309014	1
FALSE	High	Master Protein	Q9UH03	Neuronal-specific septin-3 OS=Homo sapiens OX=9606 GN=SEPTIN3 PE=1 SV=3	>sp|Q9UH03|SEPT3_HUMAN Neuronal-specific septin-3 OS=Homo sapiens OX=9606 GN=SEPTIN3 PE=1 SV=3	0	30.458	11	4	10	4	358	40.7	7.2	123	4	0	875936	975683	379802	129344				149146	1.63266e+06	1.36462e+06	2.01764e+06	1.65239e+06	1.89369e+06	1.18489e+06	1
FALSE	High	Master Protein	P14207	Folate receptor beta OS=Homo sapiens OX=9606 GN=FOLR2 PE=1 SV=4	>sp|P14207|FOLR2_HUMAN Folate receptor beta OS=Homo sapiens OX=9606 GN=FOLR2 PE=1 SV=4	0	30.387	28	5	11	5	255	29.3	7.53	136	5	0	3.48863e+06	4.25782e+06	1.3019e+07	8.41392e+06	602362	655851				164009			489851		1
FALSE	High	Master Protein	P14927	Cytochrome b-c1 complex subunit 7 OS=Homo sapiens OX=9606 GN=UQCRB PE=1 SV=2	>sp|P14927|QCR7_HUMAN Cytochrome b-c1 complex subunit 7 OS=Homo sapiens OX=9606 GN=UQCRB PE=1 SV=2	0	30.176	40	5	24	5	111	13.5	8.78	141	5	0		887862	1.00373e+07	4266073	166970	453397	738886	678338	1.55433e+07	1.0885e+07	9.39911e+06	7.3212e+06	4.52237e+06	3.97593e+06	1
FALSE	High	Master Protein	P26232	Catenin alpha-2 OS=Homo sapiens OX=9606 GN=CTNNA2 PE=1 SV=5	>sp|P26232|CTNA2_HUMAN Catenin alpha-2 OS=Homo sapiens OX=9606 GN=CTNNA2 PE=1 SV=5	0	30.098	8	6	14	4	953	105.2	5.71	225	6	2				207283					4.40237e+06	2.90691e+06	3.94179e+06	3.03001e+06	1.39894e+06	1.61416e+06	1
FALSE	High	Master Protein	P60900	Proteasome subunit alpha type-6 OS=Homo sapiens OX=9606 GN=PSMA6 PE=1 SV=1	>sp|P60900|PSA6_HUMAN Proteasome subunit alpha type-6 OS=Homo sapiens OX=9606 GN=PSMA6 PE=1 SV=1	0	29.965	31	6	17	6	246	27.4	6.76	247	6	0	7.41966e+06	9.20091e+06	1.16946e+07	8.20092e+06	747122	572446		321404	2.71218e+06	1.55842e+06	2.74298e+06	2.19095e+06	1.23271e+06	859597	1
FALSE	High	Master Protein	O43390	Heterogeneous nuclear ribonucleoprotein R OS=Homo sapiens OX=9606 GN=HNRNPR PE=1 SV=1	>sp|O43390|HNRPR_HUMAN Heterogeneous nuclear ribonucleoprotein R OS=Homo sapiens OX=9606 GN=HNRNPR PE=1 SV=1	0	29.951	12	7	25	7	633	70.9	8.13	411	7	0	1.05175e+07	1.00612e+07	1.49219e+07	9.5429e+06	124064	113633		37729.1	4.06238e+06	3.3705e+06	2.18682e+06	1.57779e+06	1.72238e+06	1.12629e+06	1
FALSE	High	Master Protein	P61626	Lysozyme C OS=Homo sapiens OX=9606 GN=LYZ PE=1 SV=1	>sp|P61626|LYSC_HUMAN Lysozyme C OS=Homo sapiens OX=9606 GN=LYZ PE=1 SV=1	0	29.919	64	8	32	8	148	16.5	9.16	433	8	0	3.55301e+07	3.8112e+07	3.22505e+07	2.18821e+07	1.26978e+07	9.4747e+06	690021	823557	1.76003e+06	1.05137e+06	2.08668e+06	1.37324e+06	450194	840565	1
FALSE	High	Master Protein	P26599	Polypyrimidine tract-binding protein 1 OS=Homo sapiens OX=9606 GN=PTBP1 PE=1 SV=1	>sp|P26599|PTBP1_HUMAN Polypyrimidine tract-binding protein 1 OS=Homo sapiens OX=9606 GN=PTBP1 PE=1 SV=1	0	29.878	15	5	10	5	531	57.2	9.17	93	5	0	4.99618e+06	4838899	5.33163e+06	3.4474e+06						381934		173676		123299	1
FALSE	High	Master Protein	Q13263	Transcription intermediary factor 1-beta OS=Homo sapiens OX=9606 GN=TRIM28 PE=1 SV=5	>sp|Q13263|TIF1B_HUMAN Transcription intermediary factor 1-beta OS=Homo sapiens OX=9606 GN=TRIM28 PE=1 SV=5	0	29.822	14	6	17	6	835	88.5	5.77	469	6	0	4.52423e+06	5.37792e+06	4.90429e+06	2.72002e+06	445366	292067	423258	353678	1.55332e+06	907547		661521	949889	800938	1
FALSE	High	Master Protein	O15143	Actin-related protein 2/3 complex subunit 1B OS=Homo sapiens OX=9606 GN=ARPC1B PE=1 SV=3	>sp|O15143|ARC1B_HUMAN Actin-related protein 2/3 complex subunit 1B OS=Homo sapiens OX=9606 GN=ARPC1B PE=1 SV=3	0	29.806	16	6	9	6	372	40.9	8.35	184	6	0	1.39058e+06	1.87695e+06	6.18471e+06	4.97083e+06				103754							1
FALSE	High	Master Protein	P26641	Elongation factor 1-gamma OS=Homo sapiens OX=9606 GN=EEF1G PE=1 SV=3	>sp|P26641|EF1G_HUMAN Elongation factor 1-gamma OS=Homo sapiens OX=9606 GN=EEF1G PE=1 SV=3	0	29.75	16	5	26	5	437	50.1	6.67	488	5	0	4.62008e+06	4.78962e+06	1.00292e+07	6.34414e+06	451276	618935	631336	684112	5430987	4.60155e+06	3.24574e+06	3.3681e+06	6509756	4.36272e+06	1
FALSE	High	Master Protein	Q6YN16	Hydroxysteroid dehydrogenase-like protein 2 OS=Homo sapiens OX=9606 GN=HSDL2 PE=1 SV=1	>sp|Q6YN16|HSDL2_HUMAN Hydroxysteroid dehydrogenase-like protein 2 OS=Homo sapiens OX=9606 GN=HSDL2 PE=1 SV=1	0	29.746	19	5	20	5	418	45.4	7.99	497	5	0	643528	805910		882347					6.13902e+06	4.80408e+06	1.12016e+07	7.3762e+06	4.84886e+06	2.68719e+06	1
FALSE	High	Master Protein	P27105	Erythrocyte band 7 integral membrane protein OS=Homo sapiens OX=9606 GN=STOM PE=1 SV=3	>sp|P27105|STOM_HUMAN Erythrocyte band 7 integral membrane protein OS=Homo sapiens OX=9606 GN=STOM PE=1 SV=3	0	29.71	19	5	22	5	288	31.7	7.88	380	5	0	4.33764e+06	2.05222e+06	1.03907e+06	1.44628e+06		263115	125641	240433	1.71092e+06	1.64185e+06	6.70734e+06	5.16165e+06	7.13196e+06	4.70402e+06	1
FALSE	High	Master Protein	Q07955	Serine/arginine-rich splicing factor 1 OS=Homo sapiens OX=9606 GN=SRSF1 PE=1 SV=2	>sp|Q07955|SRSF1_HUMAN Serine/arginine-rich splicing factor 1 OS=Homo sapiens OX=9606 GN=SRSF1 PE=1 SV=2	0	29.688	29	8	26	8	248	27.7	10.36	239	8	0	6.44395e+06	6.08719e+06	7.08071e+07	4.27983e+07	330083	267657	116272		3.56188e+06	3.29223e+06	2.51772e+06	1.75239e+06	2.09884e+06	1.30081e+06	1
FALSE	High	Master Protein	O95670	V-type proton ATPase subunit G 2 OS=Homo sapiens OX=9606 GN=ATP6V1G2 PE=1 SV=1	>sp|O95670|VATG2_HUMAN V-type proton ATPase subunit G 2 OS=Homo sapiens OX=9606 GN=ATP6V1G2 PE=1 SV=1	0	29.634	44	3	17	3	118	13.6	10.26	474	3	0	2.56029e+06	3.08065e+06	6.17423e+06	4.88747e+06		931705	545841	909631	6.22595e+06	3.793e+06	5.42713e+06	3.5823e+06	3.60937e+06	2.35858e+06	1
FALSE	High	Master Protein	Q13011	Delta(3,5)-Delta(2,4)-dienoyl-CoA isomerase, mitochondrial OS=Homo sapiens OX=9606 GN=ECH1 PE=1 SV=2	>sp|Q13011|ECH1_HUMAN Delta(3,5)-Delta(2,4)-dienoyl-CoA isomerase, mitochondrial OS=Homo sapiens OX=9606 GN=ECH1 PE=1 SV=2	0	29.621	20	5	16	5	328	35.8	8	120	5	0		297920	1.46939e+06	620382			189227		5.16304e+06	3.66572e+06	7.99391e+06	6.04983e+06	3.68395e+06	2.11855e+06	1
FALSE	High	Master Protein	P07602	Prosaposin OS=Homo sapiens OX=9606 GN=PSAP PE=1 SV=2	>sp|P07602|SAP_HUMAN Prosaposin OS=Homo sapiens OX=9606 GN=PSAP PE=1 SV=2	0	29.49	11	8	60	8	524	58.1	5.17	1018	8	0	7.12554e+06	7.2474e+06	7.47152e+07	67734347	2.62693e+06	2.40117e+06	7.57293e+06	9.13618e+06	41972583	3.27002e+07	4.7657e+07	4.48491e+07	1.19102e+08	8.05873e+07	1
FALSE	High	Master Protein	Q9UI08	Ena/VASP-like protein OS=Homo sapiens OX=9606 GN=EVL PE=1 SV=2	>sp|Q9UI08|EVL_HUMAN Ena/VASP-like protein OS=Homo sapiens OX=9606 GN=EVL PE=1 SV=2	0	29.369	17	4	8	4	416	44.6	8.84	146	4	0	1.26763e+06	1.44548e+06	5.37599e+06	3617302		99248.1		23666.7		32748.1				84733.4	1
FALSE	High	Master Protein	Q8TD22	Sideroflexin-5 OS=Homo sapiens OX=9606 GN=SFXN5 PE=1 SV=1	>sp|Q8TD22|SFXN5_HUMAN Sideroflexin-5 OS=Homo sapiens OX=9606 GN=SFXN5 PE=1 SV=1	0	29.245	14	3	12	3	340	37.1	9.33	212	3	0									9.19354e+06	5.32897e+06	1.36861e+07	1.04351e+07	3.80969e+06	2.21599e+06	1
FALSE	High	Master Protein	P11215	Integrin alpha-M OS=Homo sapiens OX=9606 GN=ITGAM PE=1 SV=2	>sp|P11215|ITAM_HUMAN Integrin alpha-M OS=Homo sapiens OX=9606 GN=ITGAM PE=1 SV=2	0	29.23	6	5	13	5	1152	127.1	7.23	383	5	0	3.4107e+06	4.19256e+06	2.43135e+07	1.39384e+07	489409	625578		69529.6		157849		91277.8			1
FALSE	High	Master Protein	P00915	Carbonic anhydrase 1 OS=Homo sapiens OX=9606 GN=CA1 PE=1 SV=2	>sp|P00915|CAH1_HUMAN Carbonic anhydrase 1 OS=Homo sapiens OX=9606 GN=CA1 PE=1 SV=2	0	29.079	32	4	17	4	261	28.9	7.12	367	4	0			1.58479e+07	6.60585e+06	1.64237e+06	750236	8.68726e+06	4.74724e+06	1.74726e+06	1.41248e+06	2093989	790014	421917	924524	1
FALSE	High	Master Protein	O15020	Spectrin beta chain, non-erythrocytic 2 OS=Homo sapiens OX=9606 GN=SPTBN2 PE=1 SV=3	>sp|O15020|SPTN2_HUMAN Spectrin beta chain, non-erythrocytic 2 OS=Homo sapiens OX=9606 GN=SPTBN2 PE=1 SV=3	0	29.067	3	8	29	5	2390	271.2	6.11	203	8	0		62778.1	2.60138e+06	1.89771e+06		71792.1	572465	525939	1.56078e+06	762316	1.00523e+06	837383	1.06248e+06	535987	1
FALSE	High	Master Protein	P19971	Thymidine phosphorylase OS=Homo sapiens OX=9606 GN=TYMP PE=1 SV=2	>sp|P19971|TYPH_HUMAN Thymidine phosphorylase OS=Homo sapiens OX=9606 GN=TYMP PE=1 SV=2	0	28.995	21	6	18	6	482	49.9	5.53	170	6	0	8.77775e+06	8.98304e+06	2.9884e+07	1.96448e+07		282647		98456.3		311590				426606	1
FALSE	High	Master Protein	P11217	Glycogen phosphorylase, muscle form OS=Homo sapiens OX=9606 GN=PYGM PE=1 SV=6	>sp|P11217|PYGM_HUMAN Glycogen phosphorylase, muscle form OS=Homo sapiens OX=9606 GN=PYGM PE=1 SV=6	0	28.968	13	9	18	8	842	97	7.03	103	9	0	681280		763787			177045			9.38198e+06	5.91804e+06	8.57658e+06	5.37335e+06	5.10012e+06	2.63915e+06	1
FALSE	High	Master Protein	O60749	Sorting nexin-2 OS=Homo sapiens OX=9606 GN=SNX2 PE=1 SV=2	>sp|O60749|SNX2_HUMAN Sorting nexin-2 OS=Homo sapiens OX=9606 GN=SNX2 PE=1 SV=2	0	28.93	9	4	19	4	519	58.4	5.12	432	4	0	2.48738e+06	2.37407e+06	3.93635e+06	4.89835e+06	594680	813559	254801	388543	1.22414e+06	831328	2.1022e+06	1.51361e+06	1.0671e+06	919601	1
FALSE	High	Master Protein	Q9NZR1	Tropomodulin-2 OS=Homo sapiens OX=9606 GN=TMOD2 PE=1 SV=1	>sp|Q9NZR1|TMOD2_HUMAN Tropomodulin-2 OS=Homo sapiens OX=9606 GN=TMOD2 PE=1 SV=1	0	28.552	15	5	31	5	351	39.6	5.27	389	5	0	827586	1.28497e+06	2.37538e+06	1.60021e+06	293108	158814	803802	791658	1.25531e+07	6.91288e+06	1.22342e+07	8.36375e+06	1.76482e+07	1.0709e+07	1
FALSE	High	Master Protein	Q13555	Calcium/calmodulin-dependent protein kinase type II subunit gamma OS=Homo sapiens OX=9606 GN=CAMK2G PE=1 SV=4	>sp|Q13555|KCC2G_HUMAN Calcium/calmodulin-dependent protein kinase type II subunit gamma OS=Homo sapiens OX=9606 GN=CAMK2G PE=1 SV=4	0	28.353	21	8	24	5	558	62.6	7.83	175	8	1	1.35849e+06	1.53042e+06	6692629	5.35668e+06	720939	588333	1.66037e+06	533242	1.56881e+07	1.10075e+07	1.46493e+07	1.04221e+07	8.54396e+06	5.53038e+06	1
FALSE	High	Master Protein	Q9UHL4	Dipeptidyl peptidase 2 OS=Homo sapiens OX=9606 GN=DPP7 PE=1 SV=3	>sp|Q9UHL4|DPP2_HUMAN Dipeptidyl peptidase 2 OS=Homo sapiens OX=9606 GN=DPP7 PE=1 SV=3	0	28.255	12	5	25	5	492	54.3	6.32	319	5	0	3.54506e+06	2.18369e+06	2.46168e+07	1.58545e+07	549851	438564	497994	1.06681e+06	3.61615e+06	2.33929e+06	1.49855e+06	1.24131e+06	2.27355e+06	1.61919e+06	1
FALSE	High	Master Protein	P00568	Adenylate kinase isoenzyme 1 OS=Homo sapiens OX=9606 GN=AK1 PE=1 SV=3	>sp|P00568|KAD1_HUMAN Adenylate kinase isoenzyme 1 OS=Homo sapiens OX=9606 GN=AK1 PE=1 SV=3	0	28.117	29	6	21	6	194	21.6	8.63	174	6	0			1.00946e+06	1.56825e+06			274130	388429	6.26221e+06	4.51618e+06	4.91881e+06	3.62504e+06	6.71895e+06	5.4866e+06	1
FALSE	High	Master Protein	P05141	ADP/ATP translocase 2 OS=Homo sapiens OX=9606 GN=SLC25A5 PE=1 SV=7	>sp|P05141|ADT2_HUMAN ADP/ATP translocase 2 OS=Homo sapiens OX=9606 GN=SLC25A5 PE=1 SV=7	0	28.115	15	6	19	3	298	32.8	9.69	144	6	3	4.20115e+06	4.49067e+06	5.10178e+06	2.86733e+06	2.64848e+06	1.56187e+06	1.64053e+06	985338	9.82548e+06	6.21656e+06	1.63411e+07	1.07133e+07	6.64056e+06	3944017	1
FALSE	High	Master Protein	P55809	Succinyl-CoA:3-ketoacid coenzyme A transferase 1, mitochondrial OS=Homo sapiens OX=9606 GN=OXCT1 PE=1 SV=1	>sp|P55809|SCOT1_HUMAN Succinyl-CoA:3-ketoacid coenzyme A transferase 1, mitochondrial OS=Homo sapiens OX=9606 GN=OXCT1 PE=1 SV=1	0	28.07	11	5	24	5	520	56.1	7.46	280	5	0	2.25373e+06	1.8542e+06	6992495	5.11379e+06		214921	1.48773e+06	917826	9.83787e+06	6.42938e+06	1.90833e+07	1.3034e+07	7.40373e+06	5.28671e+06	1
FALSE	High	Master Protein	P14550	Aldo-keto reductase family 1 member A1 OS=Homo sapiens OX=9606 GN=AKR1A1 PE=1 SV=3	>sp|P14550|AK1A1_HUMAN Aldo-keto reductase family 1 member A1 OS=Homo sapiens OX=9606 GN=AKR1A1 PE=1 SV=3	0	28.06	32	9	36	9	325	36.6	6.79	454	9	0	9.79178e+06	1.19846e+07	4.52689e+07	2.76458e+07	2.60399e+06	1.57036e+06	1.60461e+06	1.3039e+06	4.25905e+06	3.68642e+06	3.33646e+06	2.92018e+06	5.61833e+06	3.41468e+06	1
FALSE	High	Master Protein	Q13177	Serine/threonine-protein kinase PAK 2 OS=Homo sapiens OX=9606 GN=PAK2 PE=1 SV=3	>sp|Q13177|PAK2_HUMAN Serine/threonine-protein kinase PAK 2 OS=Homo sapiens OX=9606 GN=PAK2 PE=1 SV=3	0	28.022	18	5	9	5	524	58	5.96	163	5	0	1.86632e+06	3.36289e+06	1.09968e+07	6.77653e+06		76564.2		60453.3		1.05138e+06		609598		947906	1
FALSE	High	Master Protein	P62826	GTP-binding nuclear protein Ran OS=Homo sapiens OX=9606 GN=RAN PE=1 SV=3	>sp|P62826|RAN_HUMAN GTP-binding nuclear protein Ran OS=Homo sapiens OX=9606 GN=RAN PE=1 SV=3	0	27.944	19	5	21	5	216	24.4	7.49	200	5	0	1.092e+07	1.10167e+07	1.55662e+07	10079839		549782	1.1026e+06	1.06679e+06	4.4135e+06	3.19811e+06	2.37953e+06	2.22745e+06	3.24749e+06	2.24171e+06	1
FALSE	High	Master Protein	Q16718	NADH dehydrogenase [ubiquinone] 1 alpha subcomplex subunit 5 OS=Homo sapiens OX=9606 GN=NDUFA5 PE=1 SV=3	>sp|Q16718|NDUA5_HUMAN NADH dehydrogenase [ubiquinone] 1 alpha subcomplex subunit 5 OS=Homo sapiens OX=9606 GN=NDUFA5 PE=1 SV=3	0	27.874	41	4	14	4	116	13.5	5.99	268	4	0	895606	1.0828e+06	2.00989e+06	1.28382e+06					5764692	4.71834e+06	4.41518e+06	3.63678e+06	3779201	2.31427e+06	1
FALSE	High	Master Protein	O94819	Kelch repeat and BTB domain-containing protein 11 OS=Homo sapiens OX=9606 GN=KBTBD11 PE=1 SV=1	>sp|O94819|KBTBB_HUMAN Kelch repeat and BTB domain-containing protein 11 OS=Homo sapiens OX=9606 GN=KBTBD11 PE=1 SV=1	0	27.804	19	7	28	7	623	65.7	6.07	316	7	0	8111595	8.77611e+06	7.24165e+06	3.93551e+06	1.81408e+07	9.87113e+06	7.58195e+06	9.69311e+06	17148926	1.13962e+07	2.43548e+07	1.50746e+07	1.23536e+07	6.91841e+06	1
FALSE	High	Master Protein	P47914	60S ribosomal protein L29 OS=Homo sapiens OX=9606 GN=RPL29 PE=1 SV=2	>sp|P47914|RL29_HUMAN 60S ribosomal protein L29 OS=Homo sapiens OX=9606 GN=RPL29 PE=1 SV=2	0	27.775	25	5	25	5	159	17.7	11.66	298	5	0	3.05208e+06	2.42581e+06	3.56678e+07	1.91106e+07	414709	423568	311537	50614.2	1.43593e+06	1.09205e+06	2.25126e+06	1.73532e+06	2.44555e+06	1.40488e+06	1
FALSE	High	Master Protein	Q96JE9	Microtubule-associated protein 6 OS=Homo sapiens OX=9606 GN=MAP6 PE=1 SV=2	>sp|Q96JE9|MAP6_HUMAN Microtubule-associated protein 6 OS=Homo sapiens OX=9606 GN=MAP6 PE=1 SV=2	0	27.706	11	5	18	5	813	86.5	9.16	121	5	0	254650	180247		300000	419633	656827	1.45311e+06	1.2598e+06	1.78963e+06	2.66454e+06	1963382	2.32138e+06	2.23924e+06	2.35493e+06	1
FALSE	High	Master Protein	P07203	Glutathione peroxidase 1 OS=Homo sapiens OX=9606 GN=GPX1 PE=1 SV=4	>sp|P07203|GPX1_HUMAN Glutathione peroxidase 1 OS=Homo sapiens OX=9606 GN=GPX1 PE=1 SV=4	0	27.667	29	5	21	5	203	22.1	6.55	217	5	0	8.16251e+06	8.75761e+06	5.95061e+07	3.84716e+07		863250		815931	1.67107e+06	1.5447e+06		854456	2.86459e+06	1.62142e+06	1
FALSE	High	Master Protein	P51991	Heterogeneous nuclear ribonucleoprotein A3 OS=Homo sapiens OX=9606 GN=HNRNPA3 PE=1 SV=2	>sp|P51991|ROA3_HUMAN Heterogeneous nuclear ribonucleoprotein A3 OS=Homo sapiens OX=9606 GN=HNRNPA3 PE=1 SV=2	0	27.587	15	4	33	4	378	39.6	9.01	957	4	0	1.52752e+07	1.81527e+07	3.09528e+07	2.23431e+07	476629	266802	189963	203588	5.48045e+06	3.22441e+06	2.19001e+06	2.50588e+06	1.81975e+06	1.36374e+06	1
FALSE	High	Master Protein	P35080	Profilin-2 OS=Homo sapiens OX=9606 GN=PFN2 PE=1 SV=3	>sp|P35080|PROF2_HUMAN Profilin-2 OS=Homo sapiens OX=9606 GN=PFN2 PE=1 SV=3	0	27.578	28	4	22	4	140	15	6.99	408	4	0	1.38896e+06	1.4347e+06	4.55559e+06	2.81338e+06	829907	604985	1.12177e+06	521669	3.17147e+07	2.29567e+07	3.12603e+07	2.02732e+07	1.32285e+07	6.77171e+06	1
FALSE	High	Master Protein	P43003	Excitatory amino acid transporter 1 OS=Homo sapiens OX=9606 GN=SLC1A3 PE=1 SV=1	>sp|P43003|EAA1_HUMAN Excitatory amino acid transporter 1 OS=Homo sapiens OX=9606 GN=SLC1A3 PE=1 SV=1	0	27.314	8	4	14	4	542	59.5	8.41	120	4	0								53206.8	1.4797e+06	1.20323e+06	1.53323e+06	1.09939e+06	2.6403e+06	1.76615e+06	1
FALSE	High	Master Protein	Q9UK76	Jupiter microtubule associated homolog 1 OS=Homo sapiens OX=9606 GN=JPT1 PE=1 SV=3	>sp|Q9UK76|JUPI1_HUMAN Jupiter microtubule associated homolog 1 OS=Homo sapiens OX=9606 GN=JPT1 PE=1 SV=3	0	27.256	38	4	22	4	154	16	5.6	228	4	0	5.70769e+06	6.71364e+06	7.85441e+06	7.02175e+06	335032	237363	202627	249886	667062	786804	604086	654915	850350	746108	1
FALSE	High	Master Protein	Q9NUV9	GTPase IMAP family member 4 OS=Homo sapiens OX=9606 GN=GIMAP4 PE=1 SV=1	>sp|Q9NUV9|GIMA4_HUMAN GTPase IMAP family member 4 OS=Homo sapiens OX=9606 GN=GIMAP4 PE=1 SV=1	0	27.249	22	5	15	5	329	37.5	7.81	149	5	0	8.18454e+06	8.79328e+06	8.35985e+06	9.49686e+06		309751		15501.4				92916.1	150824	87360.6	1
FALSE	High	Master Protein	P20674	Cytochrome c oxidase subunit 5A, mitochondrial OS=Homo sapiens OX=9606 GN=COX5A PE=1 SV=2	>sp|P20674|COX5A_HUMAN Cytochrome c oxidase subunit 5A, mitochondrial OS=Homo sapiens OX=9606 GN=COX5A PE=1 SV=2	0	27.202	23	5	43	5	150	16.8	6.79	412	5	0	1.38971e+07	1.35905e+07	4.58838e+07	2.67891e+07	2.90764e+06	2.15418e+06	5.4784e+06	1.04411e+07	56988594	4.34162e+07	7.48313e+07	5.266e+07	3.7248e+07	2.26377e+07	1
FALSE	High	Master Protein	P17858	ATP-dependent 6-phosphofructokinase, liver type OS=Homo sapiens OX=9606 GN=PFKL PE=1 SV=6	>sp|P17858|PFKAL_HUMAN ATP-dependent 6-phosphofructokinase, liver type OS=Homo sapiens OX=9606 GN=PFKL PE=1 SV=6	0	27.118	8	4	15	3	780	85	7.5	148	4	1	2646458	2.3978e+06	4757683	3.94707e+06	982632	581567	581230	360670	4761380	5.6653e+06	5.72255e+06	4.00576e+06	3.69625e+06	2.59642e+06	1
FALSE	High	Master Protein	P13611	Versican core protein OS=Homo sapiens OX=9606 GN=VCAN PE=1 SV=3	>sp|P13611|CSPG2_HUMAN Versican core protein OS=Homo sapiens OX=9606 GN=VCAN PE=1 SV=3	0	27.094	2	5	40	5	3396	372.6	4.51	373	5	0	4.41965e+06	4.7728e+06	1.21414e+07	6.83834e+06	8.87677e+06	5.05309e+06	1.42269e+07	8.60001e+06	9.25823e+06	6.04568e+06	6.96216e+06	5.01852e+06	1.38864e+07	8.59674e+06	1
FALSE	High	Master Protein	Q02818	Nucleobindin-1 OS=Homo sapiens OX=9606 GN=NUCB1 PE=1 SV=4	>sp|Q02818|NUCB1_HUMAN Nucleobindin-1 OS=Homo sapiens OX=9606 GN=NUCB1 PE=1 SV=4	0	27.031	14	6	20	6	461	53.8	5.25	280	6	0	2.12881e+06	2.33877e+06	12913970	9.93767e+06	191365	121866	205754	131876	2.31686e+06	1.87844e+06	1.02556e+06	1.67172e+06	2.04654e+06	1.96439e+06	1
FALSE	High	Master Protein	P60842	Eukaryotic initiation factor 4A-I OS=Homo sapiens OX=9606 GN=EIF4A1 PE=1 SV=1	>sp|P60842|IF4A1_HUMAN Eukaryotic initiation factor 4A-I OS=Homo sapiens OX=9606 GN=EIF4A1 PE=1 SV=1	0	27.021	10	4	23	2	406	46.1	5.48	331	4	2	7.65588e+06	1.01658e+07	1.05381e+07	8.49876e+06	1.06954e+06	827958	150181	708043	7.79395e+06	5.9761e+06	5.20231e+06	3.93112e+06	946366	1.87331e+06	1
FALSE	High	Master Protein	P84095	Rho-related GTP-binding protein RhoG OS=Homo sapiens OX=9606 GN=RHOG PE=1 SV=1	>sp|P84095|RHOG_HUMAN Rho-related GTP-binding protein RhoG OS=Homo sapiens OX=9606 GN=RHOG PE=1 SV=1	0	27	16	3	20	3	191	21.3	8.12	126	3	0	1.436e+07	1.59741e+07	2.35225e+07	1.52002e+07	7.58918e+06	4.16436e+06	2.39934e+06	1.37711e+06	5.93304e+06	3.76997e+06	5896466	4.28041e+06	2.97879e+06	1.4e+06	1
FALSE	High	Master Protein	O43790	Keratin, type II cuticular Hb6 OS=Homo sapiens OX=9606 GN=KRT86 PE=1 SV=1	>sp|O43790|KRT86_HUMAN Keratin, type II cuticular Hb6 OS=Homo sapiens OX=9606 GN=KRT86 PE=1 SV=1	0	26.989	14	6	12	3	486	53.5	5.66	165	6	3	3.98508e+07	3.42509e+07		200071		61431.7						84517.9			1
FALSE	High	Master Protein	Q16698	2,4-dienoyl-CoA reductase, mitochondrial OS=Homo sapiens OX=9606 GN=DECR1 PE=1 SV=1	>sp|Q16698|DECR_HUMAN 2,4-dienoyl-CoA reductase, mitochondrial OS=Homo sapiens OX=9606 GN=DECR1 PE=1 SV=1	0	26.952	20	7	35	7	335	36	9.28	279	7	0	966737	1.27085e+06	4.85524e+06	3075245		363786		272114	3.57815e+07	2.11412e+07	2.4927e+07	1.60388e+07	2.41084e+07	1.43672e+07	1
FALSE	High	Master Protein	Q14974	Importin subunit beta-1 OS=Homo sapiens OX=9606 GN=KPNB1 PE=1 SV=2	>sp|Q14974|IMB1_HUMAN Importin subunit beta-1 OS=Homo sapiens OX=9606 GN=KPNB1 PE=1 SV=2	0	26.867	5	4	22	4	876	97.1	4.78	214	4	0	6.19962e+06	7.07081e+06	7.51813e+06	4.77085e+06	118394	159887	578124	336519	2.65052e+06	2.16712e+06	6.59919e+06	3.52439e+06	3.6524e+06	2.21973e+06	1
FALSE	High	Master Protein	P51148	Ras-related protein Rab-5C OS=Homo sapiens OX=9606 GN=RAB5C PE=1 SV=2	>sp|P51148|RAB5C_HUMAN Ras-related protein Rab-5C OS=Homo sapiens OX=9606 GN=RAB5C PE=1 SV=2	0	26.706	25	5	19	4	216	23.5	8.41	276	5	1	4.53321e+06	4.21699e+06	6.30335e+06	2.61302e+06	2.06245e+06	918235	216338	1.07745e+06	1.13272e+07	2.3788e+06	6.49606e+06	3.61355e+06	1.93667e+06	1.28461e+06	1
FALSE	High	Master Protein	P30043	Flavin reductase (NADPH) OS=Homo sapiens OX=9606 GN=BLVRB PE=1 SV=3	>sp|P30043|BLVRB_HUMAN Flavin reductase (NADPH) OS=Homo sapiens OX=9606 GN=BLVRB PE=1 SV=3	0	26.697	27	5	30	5	206	22.1	7.65	341	5	0	4.71649e+06	6.64327e+06	3.08221e+07	1.49491e+07		58994.6	1.11278e+06	42249.6	8.25044e+06	4.6217e+06	7.07978e+06	4.56471e+06	8.10514e+06	5.0538e+06	1
FALSE	High	Master Protein	Q9Y241	HIG1 domain family member 1A, mitochondrial OS=Homo sapiens OX=9606 GN=HIGD1A PE=1 SV=1	>sp|Q9Y241|HIG1A_HUMAN HIG1 domain family member 1A, mitochondrial OS=Homo sapiens OX=9606 GN=HIGD1A PE=1 SV=1	0	26.666	24	3	21	3	93	10.1	9.79	538	3	0	444057	1.08611e+06		1.03229e+06					7.46414e+06	8856720	12074277	8.00758e+06	2.81069e+06	2.01494e+06	1
FALSE	High	Master Protein	P31153	S-adenosylmethionine synthase isoform type-2 OS=Homo sapiens OX=9606 GN=MAT2A PE=1 SV=1	>sp|P31153|METK2_HUMAN S-adenosylmethionine synthase isoform type-2 OS=Homo sapiens OX=9606 GN=MAT2A PE=1 SV=1	0	26.543	15	6	29	6	395	43.6	6.48	317	6	0	6.62081e+06	3136753	1.66174e+07	1.00664e+07		305378		425132	3.11995e+06	2.07882e+06	3.68103e+06	1.92184e+06	2.94008e+06	1.57081e+06	1
FALSE	High	Master Protein	P30084	Enoyl-CoA hydratase, mitochondrial OS=Homo sapiens OX=9606 GN=ECHS1 PE=1 SV=4	>sp|P30084|ECHM_HUMAN Enoyl-CoA hydratase, mitochondrial OS=Homo sapiens OX=9606 GN=ECHS1 PE=1 SV=4	0	26.529	23	6	26	6	290	31.4	8.07	337	6	0	1.04308e+06	1.88314e+06	6.24212e+06	3.66196e+06		187603	453840	156699	1.93126e+07	1.16903e+07	1.31272e+07	9.19131e+06	7.39082e+06	5.15936e+06	1
FALSE	High	Master Protein	Q14240	Eukaryotic initiation factor 4A-II OS=Homo sapiens OX=9606 GN=EIF4A2 PE=1 SV=2	>sp|Q14240|IF4A2_HUMAN Eukaryotic initiation factor 4A-II OS=Homo sapiens OX=9606 GN=EIF4A2 PE=1 SV=2	0	26.521	10	3	20	1	407	46.4	5.48	327	3	0	1.16545e+06	1.80972e+06	4506903	2.56611e+06	277316	201902	387934	181552	3.00664e+06	1.67492e+06	1559890	1.30827e+06	1.32319e+06	727732	1
FALSE	High	Master Protein	P11498	Pyruvate carboxylase, mitochondrial OS=Homo sapiens OX=9606 GN=PC PE=1 SV=2	>sp|P11498|PYC_HUMAN Pyruvate carboxylase, mitochondrial OS=Homo sapiens OX=9606 GN=PC PE=1 SV=2	0	26.439	6	6	15	6	1178	129.6	6.84	146	6	0	659098	368037		333643					5.05003e+06	3.58348e+06	7.74812e+06	5.50698e+06	241042	311784	1
FALSE	High	Master Protein	P06454	Prothymosin alpha OS=Homo sapiens OX=9606 GN=PTMA PE=1 SV=2	>sp|P06454|PTMA_HUMAN Prothymosin alpha OS=Homo sapiens OX=9606 GN=PTMA PE=1 SV=2	0	26.393	17	3	42	3	111	12.2	3.78	1158	3	0	5.63039e+07	6.05089e+07	420950513	2.84738e+08	1.6872e+07	1.17969e+07	1.01048e+07	6.99138e+06	4.18875e+07	28269319	2.58316e+07	1.85194e+07	4.13121e+07	2.36104e+07	1
FALSE	High	Master Protein	Q99426	Tubulin-folding cofactor B OS=Homo sapiens OX=9606 GN=TBCB PE=1 SV=2	>sp|Q99426|TBCB_HUMAN Tubulin-folding cofactor B OS=Homo sapiens OX=9606 GN=TBCB PE=1 SV=2	0	26.381	34	6	24	6	244	27.3	5.15	175	6	0		915538	5.76448e+06	2.70554e+06	294983	241402	514513	1.44683e+06	3.71228e+06	2.40998e+06	3.01957e+06	2.48671e+06	4.19472e+06	2.56923e+06	1
FALSE	High	Master Protein	P13639	Elongation factor 2 OS=Homo sapiens OX=9606 GN=EEF2 PE=1 SV=4	>sp|P13639|EF2_HUMAN Elongation factor 2 OS=Homo sapiens OX=9606 GN=EEF2 PE=1 SV=4	0	26.38	8	6	33	6	858	95.3	6.83	394	6	0	6.3353e+06	8.22803e+06	1.7538e+07	1.03066e+07	1.18561e+06	1.83042e+06	477472	839277	6.49718e+06	4.45027e+06	5.94724e+06	4.77304e+06	5.14679e+06	3.11014e+06	1
FALSE	High	Master Protein	Q92841	Probable ATP-dependent RNA helicase DDX17 OS=Homo sapiens OX=9606 GN=DDX17 PE=1 SV=2	>sp|Q92841|DDX17_HUMAN Probable ATP-dependent RNA helicase DDX17 OS=Homo sapiens OX=9606 GN=DDX17 PE=1 SV=2	0	26.106	12	6	20	6	729	80.2	8.27	593	6	0	4.33937e+06	4.39901e+06	1.11518e+07	8.3786e+06	191441	370030	515043	78637.9	1.25709e+06	844520	1.22953e+06	867877	465120	503717	1
FALSE	High	Master Protein	O95831	Apoptosis-inducing factor 1, mitochondrial OS=Homo sapiens OX=9606 GN=AIFM1 PE=1 SV=1	>sp|O95831|AIFM1_HUMAN Apoptosis-inducing factor 1, mitochondrial OS=Homo sapiens OX=9606 GN=AIFM1 PE=1 SV=1	0	26.083	12	7	18	7	613	66.9	8.95	89	7	0	1.38997e+06	2.16676e+06	4.75761e+06	3.5029e+06			145827		9.11884e+06	4.72017e+06	8.01305e+06	5.78638e+06	4.05856e+06	2.91913e+06	1
FALSE	High	Master Protein	O75874	Isocitrate dehydrogenase [NADP] cytoplasmic OS=Homo sapiens OX=9606 GN=IDH1 PE=1 SV=2	>sp|O75874|IDHC_HUMAN Isocitrate dehydrogenase [NADP] cytoplasmic OS=Homo sapiens OX=9606 GN=IDH1 PE=1 SV=2	0	26.028	8	4	12	4	414	46.6	7.01	76	4	0	1.40094e+06	1.30091e+06	6.65503e+06	4.69413e+06	669083	515714		327224	926844	811730	242309	558073	623509	222067	1
FALSE	High	Master Protein	P55786	Puromycin-sensitive aminopeptidase OS=Homo sapiens OX=9606 GN=NPEPPS PE=1 SV=2	>sp|P55786|PSA_HUMAN Puromycin-sensitive aminopeptidase OS=Homo sapiens OX=9606 GN=NPEPPS PE=1 SV=2	0	25.952	4	5	34	5	919	103.2	5.72	264	5	0	1.96128e+06	3.40587e+06	7.87654e+06	5.06082e+06	542418	422430	791149	252178	1.17346e+07	7.07434e+06	6.6626e+06	4.88971e+06	3.97657e+06	3.03751e+06	1
FALSE	High	Master Protein	P27695	DNA-(apurinic or apyrimidinic site) lyase OS=Homo sapiens OX=9606 GN=APEX1 PE=1 SV=2	>sp|P27695|APEX1_HUMAN DNA-(apurinic or apyrimidinic site) lyase OS=Homo sapiens OX=9606 GN=APEX1 PE=1 SV=2	0	25.935	19	6	21	6	318	35.5	8.12	166	6	0	4.58787e+06	4.4548e+06	39414318	2.13251e+07	302089			907029	1.42631e+06	1.45881e+06	190610	147084	1.34041e+06	368984	1
FALSE	High	Master Protein	O75828	Carbonyl reductase [NADPH] 3 OS=Homo sapiens OX=9606 GN=CBR3 PE=1 SV=3	>sp|O75828|CBR3_HUMAN Carbonyl reductase [NADPH] 3 OS=Homo sapiens OX=9606 GN=CBR3 PE=1 SV=3	0	25.808	18	4	31	1	277	30.8	6.18	922	4	0			877977	720806									516004	271713	1
FALSE	High	Master Protein	Q96G03	Phosphoglucomutase-2 OS=Homo sapiens OX=9606 GN=PGM2 PE=1 SV=4	>sp|Q96G03|PGM2_HUMAN Phosphoglucomutase-2 OS=Homo sapiens OX=9606 GN=PGM2 PE=1 SV=4	0	25.748	10	5	8	5	612	68.2	6.73	72	5	0	428363	1.16211e+06	2.30611e+06	1.66578e+06											1
FALSE	High	Master Protein	Q15121	Astrocytic phosphoprotein PEA-15 OS=Homo sapiens OX=9606 GN=PEA15 PE=1 SV=2	>sp|Q15121|PEA15_HUMAN Astrocytic phosphoprotein PEA-15 OS=Homo sapiens OX=9606 GN=PEA15 PE=1 SV=2	0	25.651	12	3	15	3	130	15	5.02	205	3	0	1.26449e+06	1.59778e+06	4.88905e+06	2.20903e+06	229387	201762	485384	229776	5.8667e+06	4.4377e+06	4.67317e+06	2.87787e+06	6.58493e+06	4.34102e+06	1
FALSE	High	Master Protein	P62745	Rho-related GTP-binding protein RhoB OS=Homo sapiens OX=9606 GN=RHOB PE=1 SV=1	>sp|P62745|RHOB_HUMAN Rho-related GTP-binding protein RhoB OS=Homo sapiens OX=9606 GN=RHOB PE=1 SV=1	0	25.549	26	6	31	6	196	22.1	5.24	181	6	0		842272	2.35836e+06	1.38269e+06	5.50046e+06	3.26426e+06	2.9194e+06	1.80921e+06	1.07922e+07	6670549	8.84736e+06	5.40747e+06	5.27762e+06	3.7744e+06	1
FALSE	High	Master Protein	Q9HDC9	Adipocyte plasma membrane-associated protein OS=Homo sapiens OX=9606 GN=APMAP PE=1 SV=2	>sp|Q9HDC9|APMAP_HUMAN Adipocyte plasma membrane-associated protein OS=Homo sapiens OX=9606 GN=APMAP PE=1 SV=2	0	25.523	14	5	19	5	416	46.5	6.16	321	5	0	3.19673e+06	4.28918e+06	2.43015e+07	1.48181e+07	745720	652328	415438	248845	4.34973e+06	2.54035e+06	1789508	1.53881e+06	1.1168e+06	1.08766e+06	1
FALSE	High	Master Protein	P01116	GTPase KRas OS=Homo sapiens OX=9606 GN=KRAS PE=1 SV=1	>sp|P01116|RASK_HUMAN GTPase KRas OS=Homo sapiens OX=9606 GN=KRAS PE=1 SV=1	0	25.395	22	4	22	2	189	21.6	6.77	327	4	2	1.79401e+06	3.2781e+06	2.47016e+06	2.14734e+06	1.85301e+06	1.68666e+06	1.69434e+06	1.67242e+06	4.39645e+06	2.71181e+06	7.13646e+06	4.86461e+06	3.87923e+06	2.79234e+06	1
FALSE	High	Master Protein	O14773	Tripeptidyl-peptidase 1 OS=Homo sapiens OX=9606 GN=TPP1 PE=1 SV=2	>sp|O14773|TPP1_HUMAN Tripeptidyl-peptidase 1 OS=Homo sapiens OX=9606 GN=TPP1 PE=1 SV=2	0	25.285	9	4	39	4	563	61.2	6.48	552	4	0	5.22888e+07	5.47467e+07	1.48207e+08	9.0046e+07	6.1216e+06	3.71069e+06	4.38461e+06	1.94393e+06	1.22573e+08	7.64195e+07	6.0137e+07	4.0627e+07	67729426	3.82522e+07	1
FALSE	High	Master Protein	P36578	60S ribosomal protein L4 OS=Homo sapiens OX=9606 GN=RPL4 PE=1 SV=5	>sp|P36578|RL4_HUMAN 60S ribosomal protein L4 OS=Homo sapiens OX=9606 GN=RPL4 PE=1 SV=5	0	25.277	15	4	11	4	427	47.7	11.06	156	4	0	678939	1.40476e+06	4.65447e+06	2.12743e+06					2.75803e+06	2.03399e+06	1.72922e+06	1.62826e+06	1646373	1.26024e+06	1
FALSE	High	Master Protein	Q969H8	Myeloid-derived growth factor OS=Homo sapiens OX=9606 GN=MYDGF PE=1 SV=1	>sp|Q969H8|MYDGF_HUMAN Myeloid-derived growth factor OS=Homo sapiens OX=9606 GN=MYDGF PE=1 SV=1	0	25.241	35	5	11	5	173	18.8	6.68	197	5	0	4.9302e+06	5.31086e+06	6.68066e+06	4.17734e+06	314708	220380			3.44166e+06	2.65288e+06	2.05264e+06	2.48412e+06		659114	1
FALSE	High	Master Protein	Q9Y5S9	RNA-binding protein 8A OS=Homo sapiens OX=9606 GN=RBM8A PE=1 SV=1	>sp|Q9Y5S9|RBM8A_HUMAN RNA-binding protein 8A OS=Homo sapiens OX=9606 GN=RBM8A PE=1 SV=1	0	25.225	28	2	7	2	174	19.9	5.72	150	2	0	2.21424e+06	2.11072e+06	2.5489e+07	7.35449e+06	159408	90087.9			816654	782738	809617	453480		386675	1
FALSE	High	Master Protein	Q96AE4	Far upstream element-binding protein 1 OS=Homo sapiens OX=9606 GN=FUBP1 PE=1 SV=3	>sp|Q96AE4|FUBP1_HUMAN Far upstream element-binding protein 1 OS=Homo sapiens OX=9606 GN=FUBP1 PE=1 SV=3	0	25.223	17	6	10	5	644	67.5	7.61	228	6	0	2229296	2.18988e+06	2.2911e+06	1.8443e+06											1
FALSE	High	Master Protein	Q15049	Membrane protein MLC1 OS=Homo sapiens OX=9606 GN=MLC1 PE=1 SV=5	>sp|Q15049|MLC1_HUMAN Membrane protein MLC1 OS=Homo sapiens OX=9606 GN=MLC1 PE=1 SV=5	0	25.151	18	4	13	4	377	41.1	7.49	307	4	0									4.95609e+06	3.99461e+06	7.17857e+06	5.76976e+06	2.81291e+06	1.86152e+06	1
FALSE	High	Master Protein	Q16653	Myelin-oligodendrocyte glycoprotein OS=Homo sapiens OX=9606 GN=MOG PE=1 SV=2	>sp|Q16653|MOG_HUMAN Myelin-oligodendrocyte glycoprotein OS=Homo sapiens OX=9606 GN=MOG PE=1 SV=2	0	25.129	21	4	24	4	247	28.2	8.56	444	4	0		158710		173918	1.86175e+07	1.23436e+07	7.9173e+06	5.6561e+06	2.73466e+07	1.8523e+07	1.30136e+07	1.00225e+07	4.32603e+06	2.4847e+06	1
FALSE	High	Master Protein	P01034	Cystatin-C OS=Homo sapiens OX=9606 GN=CST3 PE=1 SV=1	>sp|P01034|CYTC_HUMAN Cystatin-C OS=Homo sapiens OX=9606 GN=CST3 PE=1 SV=1	0	25.061	41	4	14	4	146	15.8	8.75	106	4	0		140565	3554502	2.7514e+06				67374	5.08531e+06	3317894	4.76619e+06	3.10594e+06	2.66086e+06	2.39401e+06	1
FALSE	High	Master Protein	P78356	Phosphatidylinositol 5-phosphate 4-kinase type-2 beta OS=Homo sapiens OX=9606 GN=PIP4K2B PE=1 SV=1	>sp|P78356|PI42B_HUMAN Phosphatidylinositol 5-phosphate 4-kinase type-2 beta OS=Homo sapiens OX=9606 GN=PIP4K2B PE=1 SV=1	0	25.029	8	3	28	1	416	47.3	7.33	535	3	0	2.68893e+06			546953				349393	2.14747e+06	1.55714e+06	1.36414e+06	946526	581534	340786	1
FALSE	High	Master Protein	P35609	Alpha-actinin-2 OS=Homo sapiens OX=9606 GN=ACTN2 PE=1 SV=1	>sp|P35609|ACTN2_HUMAN Alpha-actinin-2 OS=Homo sapiens OX=9606 GN=ACTN2 PE=1 SV=1	0	25.021	4	5	18	1	894	103.8	5.45	180	5	0				332559			220212	94378.3				122519	131209	153991	1
FALSE	High	Master Protein	Q8N6N7	Acyl-CoA-binding domain-containing protein 7 OS=Homo sapiens OX=9606 GN=ACBD7 PE=1 SV=1	>sp|Q8N6N7|ACBD7_HUMAN Acyl-CoA-binding domain-containing protein 7 OS=Homo sapiens OX=9606 GN=ACBD7 PE=1 SV=1	0	25.005	65	5	21	5	88	9.8	6.71	440	5	0	443641	450878		462988			541277	326003	1.2513e+07	8.33615e+06	1.66485e+07	1.03216e+07	1.63091e+07	1.02034e+07	1
FALSE	High	Master Protein	Q1KMD3	Heterogeneous nuclear ribonucleoprotein U-like protein 2 OS=Homo sapiens OX=9606 GN=HNRNPUL2 PE=1 SV=1	>sp|Q1KMD3|HNRL2_HUMAN Heterogeneous nuclear ribonucleoprotein U-like protein 2 OS=Homo sapiens OX=9606 GN=HNRNPUL2 PE=1 SV=1	0	24.968	10	7	13	7	747	85.1	4.91	129	7	0	4.35811e+06	5.33897e+06	5.86821e+06	4.27834e+06						276018				196817	1
FALSE	High	Master Protein	P41732	Tetraspanin-7 OS=Homo sapiens OX=9606 GN=TSPAN7 PE=1 SV=2	>sp|P41732|TSN7_HUMAN Tetraspanin-7 OS=Homo sapiens OX=9606 GN=TSPAN7 PE=1 SV=2	0	24.891	7	2	25	2	249	27.6	7.2	464	2	0		129260		180303	642890	1.01958e+06	475340	514018	4.15722e+06	3.3708e+06	8821342	6.71623e+06	1.50842e+06	1.37211e+06	1
FALSE	High	Master Protein	Q12860	Contactin-1 OS=Homo sapiens OX=9606 GN=CNTN1 PE=1 SV=1	>sp|Q12860|CNTN1_HUMAN Contactin-1 OS=Homo sapiens OX=9606 GN=CNTN1 PE=1 SV=1	0	24.888	7	5	18	5	1018	113.2	5.9	112	5	0	660560	829690	972566	672248	813002	533166	556335	1.85896e+06	4.00161e+06	2.46567e+06	3.53865e+06	2.28228e+06	1.69357e+06	1.32805e+06	1
FALSE	High	Master Protein	Q14141	Septin-6 OS=Homo sapiens OX=9606 GN=SEPTIN6 PE=1 SV=4	>sp|Q14141|SEPT6_HUMAN Septin-6 OS=Homo sapiens OX=9606 GN=SEPTIN6 PE=1 SV=4	0	24.86	10	5	12	2	434	49.7	6.67	89	5	0	1.08364e+06	1.37618e+06	4.16942e+06	3.05186e+06		169174	185389		689688	764468	498831	530833	1.22018e+06	706976	1
FALSE	High	Master Protein	O75044	SLIT-ROBO Rho GTPase-activating protein 2 OS=Homo sapiens OX=9606 GN=SRGAP2 PE=1 SV=3	>sp|O75044|SRGP2_HUMAN SLIT-ROBO Rho GTPase-activating protein 2 OS=Homo sapiens OX=9606 GN=SRGAP2 PE=1 SV=3	0	24.846	6	6	9	6	1071	120.8	6.7	119	6	0	1.67431e+06	1.35871e+06	697740	1.3831e+06				70471.8	357798	238418				159109	1
FALSE	High	Master Protein	P01833	Polymeric immunoglobulin receptor OS=Homo sapiens OX=9606 GN=PIGR PE=1 SV=4	>sp|P01833|PIGR_HUMAN Polymeric immunoglobulin receptor OS=Homo sapiens OX=9606 GN=PIGR PE=1 SV=4	0	24.765	9	4	8	4	764	83.2	5.74	195	4	0			4.51409e+06	4.33891e+06	2.46116e+06	1.713e+06		44309.5		119308					1
FALSE	High	Master Protein	Q7KZF4	Staphylococcal nuclease domain-containing protein 1 OS=Homo sapiens OX=9606 GN=SND1 PE=1 SV=1	>sp|Q7KZF4|SND1_HUMAN Staphylococcal nuclease domain-containing protein 1 OS=Homo sapiens OX=9606 GN=SND1 PE=1 SV=1	0	24.76	10	7	15	7	910	101.9	7.17	111	7	0	3.09773e+06	4.13648e+06	1.10153e+07	6.39665e+06	1.05748e+06	70944.1	2.68712e+06	51893.2	2.44674e+06	1.70167e+06	859252	1.12446e+06	278488	468392	1
FALSE	High	Master Protein	P35580	Myosin-10 OS=Homo sapiens OX=9606 GN=MYH10 PE=1 SV=3	>sp|P35580|MYH10_HUMAN Myosin-10 OS=Homo sapiens OX=9606 GN=MYH10 PE=1 SV=3	0	24.754	4	6	15	5	1976	228.9	5.54	126	6	0		122760	1263218	661448	143099	155962	162873	788791	3.59081e+06	2256865	2.50661e+06	1.58269e+06	3.03112e+06	1.50054e+06	1
FALSE	High	Master Protein	Q99733	Nucleosome assembly protein 1-like 4 OS=Homo sapiens OX=9606 GN=NAP1L4 PE=1 SV=1	>sp|Q99733|NP1L4_HUMAN Nucleosome assembly protein 1-like 4 OS=Homo sapiens OX=9606 GN=NAP1L4 PE=1 SV=1	0	24.632	17	4	11	4	375	42.8	4.69	124	4	0	381163	1.24475e+06	1735687	1.10902e+06		116999			1.12436e+06	981825	1.18396e+06	887886	1.06232e+06	496990	1
FALSE	High	Master Protein	P00533	Epidermal growth factor receptor OS=Homo sapiens OX=9606 GN=EGFR PE=1 SV=2	>sp|P00533|EGFR_HUMAN Epidermal growth factor receptor OS=Homo sapiens OX=9606 GN=EGFR PE=1 SV=2	0	24.626	7	5	16	5	1210	134.2	6.68	168	5	0					200977	134842		139557	2.09667e+06	2.02545e+06	2.11201e+06	2.42593e+06	2.34863e+06	2.2819e+06	1
FALSE	High	Master Protein	P52209	6-phosphogluconate dehydrogenase, decarboxylating OS=Homo sapiens OX=9606 GN=PGD PE=1 SV=3	>sp|P52209|6PGD_HUMAN 6-phosphogluconate dehydrogenase, decarboxylating OS=Homo sapiens OX=9606 GN=PGD PE=1 SV=3	0	24.591	19	7	20	7	483	53.1	7.23	280	7	0	1.85314e+06	2.41101e+06	1.11549e+07	5.94254e+06		321248	150213	419512	2.47943e+06	2.01632e+06	1.88267e+06	1.45234e+06	3.67624e+06	1.57358e+06	1
FALSE	High	Master Protein	P52565	Rho GDP-dissociation inhibitor 1 OS=Homo sapiens OX=9606 GN=ARHGDIA PE=1 SV=3	>sp|P52565|GDIR1_HUMAN Rho GDP-dissociation inhibitor 1 OS=Homo sapiens OX=9606 GN=ARHGDIA PE=1 SV=3	0	24.52	30	3	20	3	204	23.2	5.11	268	3	0	7.37815e+06	8.3303e+06	2.5086e+07	1.71898e+07		285733		622373	1.00444e+06	1.3795e+06	4.49651e+06	3.56397e+06	7.46935e+06	4.16422e+06	1
FALSE	High	Master Protein	P48637	Glutathione synthetase OS=Homo sapiens OX=9606 GN=GSS PE=1 SV=1	>sp|P48637|GSHB_HUMAN Glutathione synthetase OS=Homo sapiens OX=9606 GN=GSS PE=1 SV=1	0	24.484	15	7	16	7	474	52.4	5.92	263	7	0	1.24437e+06	1.57149e+06	9.46229e+06	6.53108e+06	410431	113802	101975	259405	2.48228e+06	1.45365e+06	819690	697526	1.1235e+06	1.68802e+06	1
FALSE	High	Master Protein	O76054	SEC14-like protein 2 OS=Homo sapiens OX=9606 GN=SEC14L2 PE=1 SV=1	>sp|O76054|S14L2_HUMAN SEC14-like protein 2 OS=Homo sapiens OX=9606 GN=SEC14L2 PE=1 SV=1	0	24.412	16	6	13	6	403	46.1	7.84	110	6	0		129743	488122	687070	164198	30612.5	167771	66466.9	1.85814e+06	3.70491e+06	8.49569e+06	5.37807e+06	3.47079e+06	2.96973e+06	1
FALSE	High	Master Protein	P13073	Cytochrome c oxidase subunit 4 isoform 1, mitochondrial OS=Homo sapiens OX=9606 GN=COX4I1 PE=1 SV=1	>sp|P13073|COX41_HUMAN Cytochrome c oxidase subunit 4 isoform 1, mitochondrial OS=Homo sapiens OX=9606 GN=COX4I1 PE=1 SV=1	0	24.408	41	6	20	6	169	19.6	9.51	155	6	0	2.5031e+06	1.25776e+06	3.81711e+06	2.20207e+06	535220	207461	960533	554819	1.16487e+07	8.28201e+06	1.27652e+07	8.25648e+06	8.04856e+06	4.86877e+06	1
FALSE	High	Master Protein	Q08554	Desmocollin-1 OS=Homo sapiens OX=9606 GN=DSC1 PE=1 SV=2	>sp|Q08554|DSC1_HUMAN Desmocollin-1 OS=Homo sapiens OX=9606 GN=DSC1 PE=1 SV=2	0	24.364	6	3	9	3	894	99.9	5.43	154	3	0		176258		362918	2.56697e+06	1.34341e+06	613677	1.16001e+06		326447		357353		511184	1
FALSE	High	Master Protein	Q9UJ70	N-acetyl-D-glucosamine kinase OS=Homo sapiens OX=9606 GN=NAGK PE=1 SV=4	>sp|Q9UJ70|NAGK_HUMAN N-acetyl-D-glucosamine kinase OS=Homo sapiens OX=9606 GN=NAGK PE=1 SV=4	0	24.172	16	6	22	6	344	37.4	6.24	253	6	0	2.96288e+06	2.74602e+06	47244810	22012046	924982	580789	239385	212251	503536	319096	302578	500434	1.09905e+06	978653	1
FALSE	High	Master Protein	Q13510	Acid ceramidase OS=Homo sapiens OX=9606 GN=ASAH1 PE=1 SV=5	>sp|Q13510|ASAH1_HUMAN Acid ceramidase OS=Homo sapiens OX=9606 GN=ASAH1 PE=1 SV=5	0	24.092	10	4	44	4	395	44.6	7.62	280	4	0	9.6086e+06	7.53989e+06	6.90675e+07	2.3983e+07	1.81594e+06	1.13419e+06	571883	2.43624e+06	1.48933e+07	1.11623e+07	1.03108e+07	4.54154e+06	2.39254e+07	1.06536e+07	1
FALSE	High	Master Protein	P54920	Alpha-soluble NSF attachment protein OS=Homo sapiens OX=9606 GN=NAPA PE=1 SV=3	>sp|P54920|SNAA_HUMAN Alpha-soluble NSF attachment protein OS=Homo sapiens OX=9606 GN=NAPA PE=1 SV=3	0	24.042	12	3	17	2	295	33.2	5.36	394	3	0	1.76584e+06	880030	3007312	2.3064e+06	406586	289502	569161	1.56492e+06	1.25202e+06	1313173	2.57982e+06	2.12369e+06	3.11717e+06	1.50327e+06	1
FALSE	High	Master Protein	O95319	CUGBP Elav-like family member 2 OS=Homo sapiens OX=9606 GN=CELF2 PE=1 SV=1	>sp|O95319|CELF2_HUMAN CUGBP Elav-like family member 2 OS=Homo sapiens OX=9606 GN=CELF2 PE=1 SV=1	0	23.962	13	4	8	4	508	54.3	8.76	137	4	0	766821	642187	3.1176e+06	2.55359e+06					218604	143418		246182			1
FALSE	High	Master Protein	Q09666	Neuroblast differentiation-associated protein AHNAK OS=Homo sapiens OX=9606 GN=AHNAK PE=1 SV=2	>sp|Q09666|AHNK_HUMAN Neuroblast differentiation-associated protein AHNAK OS=Homo sapiens OX=9606 GN=AHNAK PE=1 SV=2	0	23.95	4	5	12	5	5890	628.7	6.15	185	5	0	953848	207145	4.19088e+06	2.46233e+06	142021	160071		26919.2	7.12448e+06	4.17028e+06	5.00175e+06	3.00636e+06	2.16972e+06	1.56256e+06	1
FALSE	High	Master Protein	P38919	Eukaryotic initiation factor 4A-III OS=Homo sapiens OX=9606 GN=EIF4A3 PE=1 SV=4	>sp|P38919|IF4A3_HUMAN Eukaryotic initiation factor 4A-III OS=Homo sapiens OX=9606 GN=EIF4A3 PE=1 SV=4	0	23.909	9	3	13	2	411	46.8	6.73	180	3	0	1.78982e+06	1.41857e+06	6.71931e+06	10064532	143883	181626		158698	671214	522983		633702	332631	553064	1
FALSE	High	Master Protein	P30040	Endoplasmic reticulum resident protein 29 OS=Homo sapiens OX=9606 GN=ERP29 PE=1 SV=4	>sp|P30040|ERP29_HUMAN Endoplasmic reticulum resident protein 29 OS=Homo sapiens OX=9606 GN=ERP29 PE=1 SV=4	0	23.901	20	4	16	4	261	29	7.31	129	4	0	1.79686e+06	1634990	2.0164e+07	1.11009e+07					2.34012e+06	1.92607e+06	636597	596530	3.69102e+06	2.41467e+06	1
FALSE	High	Master Protein	O15540	Fatty acid-binding protein, brain OS=Homo sapiens OX=9606 GN=FABP7 PE=1 SV=3	>sp|O15540|FABP7_HUMAN Fatty acid-binding protein, brain OS=Homo sapiens OX=9606 GN=FABP7 PE=1 SV=3	0	23.785	33	3	11	3	132	14.9	5.59	258	3	0		646495		406698		266626	248661	160448	2.53059e+07	1.43999e+07	17727292	1.2935e+07	6.04075e+06	2.85017e+06	1
FALSE	High	Master Protein	P78417	Glutathione S-transferase omega-1 OS=Homo sapiens OX=9606 GN=GSTO1 PE=1 SV=2	>sp|P78417|GSTO1_HUMAN Glutathione S-transferase omega-1 OS=Homo sapiens OX=9606 GN=GSTO1 PE=1 SV=2	0	23.776	22	6	21	6	241	27.5	6.6	117	6	0	3.42934e+06	3.75949e+06	3.85936e+07	2.30685e+07	504737	417451	2.2238e+06	1.43559e+06	4992889	2.69862e+06	1.12482e+06	953345	5.28847e+06	2.85062e+06	1
FALSE	High	Master Protein	P55795	Heterogeneous nuclear ribonucleoprotein H2 OS=Homo sapiens OX=9606 GN=HNRNPH2 PE=1 SV=1	>sp|P55795|HNRH2_HUMAN Heterogeneous nuclear ribonucleoprotein H2 OS=Homo sapiens OX=9606 GN=HNRNPH2 PE=1 SV=1	0	23.745	11	5	19	1	449	49.2	6.3	310	5	0	1.44726e+06	1.06668e+06	1.88765e+06	845002					1.09042e+06	780495		208932		142244	1
FALSE	High	Master Protein	P13929	Beta-enolase OS=Homo sapiens OX=9606 GN=ENO3 PE=1 SV=5	>sp|P13929|ENOB_HUMAN Beta-enolase OS=Homo sapiens OX=9606 GN=ENO3 PE=1 SV=5	0	23.729	12	4	28	1	434	47	7.71	741	4	0	3.23885e+06	3.45191e+06	23515722	15850906	967841	773120	1.97076e+06	731433	8684033	5.69374e+06	9303896	6640057	7007789	4.52546e+06	1
FALSE	High	Master Protein	P04216	Thy-1 membrane glycoprotein OS=Homo sapiens OX=9606 GN=THY1 PE=1 SV=2	>sp|P04216|THY1_HUMAN Thy-1 membrane glycoprotein OS=Homo sapiens OX=9606 GN=THY1 PE=1 SV=2	0	23.709	12	3	36	3	161	17.9	8.73	520	3	0	2.9414e+06	3.50438e+06	6.26604e+06	4.77773e+06	1.14518e+07	7.28348e+06	5.30861e+06	3.93344e+06	2.46557e+07	1.5998e+07	1.75994e+07	1.22709e+07	6.94296e+06	4.32597e+06	1
FALSE	High	Master Protein	P08559	Pyruvate dehydrogenase E1 component subunit alpha, somatic form, mitochondrial OS=Homo sapiens OX=9606 GN=PDHA1 PE=1 SV=3	>sp|P08559|ODPA_HUMAN Pyruvate dehydrogenase E1 component subunit alpha, somatic form, mitochondrial OS=Homo sapiens OX=9606 GN=PDHA1 PE=1 SV=3	0	23.689	9	4	22	4	390	43.3	8.06	261	4	0	712198	879198	5.68204e+06	3.10246e+06	190768	114951	790079	441599	9.48926e+06	6.57276e+06	7963277	5.53821e+06	4.31017e+06	2.6958e+06	1
FALSE	High	Master Protein	Q9UBI6	Guanine nucleotide-binding protein G(I)/G(S)/G(O) subunit gamma-12 OS=Homo sapiens OX=9606 GN=GNG12 PE=1 SV=3	>sp|Q9UBI6|GBG12_HUMAN Guanine nucleotide-binding protein G(I)/G(S)/G(O) subunit gamma-12 OS=Homo sapiens OX=9606 GN=GNG12 PE=1 SV=3	0	23.469	58	4	13	4	72	8	8.97	115	4	0		251752		171945		182091	1.0196e+06	825714	7.51499e+06	5.47061e+06	4.97112e+06	3.75022e+06	8.52782e+06	5.37089e+06	1
FALSE	High	Master Protein	P43243	Matrin-3 OS=Homo sapiens OX=9606 GN=MATR3 PE=1 SV=2	>sp|P43243|MATR3_HUMAN Matrin-3 OS=Homo sapiens OX=9606 GN=MATR3 PE=1 SV=2	0	23.375	7	7	17	7	847	94.6	6.25	173	7	0	4.98154e+06	3.58024e+06	1.25262e+07	9.09919e+06					774089	1.13247e+06	567934	1.23122e+06	476733	699770	1
FALSE	High	Master Protein	P05026	Sodium/potassium-transporting ATPase subunit beta-1 OS=Homo sapiens OX=9606 GN=ATP1B1 PE=1 SV=1	>sp|P05026|AT1B1_HUMAN Sodium/potassium-transporting ATPase subunit beta-1 OS=Homo sapiens OX=9606 GN=ATP1B1 PE=1 SV=1	0	23.342	15	5	33	5	303	35	8.53	250	5	0	3.43076e+06	3.60597e+06	8039871	5.55274e+06	6.13544e+06	3.2338e+06	6.65421e+06	5.72571e+06	1.56495e+07	1.01183e+07	6.52161e+06	4.01444e+06	6.8539e+06	4.01659e+06	1
FALSE	High	Master Protein	P51674	Neuronal membrane glycoprotein M6-a OS=Homo sapiens OX=9606 GN=GPM6A PE=1 SV=2	>sp|P51674|GPM6A_HUMAN Neuronal membrane glycoprotein M6-a OS=Homo sapiens OX=9606 GN=GPM6A PE=1 SV=2	0	23.29	18	5	28	4	278	31.2	5.27	219	5	1		774163	3.02239e+06	1.96889e+06	2.94237e+06	1217491	3123290	3.05883e+06	1.47507e+07	9.47274e+06	1.41175e+07	1.06775e+07	1.36313e+07	8.1219e+06	1
FALSE	High	Master Protein	P51970	NADH dehydrogenase [ubiquinone] 1 alpha subcomplex subunit 8 OS=Homo sapiens OX=9606 GN=NDUFA8 PE=1 SV=3	>sp|P51970|NDUA8_HUMAN NADH dehydrogenase [ubiquinone] 1 alpha subcomplex subunit 8 OS=Homo sapiens OX=9606 GN=NDUFA8 PE=1 SV=3	0	23.288	34	3	15	3	172	20.1	7.65	177	3	0		390900	1.50503e+06	890987					6.44297e+06	3.33662e+06	3.10478e+06	3.14881e+06	2.82471e+06	1.90873e+06	1
FALSE	High	Master Protein	O00330	Pyruvate dehydrogenase protein X component, mitochondrial OS=Homo sapiens OX=9606 GN=PDHX PE=1 SV=3	>sp|O00330|ODPX_HUMAN Pyruvate dehydrogenase protein X component, mitochondrial OS=Homo sapiens OX=9606 GN=PDHX PE=1 SV=3	0	23.283	11	4	15	4	501	54.1	8.66	397	4	0		398516		667601					2.43109e+06	1.87409e+06	2.75481e+06	2.10021e+06	1506716	1.30052e+06	1
FALSE	High	Master Protein	P26440	Isovaleryl-CoA dehydrogenase, mitochondrial OS=Homo sapiens OX=9606 GN=IVD PE=1 SV=2	>sp|P26440|IVD_HUMAN Isovaleryl-CoA dehydrogenase, mitochondrial OS=Homo sapiens OX=9606 GN=IVD PE=1 SV=2	0	23.27	14	8	46	8	426	46.6	8.05	324	8	0	7.91531e+06	5.65227e+06	2.52169e+07	1.93962e+07		96609.3	878637	330989	8.68404e+06	5.73146e+06	1.64153e+07	1.12865e+07	1.528e+07	9.02339e+06	1
FALSE	High	Master Protein	Q15691	Microtubule-associated protein RP/EB family member 1 OS=Homo sapiens OX=9606 GN=MAPRE1 PE=1 SV=3	>sp|Q15691|MARE1_HUMAN Microtubule-associated protein RP/EB family member 1 OS=Homo sapiens OX=9606 GN=MAPRE1 PE=1 SV=3	0	23.188	15	3	19	3	268	30	5.14	475	3	0	910102	960392	2.74596e+06	1.99166e+06		32465.4	140975	92719.4	1.01456e+06	798146	184926	701782	1.93375e+06	942004	1
FALSE	High	Master Protein	Q14161	ARF GTPase-activating protein GIT2 OS=Homo sapiens OX=9606 GN=GIT2 PE=1 SV=2	>sp|Q14161|GIT2_HUMAN ARF GTPase-activating protein GIT2 OS=Homo sapiens OX=9606 GN=GIT2 PE=1 SV=2	0	23.167	9	5	7	4	759	84.5	7.23	113	5	1	461505	649053	2.41824e+06	1.73798e+06		83857.8		122566			616586	434061	399236	244021	1
FALSE	High	Master Protein	P11177	Pyruvate dehydrogenase E1 component subunit beta, mitochondrial OS=Homo sapiens OX=9606 GN=PDHB PE=1 SV=3	>sp|P11177|ODPB_HUMAN Pyruvate dehydrogenase E1 component subunit beta, mitochondrial OS=Homo sapiens OX=9606 GN=PDHB PE=1 SV=3	0	23.122	12	4	23	4	359	39.2	6.65	328	4	0	2.13477e+06	2.7034e+06	2.18072e+06	2.145e+06		307162	286488	127839	1.32582e+07	8.21017e+06	9.92779e+06	6.59637e+06	4.39528e+06	2.71639e+06	1
FALSE	High	Master Protein	Q9H4A4	Aminopeptidase B OS=Homo sapiens OX=9606 GN=RNPEP PE=1 SV=2	>sp|Q9H4A4|AMPB_HUMAN Aminopeptidase B OS=Homo sapiens OX=9606 GN=RNPEP PE=1 SV=2	0	23.047	13	6	8	6	650	72.5	5.74	74	6	0	1.77167e+06	2.52268e+06	6.08062e+06	5.43422e+06				84973.2		228215			472661	169747	1
FALSE	High	Master Protein	Q9Y5X3	Sorting nexin-5 OS=Homo sapiens OX=9606 GN=SNX5 PE=1 SV=1	>sp|Q9Y5X3|SNX5_HUMAN Sorting nexin-5 OS=Homo sapiens OX=9606 GN=SNX5 PE=1 SV=1	0	22.969	16	6	14	6	404	46.8	6.76	76	6	0	4.15292e+06	4.30869e+06	9.35819e+06	6.07361e+06	141121	147500		39008.3	929115	1.00539e+06	606003	1.19974e+06	449531	523217	1
FALSE	High	Master Protein	P10909	Clusterin OS=Homo sapiens OX=9606 GN=CLU PE=1 SV=1	>sp|P10909|CLUS_HUMAN Clusterin OS=Homo sapiens OX=9606 GN=CLU PE=1 SV=1	0	22.941	17	7	19	7	449	52.5	6.27	223	7	0		157924	2.49217e+06	1.64861e+06		163651		425032	5.33291e+06	3.43101e+06	3.68622e+06	2.58185e+06	2.32795e+06	1.84211e+06	1
FALSE	High	Master Protein	Q96PK6	RNA-binding protein 14 OS=Homo sapiens OX=9606 GN=RBM14 PE=1 SV=2	>sp|Q96PK6|RBM14_HUMAN RNA-binding protein 14 OS=Homo sapiens OX=9606 GN=RBM14 PE=1 SV=2	0	22.697	9	5	11	5	669	69.4	9.67	167	5	0	6.27402e+06	4.61434e+06	4.70965e+06	2.75618e+06	74545.1			75646		377436		1.11515e+06		701465	1
FALSE	High	Master Protein	O75947	ATP synthase subunit d, mitochondrial OS=Homo sapiens OX=9606 GN=ATP5PD PE=1 SV=3	>sp|O75947|ATP5H_HUMAN ATP synthase subunit d, mitochondrial OS=Homo sapiens OX=9606 GN=ATP5PD PE=1 SV=3	0	22.635	34	6	19	6	161	18.5	5.3	227	6	0	341931	900280	3.50538e+06	2.32089e+06		172080	762660	372043	1.00242e+07	4.55572e+06	7.03702e+06	4.92397e+06	4.35553e+06	2.54372e+06	1
FALSE	High	Master Protein	Q9UK22	F-box only protein 2 OS=Homo sapiens OX=9606 GN=FBXO2 PE=1 SV=2	>sp|Q9UK22|FBX2_HUMAN F-box only protein 2 OS=Homo sapiens OX=9606 GN=FBXO2 PE=1 SV=2	0	22.605	18	5	17	5	296	33.3	4.37	375	5	0		261941	2.0912e+06	1.10654e+06		238572	328249		1.76716e+07	1.25228e+07	21606923	1.31938e+07	1.40233e+07	8.57977e+06	1
FALSE	High	Master Protein	P02656	Apolipoprotein C-III OS=Homo sapiens OX=9606 GN=APOC3 PE=1 SV=1	>sp|P02656|APOC3_HUMAN Apolipoprotein C-III OS=Homo sapiens OX=9606 GN=APOC3 PE=1 SV=1	0	22.573	19	2	15	2	99	10.8	5.41	657	2	0	15993400	20129453			10827093	6532383			23318034	1.4761e+07	21301541	15674139			1
FALSE	High	Master Protein	P62633	Cellular nucleic acid-binding protein OS=Homo sapiens OX=9606 GN=CNBP PE=1 SV=1	>sp|P62633|CNBP_HUMAN Cellular nucleic acid-binding protein OS=Homo sapiens OX=9606 GN=CNBP PE=1 SV=1	0	22.465	40	4	13	4	177	19.5	7.71	202	4	0	5924097	6.68735e+06	6.83335e+06	4.65235e+06	466874	264197	222411		1.94505e+06	1.12656e+06	834936	866854	814930	683335	1
FALSE	High	Master Protein	Q9NSB2	Keratin, type II cuticular Hb4 OS=Homo sapiens OX=9606 GN=KRT84 PE=2 SV=2	>sp|Q9NSB2|KRT84_HUMAN Keratin, type II cuticular Hb4 OS=Homo sapiens OX=9606 GN=KRT84 PE=2 SV=2	0	22.463	7	4	16	1	600	64.8	7.56	141	4	0															1
FALSE	High	Master Protein	P35613	Basigin OS=Homo sapiens OX=9606 GN=BSG PE=1 SV=2	>sp|P35613|BASI_HUMAN Basigin OS=Homo sapiens OX=9606 GN=BSG PE=1 SV=2	0	22.458	7	3	16	3	385	42.2	5.66	178	3	0			1.81223e+06	1.21614e+06	470009	506742	1.58764e+06	2.4755e+06	2.12063e+06	1.93812e+06	4.21697e+06	2.5039e+06	1.29055e+06	2.05486e+06	1
FALSE	High	Master Protein	P84090	Enhancer of rudimentary homolog OS=Homo sapiens OX=9606 GN=ERH PE=1 SV=1	>sp|P84090|ERH_HUMAN Enhancer of rudimentary homolog OS=Homo sapiens OX=9606 GN=ERH PE=1 SV=1	0	22.457	55	4	34	4	104	12.3	5.92	268	4	0	2.74453e+07	3.44536e+07	9.93546e+07	6.15938e+07	2511737	1.67709e+06	2.43194e+06	1.51787e+06	1.46015e+07	8.93517e+06	7.34662e+06	6.12249e+06	1.09607e+07	6.32931e+06	1
FALSE	High	Master Protein	Q96RQ3	Methylcrotonoyl-CoA carboxylase subunit alpha, mitochondrial OS=Homo sapiens OX=9606 GN=MCCC1 PE=1 SV=3	>sp|Q96RQ3|MCCA_HUMAN Methylcrotonoyl-CoA carboxylase subunit alpha, mitochondrial OS=Homo sapiens OX=9606 GN=MCCC1 PE=1 SV=3	0	22.399	7	4	10	4	725	80.4	7.78	99	4	0	1.16172e+06	1.0247e+06				39333.7		169076	3.65443e+06	2.43122e+06	5.76128e+06	3.66851e+06	1.82252e+06	1.07491e+06	1
FALSE	High	Master Protein	O00217	NADH dehydrogenase [ubiquinone] iron-sulfur protein 8, mitochondrial OS=Homo sapiens OX=9606 GN=NDUFS8 PE=1 SV=1	>sp|O00217|NDUS8_HUMAN NADH dehydrogenase [ubiquinone] iron-sulfur protein 8, mitochondrial OS=Homo sapiens OX=9606 GN=NDUFS8 PE=1 SV=1	0	22.285	14	4	10	4	210	23.7	6.34	132	4	0															1
FALSE	High	Master Protein	Q86VB7	Scavenger receptor cysteine-rich type 1 protein M130 OS=Homo sapiens OX=9606 GN=CD163 PE=1 SV=2	>sp|Q86VB7|C163A_HUMAN Scavenger receptor cysteine-rich type 1 protein M130 OS=Homo sapiens OX=9606 GN=CD163 PE=1 SV=2	0	22.19	6	5	12	5	1156	125.4	5.95	133	5	0	1.95139e+06	2.01997e+06	1.03136e+07	5.71957e+06	369433	627587	146520	33649.6		735201		133724	508172	209731	1
FALSE	High	Master Protein	P12236	ADP/ATP translocase 3 OS=Homo sapiens OX=9606 GN=SLC25A6 PE=1 SV=4	>sp|P12236|ADT3_HUMAN ADP/ATP translocase 3 OS=Homo sapiens OX=9606 GN=SLC25A6 PE=1 SV=4	0	22.099	17	6	29	3	298	32.8	9.74	165	6	0	839640	1.10812e+06	2.71671e+06	1.67488e+06	269210	153222	290072	245706	4.25861e+06	4.34818e+06	5.85276e+06	4.55399e+06	2.75618e+06	2.20855e+06	1
FALSE	High	Master Protein	P20962	Parathymosin OS=Homo sapiens OX=9606 GN=PTMS PE=1 SV=2	>sp|P20962|PTMS_HUMAN Parathymosin OS=Homo sapiens OX=9606 GN=PTMS PE=1 SV=2	0	21.901	17	3	10	3	102	11.5	4.16	159	3	0	3.09149e+06	3.21417e+06	30068940	1.62849e+07				228092	1.20284e+06	1.1196e+06	600287	553571	2.17739e+06	1.39322e+06	1
FALSE	High	Master Protein	P16083	Ribosyldihydronicotinamide dehydrogenase [quinone] OS=Homo sapiens OX=9606 GN=NQO2 PE=1 SV=5	>sp|P16083|NQO2_HUMAN Ribosyldihydronicotinamide dehydrogenase [quinone] OS=Homo sapiens OX=9606 GN=NQO2 PE=1 SV=5	0	21.821	28	5	13	5	231	25.9	6.29	80	5	0	341885	1.48131e+06	1.0333e+07	5.45183e+06	163525	67556.5	579540	203060	4.35713e+06	2.76632e+06	3.89135e+06	2.09842e+06	5.38664e+06	3.0407e+06	1
FALSE	High	Master Protein	P12955	Xaa-Pro dipeptidase OS=Homo sapiens OX=9606 GN=PEPD PE=1 SV=3	>sp|P12955|PEPD_HUMAN Xaa-Pro dipeptidase OS=Homo sapiens OX=9606 GN=PEPD PE=1 SV=3	0	21.798	14	5	7	5	493	54.5	6	56	5	0	1.63764e+06	2.21027e+06	8.08738e+06	5.02417e+06	605192	429499		103996		503936	854630	353679		520321	1
FALSE	High	Master Protein	P0DOY3	Immunoglobulin lambda constant 3 OS=Homo sapiens OX=9606 GN=IGLC3 PE=1 SV=1	>sp|P0DOY3|IGLC3_HUMAN Immunoglobulin lambda constant 3 OS=Homo sapiens OX=9606 GN=IGLC3 PE=1 SV=1	0	21.782	41	4	13	2	106	11.3	7.24	102	4	2	1582291	2.32417e+06	4.33476e+06	2.61423e+06	5.58509e+06	2.50609e+06	255327	544777	1.07474e+06	1.94414e+06	821948	1.03918e+06	2.10503e+06	870170	1
FALSE	High	Master Protein	P60981	Destrin OS=Homo sapiens OX=9606 GN=DSTN PE=1 SV=3	>sp|P60981|DEST_HUMAN Destrin OS=Homo sapiens OX=9606 GN=DSTN PE=1 SV=3	0	21.738	43	6	16	5	165	18.5	7.85	271	6	0	1101127	1.25327e+06		919681		588671		103102	8.44933e+06	1.49669e+06	5.84019e+06	3.68493e+06		401097	1
FALSE	High	Master Protein	Q9NR45	Sialic acid synthase OS=Homo sapiens OX=9606 GN=NANS PE=1 SV=2	>sp|Q9NR45|SIAS_HUMAN Sialic acid synthase OS=Homo sapiens OX=9606 GN=NANS PE=1 SV=2	0	21.717	14	4	7	4	359	40.3	6.74	38	4	0	1.10586e+06	1.38096e+06	8.22871e+06	5.1809e+06						114563		77859.8	324258	131021	1
FALSE	High	Master Protein	Q8IZP0	Abl interactor 1 OS=Homo sapiens OX=9606 GN=ABI1 PE=1 SV=4	>sp|Q8IZP0|ABI1_HUMAN Abl interactor 1 OS=Homo sapiens OX=9606 GN=ABI1 PE=1 SV=4	0	21.585	15	7	11	5	508	55	7.06	146	7	2	2.57077e+06	2.82887e+06	8.43794e+06	5.86507e+06		202087	492279	72606.2	2.37253e+06	2.18088e+06	4.66056e+06	3.51225e+06	5.55698e+06	2.34258e+06	1
FALSE	High	Master Protein	P30044	Peroxiredoxin-5, mitochondrial OS=Homo sapiens OX=9606 GN=PRDX5 PE=1 SV=4	>sp|P30044|PRDX5_HUMAN Peroxiredoxin-5, mitochondrial OS=Homo sapiens OX=9606 GN=PRDX5 PE=1 SV=4	0	21.545	21	3	30	3	214	22.1	8.7	418	3	0	1.15708e+06	1.77911e+06	1.53587e+07	7.03178e+06		83644.6	488577	830575	1.24229e+07	8.10871e+06	9.77738e+06	6.69287e+06	1.16794e+07	7.39796e+06	1
FALSE	High	Master Protein	P07108	Acyl-CoA-binding protein OS=Homo sapiens OX=9606 GN=DBI PE=1 SV=2	>sp|P07108|ACBP_HUMAN Acyl-CoA-binding protein OS=Homo sapiens OX=9606 GN=DBI PE=1 SV=2	0	21.517	53	4	10	4	87	10	6.57	179	4	0	891483	1.07269e+06	1.12754e+07	6.86109e+06		455024	371589	201578	1.37023e+06	953314	3.08041e+06	1.89982e+06	2.51455e+06	1.3396e+06	1
FALSE	High	Master Protein	P17677	Neuromodulin OS=Homo sapiens OX=9606 GN=GAP43 PE=1 SV=1	>sp|P17677|NEUM_HUMAN Neuromodulin OS=Homo sapiens OX=9606 GN=GAP43 PE=1 SV=1	0	21.505	20	3	8	3	238	24.8	4.72	138	3	0		74075.6		2.2371e+06				2.67138e+06				57317.5	2.42596e+06	167353	1
FALSE	High	Master Protein	O95197	Reticulon-3 OS=Homo sapiens OX=9606 GN=RTN3 PE=1 SV=2	>sp|O95197|RTN3_HUMAN Reticulon-3 OS=Homo sapiens OX=9606 GN=RTN3 PE=1 SV=2	0	21.43	5	2	21	2	1032	112.5	4.96	688	2	0	4.58964e+06	3.81301e+06	1.69299e+07	9.97646e+06	9.2838e+06	6.17095e+06	7.23392e+06	4.90528e+06	1.88494e+07	1.03893e+07	1.71432e+07	1.51226e+07	3.00843e+07	9.56091e+06	1
FALSE	High	Master Protein	Q00325	Phosphate carrier protein, mitochondrial OS=Homo sapiens OX=9606 GN=SLC25A3 PE=1 SV=2	>sp|Q00325|MPCP_HUMAN Phosphate carrier protein, mitochondrial OS=Homo sapiens OX=9606 GN=SLC25A3 PE=1 SV=2	0	21.402	5	4	29	4	362	40.1	9.38	290	4	0	4.50591e+06	4.45345e+06	1.15491e+07	6.67111e+06	1.2608e+06	939641	1.65322e+06	1.03785e+06	3.49854e+07	2.10721e+07	2.51387e+07	18387338	1.17618e+07	6.38176e+06	1
FALSE	High	Master Protein	P62910	60S ribosomal protein L32 OS=Homo sapiens OX=9606 GN=RPL32 PE=1 SV=2	>sp|P62910|RL32_HUMAN 60S ribosomal protein L32 OS=Homo sapiens OX=9606 GN=RPL32 PE=1 SV=2	0	21.286	22	4	15	4	135	15.9	11.33	64	4	0	5.57048e+06	5.66142e+06	5.82349e+06	3.88683e+06	809665	157045	734557	440270	2.31565e+06	1.04514e+06	1.58256e+06	999354	1.07641e+06	784092	1
FALSE	High	Master Protein	P43007	Neutral amino acid transporter A OS=Homo sapiens OX=9606 GN=SLC1A4 PE=1 SV=1	>sp|P43007|SATT_HUMAN Neutral amino acid transporter A OS=Homo sapiens OX=9606 GN=SLC1A4 PE=1 SV=1	0	21.141	18	4	9	4	532	55.7	6.25	99	4	0	269570	416985	2.70056e+06	1.74309e+06				107989		1.27574e+06	2.15537e+06	2.12301e+06	5.43605e+06	3.08159e+06	1
FALSE	High	Master Protein	O15400	Syntaxin-7 OS=Homo sapiens OX=9606 GN=STX7 PE=1 SV=4	>sp|O15400|STX7_HUMAN Syntaxin-7 OS=Homo sapiens OX=9606 GN=STX7 PE=1 SV=4	0	21.114	21	4	11	4	261	29.8	5.55	155	4	0	4.41409e+06	3.59382e+06	5731172	3.55362e+06	1.23855e+06	878345	154807	234916		1.00007e+06	1.14139e+06	794412	411584	766923	1
FALSE	High	Master Protein	P30153	Serine/threonine-protein phosphatase 2A 65 kDa regulatory subunit A alpha isoform OS=Homo sapiens OX=9606 GN=PPP2R1A PE=1 SV=4	>sp|P30153|2AAA_HUMAN Serine/threonine-protein phosphatase 2A 65 kDa regulatory subunit A alpha isoform OS=Homo sapiens OX=9606 GN=PPP2R1A PE=1 SV=4	0	21.106	8	5	22	5	589	65.3	5.11	258	5	0	1.89675e+06	2.15466e+06	2.60642e+06	2.23425e+06	209605	574778	452613	784014	5.7427e+06	3.30811e+06	4.53949e+06	2.96416e+06	3.82578e+06	2.42742e+06	1
FALSE	High	Master Protein	P05165	Propionyl-CoA carboxylase alpha chain, mitochondrial OS=Homo sapiens OX=9606 GN=PCCA PE=1 SV=4	>sp|P05165|PCCA_HUMAN Propionyl-CoA carboxylase alpha chain, mitochondrial OS=Homo sapiens OX=9606 GN=PCCA PE=1 SV=4	0	21.027	8	4	13	4	728	80	7.52	202	4	0		335562	836609	565947					3.38733e+06	2.00607e+06	3.03107e+06	2.83069e+06	1.23581e+06	506998	1
FALSE	High	Master Protein	P62913	60S ribosomal protein L11 OS=Homo sapiens OX=9606 GN=RPL11 PE=1 SV=2	>sp|P62913|RL11_HUMAN 60S ribosomal protein L11 OS=Homo sapiens OX=9606 GN=RPL11 PE=1 SV=2	0	21.024	24	4	13	4	178	20.2	9.6	157	4	0	5.79576e+06	6.26552e+06	6.29307e+06	4.82984e+06	344363	802335	393314	299862	3.14721e+06	3.19643e+06	3.04814e+06	3.02994e+06	1.90076e+06	1.73388e+06	1
FALSE	High	Master Protein	Q14344	Guanine nucleotide-binding protein subunit alpha-13 OS=Homo sapiens OX=9606 GN=GNA13 PE=1 SV=2	>sp|Q14344|GNA13_HUMAN Guanine nucleotide-binding protein subunit alpha-13 OS=Homo sapiens OX=9606 GN=GNA13 PE=1 SV=2	0	21.005	22	6	11	6	377	44	8	149	6	0	6.99049e+06	7.08233e+06	6535063	12701539	7546634	5.15383e+06	4.86365e+06	3.23e+06	2.97163e+07	1.76736e+07	2.23284e+07	1.70693e+07	17087578	1.00653e+07	1
FALSE	High	Master Protein	P50416	Carnitine O-palmitoyltransferase 1, liver isoform OS=Homo sapiens OX=9606 GN=CPT1A PE=1 SV=2	>sp|P50416|CPT1A_HUMAN Carnitine O-palmitoyltransferase 1, liver isoform OS=Homo sapiens OX=9606 GN=CPT1A PE=1 SV=2	0	20.999	7	4	14	4	773	88.3	8.65	446	4	0						99736	214807	233950	1.24201e+07	8.16209e+06	1.40249e+07	9.91641e+06	7.39717e+06	4.6555e+06	1
FALSE	High	Master Protein	P11766	Alcohol dehydrogenase class-3 OS=Homo sapiens OX=9606 GN=ADH5 PE=1 SV=4	>sp|P11766|ADHX_HUMAN Alcohol dehydrogenase class-3 OS=Homo sapiens OX=9606 GN=ADH5 PE=1 SV=4	0	20.938	15	4	23	4	374	39.7	7.49	253	4	0	4.98621e+06	3.6858e+06	7.63794e+06	5.0777e+06	367374	169318	452586	494462	9651501	5.76831e+06	8.48683e+06	5.40183e+06	8.97245e+06	5.13833e+06	1
FALSE	High	Master Protein	P56385	ATP synthase subunit e, mitochondrial OS=Homo sapiens OX=9606 GN=ATP5ME PE=1 SV=2	>sp|P56385|ATP5I_HUMAN ATP synthase subunit e, mitochondrial OS=Homo sapiens OX=9606 GN=ATP5ME PE=1 SV=2	0	20.921	55	3	13	3	69	7.9	9.35	136	3	0	4.2885e+06	4.96436e+06	1.02677e+07	6.27364e+06	306979	182916	1.86284e+06	605045	2.23842e+07	11489913	23680268	1.70237e+07	8.8352e+06	5.74066e+06	1
FALSE	High	Master Protein	O00764	Pyridoxal kinase OS=Homo sapiens OX=9606 GN=PDXK PE=1 SV=1	>sp|O00764|PDXK_HUMAN Pyridoxal kinase OS=Homo sapiens OX=9606 GN=PDXK PE=1 SV=1	0	20.92	20	4	21	4	312	35.1	6.13	136	4	0	4.06834e+06	4.48254e+06	1.9794e+07	1.18633e+07	484817	413750		256004	8.47174e+06	5.14736e+06	5.83267e+06	3.49645e+06	3.30561e+06	1.30937e+06	1
FALSE	High	Master Protein	Q8N111	Cell cycle exit and neuronal differentiation protein 1 OS=Homo sapiens OX=9606 GN=CEND1 PE=1 SV=1	>sp|Q8N111|CEND_HUMAN Cell cycle exit and neuronal differentiation protein 1 OS=Homo sapiens OX=9606 GN=CEND1 PE=1 SV=1	0	20.912	26	3	16	3	149	14.9	9.2	264	3	0			492741	1.50206e+06		50260.8	1.17038e+06	979873	359591	403717	2.73399e+06	1.60716e+06	4.89442e+06	1.97689e+06	1
FALSE	High	Master Protein	P36543	V-type proton ATPase subunit E 1 OS=Homo sapiens OX=9606 GN=ATP6V1E1 PE=1 SV=1	>sp|P36543|VATE1_HUMAN V-type proton ATPase subunit E 1 OS=Homo sapiens OX=9606 GN=ATP6V1E1 PE=1 SV=1	0	20.831	24	6	18	6	226	26.1	8	362	6	0	5.22937e+06	4.97257e+06	1.92634e+07	1.05061e+07	1.94888e+06	1.29742e+06	3.33074e+06	2.08206e+06	1.31819e+07	7.65131e+06	6.86377e+06	4.68988e+06	8.14237e+06	4.9463e+06	1
FALSE	High	Master Protein	O00244	Copper transport protein ATOX1 OS=Homo sapiens OX=9606 GN=ATOX1 PE=1 SV=1	>sp|O00244|ATOX1_HUMAN Copper transport protein ATOX1 OS=Homo sapiens OX=9606 GN=ATOX1 PE=1 SV=1	0	20.817	29	1	10	1	68	7.4	7.24	126	1	0		131827	9.59454e+06	4.49999e+06	131203	154433	780139	2374100	1.75045e+06	1.4247e+06	608679	780315	4.61952e+06	963102	1
FALSE	High	Master Protein	P48163	NADP-dependent malic enzyme OS=Homo sapiens OX=9606 GN=ME1 PE=1 SV=1	>sp|P48163|MAOX_HUMAN NADP-dependent malic enzyme OS=Homo sapiens OX=9606 GN=ME1 PE=1 SV=1	0	20.725	9	5	15	5	572	64.1	6.13	135	5	0	976048	1.0036e+06		195569			476007	412871	3.63553e+06	2.91927e+06	2.5168e+06	2.11713e+06	9.27152e+06	5.8234e+06	1
FALSE	High	Master Protein	Q7Z4W1	L-xylulose reductase OS=Homo sapiens OX=9606 GN=DCXR PE=1 SV=2	>sp|Q7Z4W1|DCXR_HUMAN L-xylulose reductase OS=Homo sapiens OX=9606 GN=DCXR PE=1 SV=2	0	20.61	25	4	14	4	244	25.9	8.1	193	4	0	485340	1.45567e+06	742832	1.4902e+06					4.68093e+06	3.48068e+06	4.33244e+06	3.70317e+06	4.98845e+06	3.37676e+06	1
FALSE	High	Master Protein	Q01813	ATP-dependent 6-phosphofructokinase, platelet type OS=Homo sapiens OX=9606 GN=PFKP PE=1 SV=2	>sp|Q01813|PFKAP_HUMAN ATP-dependent 6-phosphofructokinase, platelet type OS=Homo sapiens OX=9606 GN=PFKP PE=1 SV=2	0	20.48	4	2	13	1	784	85.5	7.55	230	2	0	603893	610710	4.23901e+06	1.75229e+06		50501.8			2.52677e+06	1.2708e+06	2.03839e+06	1.65008e+06	880707	485218	1
FALSE	High	Master Protein	Q9BUT1	3-hydroxybutyrate dehydrogenase type 2 OS=Homo sapiens OX=9606 GN=BDH2 PE=1 SV=2	>sp|Q9BUT1|BDH2_HUMAN 3-hydroxybutyrate dehydrogenase type 2 OS=Homo sapiens OX=9606 GN=BDH2 PE=1 SV=2	0	20.446	33	5	16	5	245	26.7	7.65	235	5	0			917379	584716			163622	144710	4.52664e+06	3.79113e+06	2.87695e+06	3.78085e+06	8.94304e+06	5.86443e+06	1
FALSE	High	Master Protein	P27361	Mitogen-activated protein kinase 3 OS=Homo sapiens OX=9606 GN=MAPK3 PE=1 SV=4	>sp|P27361|MK03_HUMAN Mitogen-activated protein kinase 3 OS=Homo sapiens OX=9606 GN=MAPK3 PE=1 SV=4	0	20.444	15	5	24	4	379	43.1	6.74	367	5	1	1.58268e+06	1.56737e+06	9.66357e+06	9.03245e+06	811074	756573	1.44706e+06	1.36662e+06	4.53829e+06	2.95657e+06	5.12475e+06	4.03768e+06	6.22947e+06	3.73905e+06	1
FALSE	High	Master Protein	Q13451	Peptidyl-prolyl cis-trans isomerase FKBP5 OS=Homo sapiens OX=9606 GN=FKBP5 PE=1 SV=2	>sp|Q13451|FKBP5_HUMAN Peptidyl-prolyl cis-trans isomerase FKBP5 OS=Homo sapiens OX=9606 GN=FKBP5 PE=1 SV=2	0	20.432	10	2	7	2	457	51.2	5.9	62	2	0		1.33704e+06	3.76562e+06	3.39713e+06		83593			338981	157323	286272	256824		204479	1
FALSE	High	Master Protein	O94811	Tubulin polymerization-promoting protein OS=Homo sapiens OX=9606 GN=TPPP PE=1 SV=1	>sp|O94811|TPPP_HUMAN Tubulin polymerization-promoting protein OS=Homo sapiens OX=9606 GN=TPPP PE=1 SV=1	0	20.424	22	4	13	4	219	23.7	9.44	212	4	0					1.49167e+06	2.02918e+06	3.45707e+06	1.50569e+06	3.32802e+06	1.40319e+06	2.11595e+06	2.77586e+06	1.87745e+06	2.19195e+06	1
FALSE	High	Master Protein	Q9UBQ7	Glyoxylate reductase/hydroxypyruvate reductase OS=Homo sapiens OX=9606 GN=GRHPR PE=1 SV=1	>sp|Q9UBQ7|GRHPR_HUMAN Glyoxylate reductase/hydroxypyruvate reductase OS=Homo sapiens OX=9606 GN=GRHPR PE=1 SV=1	0	20.384	18	4	19	4	328	35.6	7.39	379	4	0	1.98099e+06	2.3033e+06	5.12643e+06	3.66956e+06		337335		215920	6.79572e+06	3.94674e+06	4.56949e+06	2966419	4.52378e+06	2.65183e+06	1
FALSE	High	Master Protein	P78357	Contactin-associated protein 1 OS=Homo sapiens OX=9606 GN=CNTNAP1 PE=1 SV=1	>sp|P78357|CNTP1_HUMAN Contactin-associated protein 1 OS=Homo sapiens OX=9606 GN=CNTNAP1 PE=1 SV=1	0	20.357	4	3	6	3	1384	156.2	7.05	82	3	0						69863.3	158247	116046	494292	203193	412428	499215		120464	1
FALSE	High	Master Protein	P58546	Myotrophin OS=Homo sapiens OX=9606 GN=MTPN PE=1 SV=2	>sp|P58546|MTPN_HUMAN Myotrophin OS=Homo sapiens OX=9606 GN=MTPN PE=1 SV=2	0	20.35	44	3	6	3	118	12.9	5.52	148	3	0	837960	1.195e+06	4634639	3.6788e+06						589580		472416	898609	456673	1
FALSE	High	Master Protein	Q9UKM9	RNA-binding protein Raly OS=Homo sapiens OX=9606 GN=RALY PE=1 SV=1	>sp|Q9UKM9|RALY_HUMAN RNA-binding protein Raly OS=Homo sapiens OX=9606 GN=RALY PE=1 SV=1	0	20.31	18	5	14	5	306	32.4	9.17	69	5	0	6.68211e+06	9.19459e+06	6.80819e+06	4.43843e+06		49585.7			772708	356224		138824	352992	184846	1
FALSE	High	Master Protein	O96000	NADH dehydrogenase [ubiquinone] 1 beta subcomplex subunit 10 OS=Homo sapiens OX=9606 GN=NDUFB10 PE=1 SV=3	>sp|O96000|NDUBA_HUMAN NADH dehydrogenase [ubiquinone] 1 beta subcomplex subunit 10 OS=Homo sapiens OX=9606 GN=NDUFB10 PE=1 SV=3	0	20.277	31	5	10	5	172	20.8	8.48	66	5	0		1.11285e+06	2.53917e+06	548154		93075.3		93889.6	1.01896e+07	6.83598e+06	9.1619e+06	6.23824e+06	2.35527e+06	1.63615e+06	1
FALSE	High	Master Protein	Q15075	Early endosome antigen 1 OS=Homo sapiens OX=9606 GN=EEA1 PE=1 SV=2	>sp|Q15075|EEA1_HUMAN Early endosome antigen 1 OS=Homo sapiens OX=9606 GN=EEA1 PE=1 SV=2	0	20.216	5	5	12	5	1411	162.4	5.68	32	5	0	190286	800304	694797	1.76468e+06				59959.4	926361	867576	1.28118e+06	771682	2.74704e+06	1.43915e+06	1
FALSE	High	Master Protein	P14174	Macrophage migration inhibitory factor OS=Homo sapiens OX=9606 GN=MIF PE=1 SV=4	>sp|P14174|MIF_HUMAN Macrophage migration inhibitory factor OS=Homo sapiens OX=9606 GN=MIF PE=1 SV=4	0	20.2	19	3	35	3	115	12.5	7.88	444	3	0	1.98693e+07	2.07719e+07	4.58549e+07	2.26541e+07	4.31926e+06	4.39575e+06	3.5788e+06	2.44112e+06	2.31062e+07	1.68494e+07	1.7794e+07	1.23324e+07	9.07457e+06	5.47358e+06	1
FALSE	High	Master Protein	Q15102	Platelet-activating factor acetylhydrolase IB subunit gamma OS=Homo sapiens OX=9606 GN=PAFAH1B3 PE=1 SV=1	>sp|Q15102|PA1B3_HUMAN Platelet-activating factor acetylhydrolase IB subunit gamma OS=Homo sapiens OX=9606 GN=PAFAH1B3 PE=1 SV=1	0	20.142	22	4	24	4	231	25.7	6.84	464	4	0	990913	755440	3.21357e+06	3.5684e+06	143506	166987	1.43253e+06	760285	4.74266e+06	2.92136e+06	5.15953e+06	3.19762e+06	5.32959e+06	3.31349e+06	1
FALSE	High	Master Protein	Q12906	Interleukin enhancer-binding factor 3 OS=Homo sapiens OX=9606 GN=ILF3 PE=1 SV=3	>sp|Q12906|ILF3_HUMAN Interleukin enhancer-binding factor 3 OS=Homo sapiens OX=9606 GN=ILF3 PE=1 SV=3	0	20.127	8	4	17	4	894	95.3	8.76	171	4	0	3.95738e+06	4.52014e+06	2.0737e+07	6.04726e+06		88216.1			1.09536e+06	1.09361e+06	878821	490104	584819	756434	1
FALSE	High	Master Protein	P34932	Heat shock 70 kDa protein 4 OS=Homo sapiens OX=9606 GN=HSPA4 PE=1 SV=4	>sp|P34932|HSP74_HUMAN Heat shock 70 kDa protein 4 OS=Homo sapiens OX=9606 GN=HSPA4 PE=1 SV=4	0	20.052	6	4	7	4	840	94.3	5.19	139	4	0	433302	698496	2.76409e+06	1.66165e+06		142092	225240	1.28923e+06	3.00143e+06	1.8491e+06	1.34395e+06	1.05243e+06	1.68256e+06	968700	1
FALSE	High	Master Protein	Q8NCW5	NAD(P)H-hydrate epimerase OS=Homo sapiens OX=9606 GN=NAXE PE=1 SV=2	>sp|Q8NCW5|NNRE_HUMAN NAD(P)H-hydrate epimerase OS=Homo sapiens OX=9606 GN=NAXE PE=1 SV=2	0	19.955	14	2	9	2	288	31.7	7.66	210	2	0	203725	649935		975779		32538.8		54021.7	1.38989e+06	717188	661964	504205		208549	1
FALSE	High	Master Protein	Q07812	Apoptosis regulator BAX OS=Homo sapiens OX=9606 GN=BAX PE=1 SV=1	>sp|Q07812|BAX_HUMAN Apoptosis regulator BAX OS=Homo sapiens OX=9606 GN=BAX PE=1 SV=1	0	19.865	18	2	7	2	192	21.2	5.22	158	2	0	679618	661054	5.38652e+06	2.89647e+06											1
FALSE	High	Master Protein	Q9NZ01	Very-long-chain enoyl-CoA reductase OS=Homo sapiens OX=9606 GN=TECR PE=1 SV=1	>sp|Q9NZ01|TECR_HUMAN Very-long-chain enoyl-CoA reductase OS=Homo sapiens OX=9606 GN=TECR PE=1 SV=1	0	19.767	5	2	12	2	308	36	9.45	269	2	0	399539	655161	2.89852e+06	2.12977e+06		97954.2		172875	3.33043e+06	2.14305e+06	3.32519e+06	2.17587e+06	1.2951e+06	832625	1
FALSE	High	Master Protein	P11586	C-1-tetrahydrofolate synthase, cytoplasmic OS=Homo sapiens OX=9606 GN=MTHFD1 PE=1 SV=3	>sp|P11586|C1TC_HUMAN C-1-tetrahydrofolate synthase, cytoplasmic OS=Homo sapiens OX=9606 GN=MTHFD1 PE=1 SV=3	0	19.721	7	6	19	6	935	101.5	7.3	89	6	0	1.58245e+06	1.35331e+06	2.4117e+06	2.44195e+06		286960		83021.6	5.0562e+06	3.18356e+06	4.97621e+06	3.99302e+06	2.94369e+06	1.88112e+06	1
FALSE	High	Master Protein	P98171	Rho GTPase-activating protein 4 OS=Homo sapiens OX=9606 GN=ARHGAP4 PE=1 SV=2	>sp|P98171|RHG04_HUMAN Rho GTPase-activating protein 4 OS=Homo sapiens OX=9606 GN=ARHGAP4 PE=1 SV=2	0	19.703	4	3	4	3	946	105	6.34	170	3	0	1.44437e+07	2.08278e+07	3.06242e+06	1.95813e+06		89682.5		91197.6	244450	304151		129181		79222	1
FALSE	High	Master Protein	P49588	Alanine--tRNA ligase, cytoplasmic OS=Homo sapiens OX=9606 GN=AARS1 PE=1 SV=2	>sp|P49588|SYAC_HUMAN Alanine--tRNA ligase, cytoplasmic OS=Homo sapiens OX=9606 GN=AARS1 PE=1 SV=2	0	19.69	4	4	12	4	968	106.7	5.53	157	4	0	1.18357e+06	1.88083e+06	2.30501e+06	1.75864e+06		247340	285090	152113	4.97217e+06	3.13608e+06	2.77059e+06	1.81062e+06	2633625	2.02528e+06	1
FALSE	High	Master Protein	P32320	Cytidine deaminase OS=Homo sapiens OX=9606 GN=CDA PE=1 SV=2	>sp|P32320|CDD_HUMAN Cytidine deaminase OS=Homo sapiens OX=9606 GN=CDA PE=1 SV=2	0	19.63	27	3	4	3	146	16.2	6.92	94	3	0			4179212	2.58322e+06											1
FALSE	High	Master Protein	Q9UGV2	Protein NDRG3 OS=Homo sapiens OX=9606 GN=NDRG3 PE=1 SV=2	>sp|Q9UGV2|NDRG3_HUMAN Protein NDRG3 OS=Homo sapiens OX=9606 GN=NDRG3 PE=1 SV=2	0	19.611	13	3	5	3	375	41.4	5.31	76	3	0	1.41151e+06	1.16067e+06	446882	455770		128596		53201.1		472599	1.03097e+06	667057	135758	129821	1
FALSE	High	Master Protein	P55008	Allograft inflammatory factor 1 OS=Homo sapiens OX=9606 GN=AIF1 PE=1 SV=1	>sp|P55008|AIF1_HUMAN Allograft inflammatory factor 1 OS=Homo sapiens OX=9606 GN=AIF1 PE=1 SV=1	0	19.598	24	5	12	5	147	16.7	6.24	58	5	0	1.51865e+06	1399449	1.21163e+07	9.80459e+06		45354.4		28760.9						148188	1
FALSE	High	Master Protein	P35221	Catenin alpha-1 OS=Homo sapiens OX=9606 GN=CTNNA1 PE=1 SV=1	>sp|P35221|CTNA1_HUMAN Catenin alpha-1 OS=Homo sapiens OX=9606 GN=CTNNA1 PE=1 SV=1	0	19.591	5	3	7	1	906	100	6.29	216	3	0															1
FALSE	High	Master Protein	P16949	Stathmin OS=Homo sapiens OX=9606 GN=STMN1 PE=1 SV=3	>sp|P16949|STMN1_HUMAN Stathmin OS=Homo sapiens OX=9606 GN=STMN1 PE=1 SV=3	0	19.511	27	3	23	3	149	17.3	5.97	461	3	0	1.00865e+07	1.06817e+07	30079522	1.57355e+07	1.61337e+07	9161038	1.14678e+07	6.11773e+06	2.07885e+07	1.15495e+07	1.99095e+07	1.23909e+07	1.89865e+07	1.09044e+07	1
FALSE	High	Master Protein	P08865	40S ribosomal protein SA OS=Homo sapiens OX=9606 GN=RPSA PE=1 SV=4	>sp|P08865|RSSA_HUMAN 40S ribosomal protein SA OS=Homo sapiens OX=9606 GN=RPSA PE=1 SV=4	0	19.497	14	4	17	4	295	32.8	4.87	430	4	0	3.37128e+06	3.3296e+06	1.25216e+07	7.00069e+06		703705		490135	2.1735e+06	2.16555e+06	2.70175e+06	2.14033e+06	3.52759e+06	2.18402e+06	1
FALSE	High	Master Protein	O00193	Small acidic protein OS=Homo sapiens OX=9606 GN=SMAP PE=1 SV=1	>sp|O00193|SMAP_HUMAN Small acidic protein OS=Homo sapiens OX=9606 GN=SMAP PE=1 SV=1	0	19.476	14	2	5	2	183	20.3	4.72	231	2	0	977806	2.11044e+06	1.82461e+06	767522											1
FALSE	High	Master Protein	O75594	Peptidoglycan recognition protein 1 OS=Homo sapiens OX=9606 GN=PGLYRP1 PE=1 SV=1	>sp|O75594|PGRP1_HUMAN Peptidoglycan recognition protein 1 OS=Homo sapiens OX=9606 GN=PGLYRP1 PE=1 SV=1	0	19.451	20	2	6	2	196	21.7	8.59	266	2	0	3.58216e+06	4.1648e+06	2.53494e+06	3.52086e+06											1
FALSE	High	Master Protein	O75323	Protein NipSnap homolog 2 OS=Homo sapiens OX=9606 GN=NIPSNAP2 PE=1 SV=1	>sp|O75323|NIPS2_HUMAN Protein NipSnap homolog 2 OS=Homo sapiens OX=9606 GN=NIPSNAP2 PE=1 SV=1	0	19.449	13	4	20	4	286	33.7	9.36	365	4	0	2.06783e+06	2.12977e+06	7.48812e+06	5.23004e+06	329707	411502	603988	830198	2.65389e+07	1.75251e+07	2.18714e+07	1.49379e+07	2.3309e+07	1.21096e+07	1
FALSE	High	Master Protein	P30041	Peroxiredoxin-6 OS=Homo sapiens OX=9606 GN=PRDX6 PE=1 SV=3	>sp|P30041|PRDX6_HUMAN Peroxiredoxin-6 OS=Homo sapiens OX=9606 GN=PRDX6 PE=1 SV=3	0	19.406	24	4	20	4	224	25	6.38	202	4	0	1.7287e+06	2.54437e+06	7.25699e+06	4.74468e+06	702943	50405.9	716513	434489	1.06068e+07	7898501	12155652	7.79151e+06	1.24681e+07	7.37304e+06	1
FALSE	High	Master Protein	Q02978	Mitochondrial 2-oxoglutarate/malate carrier protein OS=Homo sapiens OX=9606 GN=SLC25A11 PE=1 SV=3	>sp|Q02978|M2OM_HUMAN Mitochondrial 2-oxoglutarate/malate carrier protein OS=Homo sapiens OX=9606 GN=SLC25A11 PE=1 SV=3	0	19.403	6	2	27	2	314	34	9.91	1056	2	0	2.79759e+06	1.58515e+06	2.47463e+07	7.25552e+06	818151	635153	1.40202e+06	2.73024e+06	2.1881e+07	1.61217e+07	2.24862e+07	1.44252e+07	7.26317e+06	6.87038e+06	1
FALSE	High	Master Protein	P78527	DNA-dependent protein kinase catalytic subunit OS=Homo sapiens OX=9606 GN=PRKDC PE=1 SV=3	>sp|P78527|PRKDC_HUMAN DNA-dependent protein kinase catalytic subunit OS=Homo sapiens OX=9606 GN=PRKDC PE=1 SV=3	0	19.378	1	4	7	4	4128	468.8	7.12	135	4	0	1.06728e+06	1.29819e+06	1.35839e+06	960228					574582	421831		125137			1
FALSE	High	Master Protein	P61254	60S ribosomal protein L26 OS=Homo sapiens OX=9606 GN=RPL26 PE=1 SV=1	>sp|P61254|RL26_HUMAN 60S ribosomal protein L26 OS=Homo sapiens OX=9606 GN=RPL26 PE=1 SV=1	0	19.369	34	5	14	5	145	17.2	10.55	120	5	0	1.92762e+06	2.83322e+06	5.33266e+06	3.43492e+06			156568	104579	810144	1.19792e+06	1.56688e+06	1.60878e+06	1.75327e+06	1.13588e+06	1
FALSE	High	Master Protein	Q9BRQ6	MICOS complex subunit MIC25 OS=Homo sapiens OX=9606 GN=CHCHD6 PE=1 SV=1	>sp|Q9BRQ6|MIC25_HUMAN MICOS complex subunit MIC25 OS=Homo sapiens OX=9606 GN=CHCHD6 PE=1 SV=1	0	19.369	22	4	10	4	235	26.4	8.85	67	4	0		395033	2.72912e+06	1.20837e+06		41037.7	155410	167485	4.37808e+06	3.65149e+06	3.27051e+06	2.10576e+06	2.16137e+06	1.09487e+06	1
FALSE	High	Master Protein	O94804	Serine/threonine-protein kinase 10 OS=Homo sapiens OX=9606 GN=STK10 PE=1 SV=1	>sp|O94804|STK10_HUMAN Serine/threonine-protein kinase 10 OS=Homo sapiens OX=9606 GN=STK10 PE=1 SV=1	0	19.362	3	3	6	3	968	112.1	6.95	230	3	0		1.07938e+06	2.01423e+06	1.19508e+06											1
FALSE	High	Master Protein	P55087	Aquaporin-4 OS=Homo sapiens OX=9606 GN=AQP4 PE=1 SV=2	>sp|P55087|AQP4_HUMAN Aquaporin-4 OS=Homo sapiens OX=9606 GN=AQP4 PE=1 SV=2	0	19.36	11	5	12	5	323	34.8	7.66	170	5	0		297074		1.00369e+06			916391	646976	5.22027e+06	3.52728e+06	1.0427e+07	7.88737e+06	1.91064e+07	1.53728e+07	1
FALSE	High	Master Protein	P84098	60S ribosomal protein L19 OS=Homo sapiens OX=9606 GN=RPL19 PE=1 SV=1	>sp|P84098|RL19_HUMAN 60S ribosomal protein L19 OS=Homo sapiens OX=9606 GN=RPL19 PE=1 SV=1	0	19.245	18	4	12	4	196	23.5	11.47	188	4	0		333058	3.18355e+06	2.16907e+06		94477.7		60060.9	932489	1.04562e+06	1.04311e+06	866455	773427	815020	1
FALSE	High	Master Protein	Q86VP6	Cullin-associated NEDD8-dissociated protein 1 OS=Homo sapiens OX=9606 GN=CAND1 PE=1 SV=2	>sp|Q86VP6|CAND1_HUMAN Cullin-associated NEDD8-dissociated protein 1 OS=Homo sapiens OX=9606 GN=CAND1 PE=1 SV=2	0	19.111	4	4	12	4	1230	136.3	5.78	163	4	0	1.22897e+06	1.62468e+06	4.48437e+06	2.55194e+06	282745	188662	166622	186697	4.8009e+06	2.85357e+06	4.56648e+06	2.87968e+06	870985	1.51867e+06	1
FALSE	High	Master Protein	P10515	Dihydrolipoyllysine-residue acetyltransferase component of pyruvate dehydrogenase complex, mitochondrial OS=Homo sapiens OX=9606 GN=DLAT PE=1 SV=3	>sp|P10515|ODP2_HUMAN Dihydrolipoyllysine-residue acetyltransferase component of pyruvate dehydrogenase complex, mitochondrial OS=Homo sapiens OX=9606 GN=DLAT PE=1 SV=3	0	19.094	4	4	14	4	647	69	7.84	119	4	0	1.4474e+06	1.38829e+06	4.34776e+06	2.33188e+06		121094	375242	275168	8.55355e+06	5.45358e+06	5.38912e+06	3.92456e+06	2.30675e+06	1.71527e+06	1
FALSE	High	Master Protein	P38159	RNA-binding motif protein, X chromosome OS=Homo sapiens OX=9606 GN=RBMX PE=1 SV=3	>sp|P38159|RBMX_HUMAN RNA-binding motif protein, X chromosome OS=Homo sapiens OX=9606 GN=RBMX PE=1 SV=3	0	19.076	19	4	9	3	391	42.3	10.05	95	4	1	2.04243e+06	1.41636e+06	20589875	7.52455e+06	168803	125551	214766	156908	664332	415065	324605	280635	534575	231245	1
FALSE	High	Master Protein	Q9NY33	Dipeptidyl peptidase 3 OS=Homo sapiens OX=9606 GN=DPP3 PE=1 SV=2	>sp|Q9NY33|DPP3_HUMAN Dipeptidyl peptidase 3 OS=Homo sapiens OX=9606 GN=DPP3 PE=1 SV=2	0	19.06	8	4	8	4	737	82.5	5.1	68	4	0	675522	936717	3.62306e+06	2.79878e+06		34071.6		54719.1	666176	712573		383297	455706	402827	1
FALSE	High	Master Protein	P49327	Fatty acid synthase OS=Homo sapiens OX=9606 GN=FASN PE=1 SV=3	>sp|P49327|FAS_HUMAN Fatty acid synthase OS=Homo sapiens OX=9606 GN=FASN PE=1 SV=3	0	19.051	2	4	10	4	2511	273.3	6.44	121	4	0		322281		383179	303816	88926.6		291980	3.45971e+06	2.37456e+06	3.00489e+06	2.19018e+06	1.29228e+06	889929	1
FALSE	High	Master Protein	P13010	X-ray repair cross-complementing protein 5 OS=Homo sapiens OX=9606 GN=XRCC5 PE=1 SV=3	>sp|P13010|XRCC5_HUMAN X-ray repair cross-complementing protein 5 OS=Homo sapiens OX=9606 GN=XRCC5 PE=1 SV=3	0	18.875	4	2	9	2	732	82.7	5.81	102	2	0	1.97427e+06	2946977	1.06459e+06	4.95767e+06					849812	5.05168e+06	407768	278793		109920	1
FALSE	High	Master Protein	Q5JWF2	Guanine nucleotide-binding protein G(s) subunit alpha isoforms XLas OS=Homo sapiens OX=9606 GN=GNAS PE=1 SV=2	>sp|Q5JWF2|GNAS1_HUMAN Guanine nucleotide-binding protein G(s) subunit alpha isoforms XLas OS=Homo sapiens OX=9606 GN=GNAS PE=1 SV=2	0	18.873	4	4	33	3	1037	111	5.03	254	4	0	3.89981e+06	3.54274e+06	8.61465e+06	4.26443e+06	3.46632e+06	2.0398e+06	2.28773e+06	1.4216e+06	1.13932e+07	6.91175e+06	8.78715e+06	6.11689e+06	7.2863e+06	3.81153e+06	1
FALSE	High	Master Protein	Q86UE4	Protein LYRIC OS=Homo sapiens OX=9606 GN=MTDH PE=1 SV=2	>sp|Q86UE4|LYRIC_HUMAN Protein LYRIC OS=Homo sapiens OX=9606 GN=MTDH PE=1 SV=2	0	18.852	9	4	7	4	582	63.8	9.32	36	4	0	1.16052e+06	1.56576e+06	7.64321e+06	3.45565e+06		28603.5				488032	194189	374602		185786	1
FALSE	High	Master Protein	P01112	GTPase HRas OS=Homo sapiens OX=9606 GN=HRAS PE=1 SV=1	>sp|P01112|RASH_HUMAN GTPase HRas OS=Homo sapiens OX=9606 GN=HRAS PE=1 SV=1	0	18.815	16	3	19	1	189	21.3	5.31	279	3	0				94393.4				63581.4			383191	239830	408484	210695	1
FALSE	High	Master Protein	Q9Y2W1	Thyroid hormone receptor-associated protein 3 OS=Homo sapiens OX=9606 GN=THRAP3 PE=1 SV=2	>sp|Q9Y2W1|TR150_HUMAN Thyroid hormone receptor-associated protein 3 OS=Homo sapiens OX=9606 GN=THRAP3 PE=1 SV=2	0	18.782	6	5	9	5	955	108.6	10.15	117	5	0	2009599	2475646	3.57767e+06	3057139				55389.7	423709	157511		174435	269491	153876	1
FALSE	High	Master Protein	P09467	Fructose-1,6-bisphosphatase 1 OS=Homo sapiens OX=9606 GN=FBP1 PE=1 SV=5	>sp|P09467|F16P1_HUMAN Fructose-1,6-bisphosphatase 1 OS=Homo sapiens OX=9606 GN=FBP1 PE=1 SV=5	0	18.662	14	3	4	3	338	36.8	6.99	76	3	0	965065	1.19737e+06	2872661	1.65216e+06											1
FALSE	High	Master Protein	P04083	Annexin A1 OS=Homo sapiens OX=9606 GN=ANXA1 PE=1 SV=2	>sp|P04083|ANXA1_HUMAN Annexin A1 OS=Homo sapiens OX=9606 GN=ANXA1 PE=1 SV=2	0	18.57	17	4	9	4	346	38.7	7.02	70	4	0	1.17033e+06	1.78477e+06	7.83113e+06	3.76084e+06		125761		135767						167157	1
FALSE	High	Master Protein	P23368	NAD-dependent malic enzyme, mitochondrial OS=Homo sapiens OX=9606 GN=ME2 PE=1 SV=1	>sp|P23368|MAOM_HUMAN NAD-dependent malic enzyme, mitochondrial OS=Homo sapiens OX=9606 GN=ME2 PE=1 SV=1	0	18.545	11	5	21	5	584	65.4	7.61	309	5	0	2.13869e+06	1.35422e+06	7.71949e+06	3.7098e+06				191623	2.23829e+06	2.52027e+06	1.83077e+06	2.10265e+06	5.05395e+06	3.30893e+06	1
FALSE	High	Master Protein	P52597	Heterogeneous nuclear ribonucleoprotein F OS=Homo sapiens OX=9606 GN=HNRNPF PE=1 SV=3	>sp|P52597|HNRPF_HUMAN Heterogeneous nuclear ribonucleoprotein F OS=Homo sapiens OX=9606 GN=HNRNPF PE=1 SV=3	0	18.46	10	4	9	4	415	45.6	5.58	142	4	0	4.09027e+06	4.3854e+06	2.3976e+06	2.93968e+06				81427.9	792607	307130		193215		124464	1
FALSE	High	Master Protein	Q9H8H3	Methyltransferase-like protein 7A OS=Homo sapiens OX=9606 GN=METTL7A PE=1 SV=1	>sp|Q9H8H3|MET7A_HUMAN Methyltransferase-like protein 7A OS=Homo sapiens OX=9606 GN=METTL7A PE=1 SV=1	0	18.409	15	4	22	4	244	28.3	8.38	147	4	0	4.40437e+06	4.70114e+06	9.17596e+06	5.68889e+06		294907	232255	323587	15798010	9.51307e+06	1.50832e+07	7.95972e+06	1.00099e+07	6.43653e+06	1
FALSE	High	Master Protein	P61163	Alpha-centractin OS=Homo sapiens OX=9606 GN=ACTR1A PE=1 SV=1	>sp|P61163|ACTZ_HUMAN Alpha-centractin OS=Homo sapiens OX=9606 GN=ACTR1A PE=1 SV=1	0	18.384	9	3	15	3	376	42.6	6.64	163	3	0	376116	856448	4227348	2.85716e+06	478229	378151	822570	543653	5223007	3.21207e+06	3.12473e+06	2.27126e+06	5.09641e+06	2.02917e+06	1
FALSE	High	Master Protein	Q92614	Unconventional myosin-XVIIIa OS=Homo sapiens OX=9606 GN=MYO18A PE=1 SV=3	>sp|Q92614|MY18A_HUMAN Unconventional myosin-XVIIIa OS=Homo sapiens OX=9606 GN=MYO18A PE=1 SV=3	0	18.377	4	5	7	5	2054	233	6.3	41	5	0	1.51539e+06	1.69596e+06	3.97407e+06	2.44543e+06		150054		115745	1.65614e+06	1.49511e+06	1.76193e+06	814798	1.42829e+06	486685	1
FALSE	High	Master Protein	O75131	Copine-3 OS=Homo sapiens OX=9606 GN=CPNE3 PE=1 SV=1	>sp|O75131|CPNE3_HUMAN Copine-3 OS=Homo sapiens OX=9606 GN=CPNE3 PE=1 SV=1	0	18.342	5	3	18	3	537	60.1	5.85	146	3	0	1.53926e+06	758724	9.97876e+06	5.15043e+06	352207	216696	599664	474141	3.36758e+06	2.00776e+06	3.15864e+06	2.34881e+06	6834015	3.21624e+06	1
FALSE	High	Master Protein	O43272	Proline dehydrogenase 1, mitochondrial OS=Homo sapiens OX=9606 GN=PRODH PE=1 SV=3	>sp|O43272|PROD_HUMAN Proline dehydrogenase 1, mitochondrial OS=Homo sapiens OX=9606 GN=PRODH PE=1 SV=3	0	18.307	8	3	6	3	600	68	7.87	98	3	0	487144	734183		117314							2.84639e+06	1.81959e+06		374340	1
FALSE	High	Master Protein	Q9UPN3	Microtubule-actin cross-linking factor 1, isoforms 1/2/3/5 OS=Homo sapiens OX=9606 GN=MACF1 PE=1 SV=4	>sp|Q9UPN3|MACF1_HUMAN Microtubule-actin cross-linking factor 1, isoforms 1/2/3/5 OS=Homo sapiens OX=9606 GN=MACF1 PE=1 SV=4	0	18.302	1	3	9	2	7388	837.8	5.39	163	3	1	302579	136668		182764		41056.6	211287	56191.8	1.07364e+06	488240	910896	1.17431e+06	1.18054e+06	964196	1
FALSE	High	Master Protein	P30531	Sodium- and chloride-dependent GABA transporter 1 OS=Homo sapiens OX=9606 GN=SLC6A1 PE=1 SV=2	>sp|P30531|SC6A1_HUMAN Sodium- and chloride-dependent GABA transporter 1 OS=Homo sapiens OX=9606 GN=SLC6A1 PE=1 SV=2	0	18.285	5	2	4	2	599	67	8.09	135	2	0									1059755	782959	1.09373e+06	741386	722939	489751	1
FALSE	High	Master Protein	Q9Y5J7	Mitochondrial import inner membrane translocase subunit Tim9 OS=Homo sapiens OX=9606 GN=TIMM9 PE=1 SV=1	>sp|Q9Y5J7|TIM9_HUMAN Mitochondrial import inner membrane translocase subunit Tim9 OS=Homo sapiens OX=9606 GN=TIMM9 PE=1 SV=1	0	18.272	51	3	12	3	89	10.4	7.21	54	3	0			165009	720885			282513	133167	3.89693e+06	2.41762e+06	2.38929e+06	1.81235e+06	6.53935e+06	3.81942e+06	1
FALSE	High	Master Protein	Q16666	Gamma-interferon-inducible protein 16 OS=Homo sapiens OX=9606 GN=IFI16 PE=1 SV=3	>sp|Q16666|IF16_HUMAN Gamma-interferon-inducible protein 16 OS=Homo sapiens OX=9606 GN=IFI16 PE=1 SV=3	0	18.223	10	5	8	5	785	88.2	9.28	85	5	0	370584	324481	3.69891e+06	2.5898e+06					1.05622e+06	817926	1481495	973158	807472	439005	1
FALSE	High	Master Protein	P54578	Ubiquitin carboxyl-terminal hydrolase 14 OS=Homo sapiens OX=9606 GN=USP14 PE=1 SV=3	>sp|P54578|UBP14_HUMAN Ubiquitin carboxyl-terminal hydrolase 14 OS=Homo sapiens OX=9606 GN=USP14 PE=1 SV=3	0	18.213	7	3	18	3	494	56	5.3	231	3	0	1747472	1.98648e+06	3.03226e+06	3.95783e+06				236744	1.78248e+06	882469	1.84726e+06	1.86031e+06	1.91529e+06	1.434e+06	1
FALSE	High	Master Protein	P61970	Nuclear transport factor 2 OS=Homo sapiens OX=9606 GN=NUTF2 PE=1 SV=1	>sp|P61970|NTF2_HUMAN Nuclear transport factor 2 OS=Homo sapiens OX=9606 GN=NUTF2 PE=1 SV=1	0	18.046	22	3	6	3	127	14.5	5.38	94	3	0	2.3956e+06	3.01135e+06	15524147	1.104e+07	584918	297082	744107	422461	1.4214e+06	1.3155e+06	1.81008e+06	1.34369e+06	960475	832111	1
FALSE	High	Master Protein	P50213	Isocitrate dehydrogenase [NAD] subunit alpha, mitochondrial OS=Homo sapiens OX=9606 GN=IDH3A PE=1 SV=1	>sp|P50213|IDH3A_HUMAN Isocitrate dehydrogenase [NAD] subunit alpha, mitochondrial OS=Homo sapiens OX=9606 GN=IDH3A PE=1 SV=1	0	18.042	12	5	27	5	366	39.6	6.92	321	5	0	1782386	1.72754e+06	8.0633e+06	4.69027e+06	593419	168733	1.13354e+06	849282	1.17665e+07	7.4334e+06	1.07514e+07	7.41742e+06	5.39156e+06	3632275	1
FALSE	High	Master Protein	Q15819	Ubiquitin-conjugating enzyme E2 variant 2 OS=Homo sapiens OX=9606 GN=UBE2V2 PE=1 SV=4	>sp|Q15819|UB2V2_HUMAN Ubiquitin-conjugating enzyme E2 variant 2 OS=Homo sapiens OX=9606 GN=UBE2V2 PE=1 SV=4	0	18.033	34	4	21	3	145	16.4	8.09	431	4	1	4.54172e+06	4.91404e+06	1.00408e+07	6.26654e+06	1200786	701896	1724778	1.26591e+06	6502408	3.74725e+06	5.35018e+06	3.24963e+06	3.81203e+06	2.54106e+06	1
FALSE	High	Master Protein	P81605	Dermcidin OS=Homo sapiens OX=9606 GN=DCD PE=1 SV=2	>sp|P81605|DCD_HUMAN Dermcidin OS=Homo sapiens OX=9606 GN=DCD PE=1 SV=2	0	18.03	12	2	21	2	110	11.3	6.54	328	2	0	778796	1.41283e+06	1.13517e+07	9.34092e+06	5.72489e+06	3.68623e+06	4.54486e+06	1.91509e+06	2475359	1.65564e+06	3.34874e+06	2.66616e+06	5.52417e+06	3.00525e+06	1
FALSE	High	Master Protein	Q15836	Vesicle-associated membrane protein 3 OS=Homo sapiens OX=9606 GN=VAMP3 PE=1 SV=3	>sp|Q15836|VAMP3_HUMAN Vesicle-associated membrane protein 3 OS=Homo sapiens OX=9606 GN=VAMP3 PE=1 SV=3	0	17.949	53	4	12	1	100	11.3	8.79	105	4	0															1
FALSE	High	Master Protein	Q99829	Copine-1 OS=Homo sapiens OX=9606 GN=CPNE1 PE=1 SV=1	>sp|Q99829|CPNE1_HUMAN Copine-1 OS=Homo sapiens OX=9606 GN=CPNE1 PE=1 SV=1	0	17.917	10	3	5	3	537	59	5.83	40	3	0	356422	186423	1.05062e+07	2.46232e+06						94478.6		110442	386303		1
FALSE	High	Master Protein	Q15323	Keratin, type I cuticular Ha1 OS=Homo sapiens OX=9606 GN=KRT31 PE=1 SV=3	>sp|Q15323|K1H1_HUMAN Keratin, type I cuticular Ha1 OS=Homo sapiens OX=9606 GN=KRT31 PE=1 SV=3	0	17.892	12	5	13	1	416	47.2	4.88	265	5	2	1.06128e+07	1.06144e+07		562198		133122									1
FALSE	High	Master Protein	Q16836	Hydroxyacyl-coenzyme A dehydrogenase, mitochondrial OS=Homo sapiens OX=9606 GN=HADH PE=1 SV=3	>sp|Q16836|HCDH_HUMAN Hydroxyacyl-coenzyme A dehydrogenase, mitochondrial OS=Homo sapiens OX=9606 GN=HADH PE=1 SV=3	0	17.889	11	2	12	2	314	34.3	8.85	200	2	0	441802	655481	5.79941e+06	3.33927e+06				25485.9	4.5548e+06	2.90412e+06	2.20288e+06	1.58939e+06	1.11887e+07	3.52785e+06	1
FALSE	High	Master Protein	P04731	Metallothionein-1A OS=Homo sapiens OX=9606 GN=MT1A PE=1 SV=2	>sp|P04731|MT1A_HUMAN Metallothionein-1A OS=Homo sapiens OX=9606 GN=MT1A PE=1 SV=2	0	17.873	70	3	16	2	61	6.1	7.96	262	3	0															1
FALSE	High	Master Protein	Q8N1N4	Keratin, type II cytoskeletal 78 OS=Homo sapiens OX=9606 GN=KRT78 PE=1 SV=2	>sp|Q8N1N4|K2C78_HUMAN Keratin, type II cytoskeletal 78 OS=Homo sapiens OX=9606 GN=KRT78 PE=1 SV=2	0	17.846	7	3	10	2	520	56.8	6.02	135	3	0			495518	251220	608546	389827	261681	306320		127379	284369	273604	183882	170768	1
FALSE	High	Master Protein	Q92598	Heat shock protein 105 kDa OS=Homo sapiens OX=9606 GN=HSPH1 PE=1 SV=1	>sp|Q92598|HS105_HUMAN Heat shock protein 105 kDa OS=Homo sapiens OX=9606 GN=HSPH1 PE=1 SV=1	0	17.835	4	2	13	2	858	96.8	5.39	158	2	0	450304	772803	5.80058e+06	3.85995e+06		218740	1.60667e+06	465952	1.50107e+06	693587	1.06926e+06	1.04332e+06	2.44192e+06	1.77365e+06	1
FALSE	High	Master Protein	Q9ULA0	Aspartyl aminopeptidase OS=Homo sapiens OX=9606 GN=DNPEP PE=1 SV=1	>sp|Q9ULA0|DNPEP_HUMAN Aspartyl aminopeptidase OS=Homo sapiens OX=9606 GN=DNPEP PE=1 SV=1	0	17.834	9	4	11	4	475	52.4	7.42	125	4	0	1.03347e+06	1.56839e+06	6.83505e+06	4.71216e+06		67281.1			768790	688909	627738	651579	1.34731e+06	1.03142e+06	1
FALSE	High	Master Protein	Q13162	Peroxiredoxin-4 OS=Homo sapiens OX=9606 GN=PRDX4 PE=1 SV=1	>sp|Q13162|PRDX4_HUMAN Peroxiredoxin-4 OS=Homo sapiens OX=9606 GN=PRDX4 PE=1 SV=1	0	17.737	20	4	19	3	271	30.5	6.29	195	4	0	1.98924e+06	1.71357e+06	1.46893e+06	2.04687e+06	318924	100455		60130.4	3.30566e+06	1.59471e+06	2.63206e+06	1.82784e+06	887949	533922	1
FALSE	High	Master Protein	Q9HC38	Glyoxalase domain-containing protein 4 OS=Homo sapiens OX=9606 GN=GLOD4 PE=1 SV=1	>sp|Q9HC38|GLOD4_HUMAN Glyoxalase domain-containing protein 4 OS=Homo sapiens OX=9606 GN=GLOD4 PE=1 SV=1	0	17.666	16	5	7	5	313	34.8	5.6	69	5	0	2.0117e+06	1.99623e+06	7.95116e+06	4738892		218238		392331	396232	608769		332960	397529	948703	1
FALSE	High	Master Protein	Q99536	Synaptic vesicle membrane protein VAT-1 homolog OS=Homo sapiens OX=9606 GN=VAT1 PE=1 SV=2	>sp|Q99536|VAT1_HUMAN Synaptic vesicle membrane protein VAT-1 homolog OS=Homo sapiens OX=9606 GN=VAT1 PE=1 SV=2	0	17.592	20	3	28	3	393	41.9	6.29	148	3	0	4.04e+06	6.42866e+06	2.08389e+07	1.12202e+07	6.27839e+06	4.83686e+06	4.61838e+06	4.046e+06	9.48734e+06	6.86466e+06	4.98324e+06	3.64986e+06	5.85527e+06	4340524	1
FALSE	High	Master Protein	P40227	T-complex protein 1 subunit zeta OS=Homo sapiens OX=9606 GN=CCT6A PE=1 SV=3	>sp|P40227|TCPZ_HUMAN T-complex protein 1 subunit zeta OS=Homo sapiens OX=9606 GN=CCT6A PE=1 SV=3	0	17.546	12	5	13	5	531	58	6.68	33	5	0	407335	375544	3.2802e+06	2.28696e+06		177762	209366	213738	1.80567e+06	1.50906e+06	2.92951e+06	2.2806e+06	938133	674240	1
FALSE	High	Master Protein	Q96C90	Protein phosphatase 1 regulatory subunit 14B OS=Homo sapiens OX=9606 GN=PPP1R14B PE=1 SV=3	>sp|Q96C90|PP14B_HUMAN Protein phosphatase 1 regulatory subunit 14B OS=Homo sapiens OX=9606 GN=PPP1R14B PE=1 SV=3	0	17.495	35	2	7	2	147	15.9	4.86	102	2	0		605709	2224790	1.95523e+06									733787	1.68283e+06	1
FALSE	High	Master Protein	O95336	6-phosphogluconolactonase OS=Homo sapiens OX=9606 GN=PGLS PE=1 SV=2	>sp|O95336|6PGL_HUMAN 6-phosphogluconolactonase OS=Homo sapiens OX=9606 GN=PGLS PE=1 SV=2	0	17.474	23	5	20	5	258	27.5	6.05	103	5	0	1.2197e+07	1.22574e+07	7.3397e+06	4.98508e+06	874372	755089		140653	3.83678e+06	3.21866e+06	4.15412e+06	2693295	595343	832095	1
FALSE	High	Master Protein	Q9NZL9	Methionine adenosyltransferase 2 subunit beta OS=Homo sapiens OX=9606 GN=MAT2B PE=1 SV=1	>sp|Q9NZL9|MAT2B_HUMAN Methionine adenosyltransferase 2 subunit beta OS=Homo sapiens OX=9606 GN=MAT2B PE=1 SV=1	0	17.473	18	4	15	4	334	37.5	7.36	115	4	0	5.58096e+06	5.80819e+06	2.13099e+07	1.22422e+07	399978	348062	687418	1.00858e+06	5.31173e+06	3.12837e+06	2.59515e+06	3.05403e+06	6.04263e+06	2.33141e+06	1
FALSE	High	Master Protein	P0DP23	Calmodulin-1 OS=Homo sapiens OX=9606 GN=CALM1 PE=1 SV=1	>sp|P0DP23|CALM1_HUMAN Calmodulin-1 OS=Homo sapiens OX=9606 GN=CALM1 PE=1 SV=1 >sp|P0DP24|CALM2_HUMAN Calmodulin-2 OS=Homo sapiens OX=9606 GN=CALM2 PE=1 SV=1 >sp|P0DP25|CALM3_HUMAN Calmodulin-3 OS=Homo sapiens OX=9606 GN=CALM3 PE=1 SV=1	0	17.468	21	2	17	2	149	16.8	4.22	423	2	0	1.53277e+06	1.58717e+06	1.00877e+07	5.81977e+06	1.34559e+06	737490	1.22263e+06	1.01422e+06	2.49246e+06	1.48031e+06	2.56017e+06	1.42251e+06	2.41788e+06	1.18375e+06	1
FALSE	High	Master Protein	P62241	40S ribosomal protein S8 OS=Homo sapiens OX=9606 GN=RPS8 PE=1 SV=2	>sp|P62241|RS8_HUMAN 40S ribosomal protein S8 OS=Homo sapiens OX=9606 GN=RPS8 PE=1 SV=2	0	17.438	26	4	20	4	208	24.2	10.32	210	4	0	2.34642e+06	3.16544e+06	7550862	6.01183e+06		502493		182170	5.29417e+06	2.64679e+06	4.68207e+06	3.27998e+06	2.99307e+06	940468	1
FALSE	High	Master Protein	Q92499	ATP-dependent RNA helicase DDX1 OS=Homo sapiens OX=9606 GN=DDX1 PE=1 SV=2	>sp|Q92499|DDX1_HUMAN ATP-dependent RNA helicase DDX1 OS=Homo sapiens OX=9606 GN=DDX1 PE=1 SV=2	0	17.434	7	4	8	4	740	82.4	7.23	53	4	0	2.93395e+06	2.86654e+06	2.05884e+06	2.06584e+06		134127			1.8079e+06	1.8006e+06	939498	1.32015e+06	311960	585668	1
FALSE	High	Master Protein	P18124	60S ribosomal protein L7 OS=Homo sapiens OX=9606 GN=RPL7 PE=1 SV=1	>sp|P18124|RL7_HUMAN 60S ribosomal protein L7 OS=Homo sapiens OX=9606 GN=RPL7 PE=1 SV=1	0	17.355	17	4	22	4	248	29.2	10.65	105	4	0	1.72564e+06	2.28965e+06	6475262	4.27529e+06	718637	422765	555306	435046	6.85324e+06	3.75897e+06	4.65393e+06	2.78808e+06	5.01227e+06	2.28385e+06	1
FALSE	High	Master Protein	P13591	Neural cell adhesion molecule 1 OS=Homo sapiens OX=9606 GN=NCAM1 PE=1 SV=3	>sp|P13591|NCAM1_HUMAN Neural cell adhesion molecule 1 OS=Homo sapiens OX=9606 GN=NCAM1 PE=1 SV=3	0	17.281	4	3	11	3	858	94.5	4.87	384	3	0		72300.4			534645	310079		121386	1.02229e+06	705672	706026	694889	1.82812e+06	1.18784e+06	1
FALSE	High	Master Protein	Q02218	2-oxoglutarate dehydrogenase, mitochondrial OS=Homo sapiens OX=9606 GN=OGDH PE=1 SV=3	>sp|Q02218|ODO1_HUMAN 2-oxoglutarate dehydrogenase, mitochondrial OS=Homo sapiens OX=9606 GN=OGDH PE=1 SV=3	0	17.269	6	4	20	4	1023	115.9	6.86	264	4	0	925606	869377	1323739	2.48286e+06	187915	215368	647602	944922	5.46506e+06	3.75404e+06	1.07052e+07	7.00989e+06	6.0891e+06	3.56757e+06	1
FALSE	High	Master Protein	Q9NQC3	Reticulon-4 OS=Homo sapiens OX=9606 GN=RTN4 PE=1 SV=2	>sp|Q9NQC3|RTN4_HUMAN Reticulon-4 OS=Homo sapiens OX=9606 GN=RTN4 PE=1 SV=2	0	17.266	3	2	5	2	1192	129.9	4.5	96	2	0		116858	5.03671e+06	3.19508e+06		424873		142376		227566		367058		193276	1
FALSE	High	Master Protein	Q9H7M9	V-type immunoglobulin domain-containing suppressor of T-cell activation OS=Homo sapiens OX=9606 GN=VSIR PE=1 SV=3	>sp|Q9H7M9|VISTA_HUMAN V-type immunoglobulin domain-containing suppressor of T-cell activation OS=Homo sapiens OX=9606 GN=VSIR PE=1 SV=3	0	17.231	19	3	7	3	311	33.9	6.95	67	3	0	743506	1.19761e+06	6.53949e+06	4.78784e+06	441819				249447	230157					1
FALSE	High	Master Protein	P04179	Superoxide dismutase [Mn], mitochondrial OS=Homo sapiens OX=9606 GN=SOD2 PE=1 SV=3	>sp|P04179|SODM_HUMAN Superoxide dismutase [Mn], mitochondrial OS=Homo sapiens OX=9606 GN=SOD2 PE=1 SV=3	0	17.202	21	4	10	4	222	24.7	8.25	87	4	0		408511		517894		59376.2		237996	5.8628e+06	4.01588e+06	2.73274e+06	2.18788e+06	2.38321e+06	1.60595e+06	1
FALSE	High	Master Protein	O94919	Endonuclease domain-containing 1 protein OS=Homo sapiens OX=9606 GN=ENDOD1 PE=1 SV=2	>sp|O94919|ENDD1_HUMAN Endonuclease domain-containing 1 protein OS=Homo sapiens OX=9606 GN=ENDOD1 PE=1 SV=2	0	17.124	7	3	22	3	500	55	5.71	375	3	0				413966	392079	308554	790330	564711	6.2676e+06	4354607	3.42653e+06	2.78187e+06	2.46783e+06	1.84743e+06	1
FALSE	High	Master Protein	P30740	Leukocyte elastase inhibitor OS=Homo sapiens OX=9606 GN=SERPINB1 PE=1 SV=1	>sp|P30740|ILEU_HUMAN Leukocyte elastase inhibitor OS=Homo sapiens OX=9606 GN=SERPINB1 PE=1 SV=1	0	17.096	13	4	8	4	379	42.7	6.28	106	4	0	4.42189e+06	4.19897e+06	8.16243e+06	5.69049e+06	174752	39637.5	140562			232982		144527	228210	155605	1
FALSE	High	Master Protein	P37108	Signal recognition particle 14 kDa protein OS=Homo sapiens OX=9606 GN=SRP14 PE=1 SV=2	>sp|P37108|SRP14_HUMAN Signal recognition particle 14 kDa protein OS=Homo sapiens OX=9606 GN=SRP14 PE=1 SV=2	0	17.084	20	2	18	2	136	14.6	10.04	214	2	0	2.49694e+06	2.2074e+06	3.46176e+06	2.22073e+06					3.40706e+06	1.91036e+06	561964	1.19843e+06	1.97702e+06	1.33385e+06	1
FALSE	High	Master Protein	Q9Y4J8	Dystrobrevin alpha OS=Homo sapiens OX=9606 GN=DTNA PE=1 SV=2	>sp|Q9Y4J8|DTNA_HUMAN Dystrobrevin alpha OS=Homo sapiens OX=9606 GN=DTNA PE=1 SV=2	0	17.071	6	2	6	2	743	83.8	6.89	102	2	0		321624		195988		255960	374027	210935	2.58451e+06	2.12884e+06	1.45959e+06	1.32459e+06	1.56645e+06	1.01162e+06	1
FALSE	High	Master Protein	P28482	Mitogen-activated protein kinase 1 OS=Homo sapiens OX=9606 GN=MAPK1 PE=1 SV=3	>sp|P28482|MK01_HUMAN Mitogen-activated protein kinase 1 OS=Homo sapiens OX=9606 GN=MAPK1 PE=1 SV=3	0	17.063	13	4	17	3	360	41.4	6.98	178	4	0	452230	1.59551e+06	4.50371e+06	2.80236e+06	877444	446924	764001	462177	5326694	3.47522e+06	5.00051e+06	3.09919e+06	4.01462e+06	2.68619e+06	1
FALSE	High	Master Protein	P59665	Neutrophil defensin 1 OS=Homo sapiens OX=9606 GN=DEFA1 PE=1 SV=1	>sp|P59665|DEF1_HUMAN Neutrophil defensin 1 OS=Homo sapiens OX=9606 GN=DEFA1 PE=1 SV=1	0	17.023	27	5	31	5	94	10.2	6.99	656	5	0	4.41375e+08	1.95703e+08	7.48734e+08	3.3086e+08	1.73556e+07	9.64933e+06	5.17428e+06	3.59514e+06	2.27933e+06	2149892	3.82764e+06	2.28922e+06	1231191	1.04539e+06	1
FALSE	High	Master Protein	Q8IW45	ATP-dependent (S)-NAD(P)H-hydrate dehydratase OS=Homo sapiens OX=9606 GN=NAXD PE=1 SV=1	>sp|Q8IW45|NNRD_HUMAN ATP-dependent (S)-NAD(P)H-hydrate dehydratase OS=Homo sapiens OX=9606 GN=NAXD PE=1 SV=1	0	17	12	4	15	4	347	36.6	8.06	148	4	0	333372	349223	833512	923563		28837.6		197320	2.99146e+06	935356	2.66379e+06	1.08061e+06	2.60446e+06	1.07478e+06	1
FALSE	High	Master Protein	P10451	Osteopontin OS=Homo sapiens OX=9606 GN=SPP1 PE=1 SV=1	>sp|P10451|OSTP_HUMAN Osteopontin OS=Homo sapiens OX=9606 GN=SPP1 PE=1 SV=1	0	16.994	11	3	5	3	314	35.4	4.58	80	3	0	458076	300170	11952858	3678694		59019.2		282285		189336				203646	1
FALSE	High	Master Protein	Q9Y281	Cofilin-2 OS=Homo sapiens OX=9606 GN=CFL2 PE=1 SV=1	>sp|Q9Y281|COF2_HUMAN Cofilin-2 OS=Homo sapiens OX=9606 GN=CFL2 PE=1 SV=1	0	16.979	23	4	22	1	166	18.7	7.88	365	4	0						327119		159874		368970	1.06183e+06	531502	592881	235868	1
FALSE	High	Master Protein	P50151	Guanine nucleotide-binding protein G(I)/G(S)/G(O) subunit gamma-10 OS=Homo sapiens OX=9606 GN=GNG10 PE=1 SV=1	>sp|P50151|GBG10_HUMAN Guanine nucleotide-binding protein G(I)/G(S)/G(O) subunit gamma-10 OS=Homo sapiens OX=9606 GN=GNG10 PE=1 SV=1	0	16.969	65	3	22	3	68	7.2	7.85	375	3	0	2.40365e+06	915607	8.52818e+06	1.06342e+07	2.40794e+06	2.01393e+06	7.62169e+06	6.17298e+06	4.87289e+06	3.35435e+06	5.41985e+06	3.84467e+06	11831618	7.1059e+06	1
FALSE	High	Master Protein	O00754	Lysosomal alpha-mannosidase OS=Homo sapiens OX=9606 GN=MAN2B1 PE=1 SV=3	>sp|O00754|MA2B1_HUMAN Lysosomal alpha-mannosidase OS=Homo sapiens OX=9606 GN=MAN2B1 PE=1 SV=3	0	16.954	7	5	6	5	1011	113.7	7.28	87	5	0	973779	1.64395e+06	7.1452e+06	3.8687e+06			254922	56477.2		103930					1
FALSE	High	Master Protein	O00264	Membrane-associated progesterone receptor component 1 OS=Homo sapiens OX=9606 GN=PGRMC1 PE=1 SV=3	>sp|O00264|PGRC1_HUMAN Membrane-associated progesterone receptor component 1 OS=Homo sapiens OX=9606 GN=PGRMC1 PE=1 SV=3	0	16.928	17	2	15	2	195	21.7	4.7	275	2	0	2.15147e+06	2.13278e+06	1.21447e+06	1.33416e+06		323211	265212	223137	2.47581e+06	1.42334e+06	2.68769e+06	1.40183e+06	545627	533782	1
FALSE	High	Master Protein	Q29RF7	Sister chromatid cohesion protein PDS5 homolog A OS=Homo sapiens OX=9606 GN=PDS5A PE=1 SV=1	>sp|Q29RF7|PDS5A_HUMAN Sister chromatid cohesion protein PDS5 homolog A OS=Homo sapiens OX=9606 GN=PDS5A PE=1 SV=1	0	16.904	4	3	5	3	1337	150.7	7.91	79	3	0	378629	281440	1.7954e+06	2.48457e+06	219739	70084.2						131257	544906	134515	1
FALSE	High	Master Protein	P40306	Proteasome subunit beta type-10 OS=Homo sapiens OX=9606 GN=PSMB10 PE=1 SV=1	>sp|P40306|PSB10_HUMAN Proteasome subunit beta type-10 OS=Homo sapiens OX=9606 GN=PSMB10 PE=1 SV=1	0	16.854	22	4	5	4	273	28.9	7.81	81	4	0	2185849	2.91353e+06	1.87293e+06	1.02877e+06											1
FALSE	High	Master Protein	O15061	Synemin OS=Homo sapiens OX=9606 GN=SYNM PE=1 SV=2	>sp|O15061|SYNEM_HUMAN Synemin OS=Homo sapiens OX=9606 GN=SYNM PE=1 SV=2	0	16.85	2	3	5	3	1565	172.7	5.16	87	3	0									342298	288390	345411	329428		150874	1
FALSE	High	Master Protein	O94772	Lymphocyte antigen 6H OS=Homo sapiens OX=9606 GN=LY6H PE=1 SV=1	>sp|O94772|LY6H_HUMAN Lymphocyte antigen 6H OS=Homo sapiens OX=9606 GN=LY6H PE=1 SV=1	0	16.842	21	3	18	3	140	14.7	7.25	663	3	0			2.00741e+06	986477	5.5367e+06	3.5024e+06	2.34111e+06	6.20942e+06	2726510	2.9074e+06	3.90592e+06	2.9691e+06	4.62927e+06	2.34396e+06	1
FALSE	High	Master Protein	P05166	Propionyl-CoA carboxylase beta chain, mitochondrial OS=Homo sapiens OX=9606 GN=PCCB PE=1 SV=3	>sp|P05166|PCCB_HUMAN Propionyl-CoA carboxylase beta chain, mitochondrial OS=Homo sapiens OX=9606 GN=PCCB PE=1 SV=3	0	16.802	8	4	9	4	539	58.2	7.64	170	4	0	510289	429722	593420	471020		64308.7			5.8356e+06	3.70922e+06	4.8744e+06	2.20273e+06	1.72071e+06	1.38913e+06	1
FALSE	High	Master Protein	Q14525	Keratin, type I cuticular Ha3-II OS=Homo sapiens OX=9606 GN=KRT33B PE=1 SV=3	>sp|Q14525|KT33B_HUMAN Keratin, type I cuticular Ha3-II OS=Homo sapiens OX=9606 GN=KRT33B PE=1 SV=3	0	16.766	12	5	13	1	404	46.2	4.84	265	5	0	2.05725e+06	2.23992e+06						50260.3							1
FALSE	High	Master Protein	P09488	Glutathione S-transferase Mu 1 OS=Homo sapiens OX=9606 GN=GSTM1 PE=1 SV=3	>sp|P09488|GSTM1_HUMAN Glutathione S-transferase Mu 1 OS=Homo sapiens OX=9606 GN=GSTM1 PE=1 SV=3	0	16.763	20	4	14	1	218	25.7	6.7	102	4	1			1.19978e+07	8.24198e+06			328583	255162	3771355	2.78595e+06			8.25357e+06	4729210	1
FALSE	High	Master Protein	Q66K74	Microtubule-associated protein 1S OS=Homo sapiens OX=9606 GN=MAP1S PE=1 SV=2	>sp|Q66K74|MAP1S_HUMAN Microtubule-associated protein 1S OS=Homo sapiens OX=9606 GN=MAP1S PE=1 SV=2	0	16.762	2	4	5	4	1059	112.1	7.3	44	4	0		182649		321884				29431.4							1
FALSE	High	Master Protein	P62753	40S ribosomal protein S6 OS=Homo sapiens OX=9606 GN=RPS6 PE=1 SV=1	>sp|P62753|RS6_HUMAN 40S ribosomal protein S6 OS=Homo sapiens OX=9606 GN=RPS6 PE=1 SV=1	0	16.753	19	3	19	3	249	28.7	10.84	220	3	0	2.79749e+06	2.99398e+06	9.58809e+06	5.0198e+06	479401	382411	509882	256106	3.75877e+06	2.31312e+06	3.06222e+06	2.32386e+06	1.74377e+06	1.14822e+06	1
FALSE	High	Master Protein	Q8N4P3	Guanosine-3',5'-bis(diphosphate) 3'-pyrophosphohydrolase MESH1 OS=Homo sapiens OX=9606 GN=HDDC3 PE=1 SV=3	>sp|Q8N4P3|MESH1_HUMAN Guanosine-3',5'-bis(diphosphate) 3'-pyrophosphohydrolase MESH1 OS=Homo sapiens OX=9606 GN=HDDC3 PE=1 SV=3	0	16.731	28	3	12	3	179	20.3	6.74	203	3	0	2.1193e+06	2.77855e+06	1.54747e+07	6.65123e+06	189241	172459	213623	1.56647e+06	2.64295e+06	1.30877e+06	710550	1.36011e+06	2.19054e+06	1.36147e+06	1
FALSE	High	Master Protein	Q9NWH9	SAFB-like transcription modulator OS=Homo sapiens OX=9606 GN=SLTM PE=1 SV=2	>sp|Q9NWH9|SLTM_HUMAN SAFB-like transcription modulator OS=Homo sapiens OX=9606 GN=SLTM PE=1 SV=2	0	16.726	4	3	4	3	1034	117.1	7.87	81	3	0		134929	849831	468544											1
FALSE	High	Master Protein	Q07021	Complement component 1 Q subcomponent-binding protein, mitochondrial OS=Homo sapiens OX=9606 GN=C1QBP PE=1 SV=1	>sp|Q07021|C1QBP_HUMAN Complement component 1 Q subcomponent-binding protein, mitochondrial OS=Homo sapiens OX=9606 GN=C1QBP PE=1 SV=1	0	16.683	5	1	10	1	282	31.3	4.84	299	1	0		360344	2.64066e+06	1.48434e+06				165357	2.91668e+06	2.41612e+06	2.89254e+06	1.98437e+06	3.7833e+06	1.90214e+06	1
FALSE	High	Master Protein	P00352	Retinal dehydrogenase 1 OS=Homo sapiens OX=9606 GN=ALDH1A1 PE=1 SV=2	>sp|P00352|AL1A1_HUMAN Retinal dehydrogenase 1 OS=Homo sapiens OX=9606 GN=ALDH1A1 PE=1 SV=2	0	16.679	8	5	20	2	501	54.8	6.73	159	5	0		539640	726406	893948					1.52063e+06	819615	5.38629e+06	2.70062e+06	1.9569e+06	589939	1
FALSE	High	Master Protein	O60884	DnaJ homolog subfamily A member 2 OS=Homo sapiens OX=9606 GN=DNAJA2 PE=1 SV=1	>sp|O60884|DNJA2_HUMAN DnaJ homolog subfamily A member 2 OS=Homo sapiens OX=9606 GN=DNAJA2 PE=1 SV=1	0	16.675	13	3	7	3	412	45.7	6.48	70	3	0	221442	296262	344726	623828			322470	177693	546442	408434	1.08923e+06	863328	1.9452e+06	1.29137e+06	1
FALSE	High	Master Protein	Q9H008	Phospholysine phosphohistidine inorganic pyrophosphate phosphatase OS=Homo sapiens OX=9606 GN=LHPP PE=1 SV=2	>sp|Q9H008|LHPP_HUMAN Phospholysine phosphohistidine inorganic pyrophosphate phosphatase OS=Homo sapiens OX=9606 GN=LHPP PE=1 SV=2	0	16.645	7	3	17	3	270	29.1	6.15	153	3	0	2.32288e+06	2.35469e+06	1.04543e+07	6.39297e+06		87065.8	636141	510283	4.63523e+06	3.39544e+06	5.92735e+06	4.13342e+06	5.4556e+06	2.89966e+06	1
FALSE	High	Master Protein	P07919	Cytochrome b-c1 complex subunit 6, mitochondrial OS=Homo sapiens OX=9606 GN=UQCRH PE=1 SV=2	>sp|P07919|QCR6_HUMAN Cytochrome b-c1 complex subunit 6, mitochondrial OS=Homo sapiens OX=9606 GN=UQCRH PE=1 SV=2	0	16.643	29	4	32	4	91	10.7	4.44	152	4	0	4.07683e+06	5.37133e+06	2.16212e+07	1.31999e+07	2.31057e+06	1.20765e+06	2.60409e+06	2.06786e+06	3.42808e+07	2.8375e+07	3.44412e+07	2.54943e+07	2.09068e+07	1.16475e+07	1
FALSE	High	Master Protein	Q13148	TAR DNA-binding protein 43 OS=Homo sapiens OX=9606 GN=TARDBP PE=1 SV=1	>sp|Q13148|TADBP_HUMAN TAR DNA-binding protein 43 OS=Homo sapiens OX=9606 GN=TARDBP PE=1 SV=1	0	16.637	7	3	6	3	414	44.7	6.19	103	3	0	3223198	2.1031e+06	3.0596e+06	1967924	279372	237260	212538	451147	267195	552357	590547	783519	620648	683499	1
FALSE	High	Master Protein	Q96GS4	BLOC-1-related complex subunit 6 OS=Homo sapiens OX=9606 GN=BORCS6 PE=1 SV=2	>sp|Q96GS4|BORC6_HUMAN BLOC-1-related complex subunit 6 OS=Homo sapiens OX=9606 GN=BORCS6 PE=1 SV=2	0	16.618	15	2	4	2	357	37.2	5.76	189	2	0															1
FALSE	High	Master Protein	Q71UI9	Histone H2A.V OS=Homo sapiens OX=9606 GN=H2AFV PE=1 SV=3	>sp|Q71UI9|H2AV_HUMAN Histone H2A.V OS=Homo sapiens OX=9606 GN=H2AFV PE=1 SV=3	0	16.595	20	3	23	2	128	13.5	10.58	377	3	0	798774	1.22839e+06	7.75563e+06	6.14406e+06		61074.5			4.79346e+06	2.68722e+06	742604	478710	2.28416e+06	871596	1
FALSE	High	Master Protein	Q86TX2	Acyl-coenzyme A thioesterase 1 OS=Homo sapiens OX=9606 GN=ACOT1 PE=1 SV=1	>sp|Q86TX2|ACOT1_HUMAN Acyl-coenzyme A thioesterase 1 OS=Homo sapiens OX=9606 GN=ACOT1 PE=1 SV=1	0	16.593	12	4	10	4	421	46.2	7.34	188	4	0		437220	2.58194e+06	1.32773e+06				48475.6	1.73069e+07	9.34412e+06	6.76421e+06	3.79961e+06	6.03805e+06	3203700	1
FALSE	High	Master Protein	Q9Y3L3	SH3 domain-binding protein 1 OS=Homo sapiens OX=9606 GN=SH3BP1 PE=1 SV=3	>sp|Q9Y3L3|3BP1_HUMAN SH3 domain-binding protein 1 OS=Homo sapiens OX=9606 GN=SH3BP1 PE=1 SV=3	0	16.565	8	3	4	3	701	75.7	6.77	50	3	0	1.20304e+06	582464	1.57409e+06	1.10754e+06		40785.6			417670	191717		114908	254002		1
FALSE	High	Master Protein	P21397	Amine oxidase [flavin-containing] A OS=Homo sapiens OX=9606 GN=MAOA PE=1 SV=1	>sp|P21397|AOFA_HUMAN Amine oxidase [flavin-containing] A OS=Homo sapiens OX=9606 GN=MAOA PE=1 SV=1	0	16.565	14	5	8	4	527	59.6	7.85	32	5	0									3.84482e+06	2.75343e+06	3.06965e+06	1.84183e+06	916071	718913	1
FALSE	High	Master Protein	P60033	CD81 antigen OS=Homo sapiens OX=9606 GN=CD81 PE=1 SV=1	>sp|P60033|CD81_HUMAN CD81 antigen OS=Homo sapiens OX=9606 GN=CD81 PE=1 SV=1	0	16.54	10	2	12	2	236	25.8	5.29	317	2	0				460679	2.74797e+06	2.91448e+06		217996		1.39345e+06	2.20814e+06	1.80893e+06		431136	1
FALSE	High	Master Protein	P63220	40S ribosomal protein S21 OS=Homo sapiens OX=9606 GN=RPS21 PE=1 SV=1	>sp|P63220|RS21_HUMAN 40S ribosomal protein S21 OS=Homo sapiens OX=9606 GN=RPS21 PE=1 SV=1	0	16.532	35	5	29	5	83	9.1	8.5	296	5	0	4.6624e+06	5.21471e+06	1.70334e+07	1.13781e+07		278133	389826	312843	3.11247e+06	2.58559e+06	3.02308e+06	2.41921e+06	4.31113e+06	3.05973e+06	1
FALSE	High	Master Protein	P50502	Hsc70-interacting protein OS=Homo sapiens OX=9606 GN=ST13 PE=1 SV=2	>sp|P50502|F10A1_HUMAN Hsc70-interacting protein OS=Homo sapiens OX=9606 GN=ST13 PE=1 SV=2	0	16.518	9	4	17	4	369	41.3	5.27	296	4	0	1.14705e+06	1.89929e+06	2.71744e+06	2.07298e+06	305518	245012	310889	266608	2806048	1.88491e+06	3.07251e+06	1.94217e+06	4.47102e+06	2.7396e+06	1
FALSE	High	Master Protein	Q9Y6C9	Mitochondrial carrier homolog 2 OS=Homo sapiens OX=9606 GN=MTCH2 PE=1 SV=1	>sp|Q9Y6C9|MTCH2_HUMAN Mitochondrial carrier homolog 2 OS=Homo sapiens OX=9606 GN=MTCH2 PE=1 SV=1	0	16.518	14	3	5	3	303	33.3	7.97	77	3	0	699001	534235	1.61406e+06	889389	315993	167649	176809	165850	1.17278e+07	7.18701e+06	7.16838e+06	5.79533e+06	2.87816e+06	1.85358e+06	1
FALSE	High	Master Protein	P21266	Glutathione S-transferase Mu 3 OS=Homo sapiens OX=9606 GN=GSTM3 PE=1 SV=3	>sp|P21266|GSTM3_HUMAN Glutathione S-transferase Mu 3 OS=Homo sapiens OX=9606 GN=GSTM3 PE=1 SV=3	0	16.461	15	3	18	2	225	26.5	5.54	261	3	0	321509	258782	4.32724e+06	3.47717e+06		32386.1	954328	1.04925e+06	1.54678e+07	1.11346e+07	6754050	6.3975e+06	1.58404e+07	1.05675e+07	1
FALSE	High	Master Protein	Q00577	Transcriptional activator protein Pur-alpha OS=Homo sapiens OX=9606 GN=PURA PE=1 SV=2	>sp|Q00577|PURA_HUMAN Transcriptional activator protein Pur-alpha OS=Homo sapiens OX=9606 GN=PURA PE=1 SV=2	0	16.459	22	6	14	6	322	34.9	6.44	68	6	0	1.51057e+06	2.90699e+06	1.57079e+06	1.18479e+06	230314	146448	233995	40825	4.5471e+06	4.01709e+06	4.53287e+06	3.3545e+06	1.02778e+06	1.01161e+06	1
FALSE	High	Master Protein	O43813	Glutathione S-transferase LANCL1 OS=Homo sapiens OX=9606 GN=LANCL1 PE=1 SV=1	>sp|O43813|LANC1_HUMAN Glutathione S-transferase LANCL1 OS=Homo sapiens OX=9606 GN=LANCL1 PE=1 SV=1	0	16.455	6	2	21	2	399	45.3	7.75	363	2	0			970990	370247		550110	1.03879e+06	1.13788e+06	1.60069e+06	1.39558e+06	148205	824523	3.42868e+06	1.929e+06	1
FALSE	High	Master Protein	Q99747	Gamma-soluble NSF attachment protein OS=Homo sapiens OX=9606 GN=NAPG PE=1 SV=1	>sp|Q99747|SNAG_HUMAN Gamma-soluble NSF attachment protein OS=Homo sapiens OX=9606 GN=NAPG PE=1 SV=1	0	16.417	16	5	8	5	312	34.7	5.41	65	5	0		289292	641876	1.00761e+06		134257	584972	372781	1.401e+06	1.09819e+06	1.46207e+06	1.27752e+06	1.95194e+06	1.52251e+06	1
FALSE	High	Master Protein	P55769	NHP2-like protein 1 OS=Homo sapiens OX=9606 GN=SNU13 PE=1 SV=3	>sp|P55769|NH2L1_HUMAN NHP2-like protein 1 OS=Homo sapiens OX=9606 GN=SNU13 PE=1 SV=3	0	16.348	37	4	8	4	128	14.2	8.46	43	4	0	2.26018e+06	2.91508e+06	4.62416e+06	2.51284e+06						208957		131366		142699	1
FALSE	High	Master Protein	Q92947	Glutaryl-CoA dehydrogenase, mitochondrial OS=Homo sapiens OX=9606 GN=GCDH PE=1 SV=1	>sp|Q92947|GCDH_HUMAN Glutaryl-CoA dehydrogenase, mitochondrial OS=Homo sapiens OX=9606 GN=GCDH PE=1 SV=1	0	16.286	12	3	4	3	438	48.1	8.06	63	3	0	1.57138e+06	1.54279e+06	1.20862e+06	980653					6.12834e+06	4.22839e+06	6.4591e+06	4.08896e+06	2.27475e+06	1.36829e+06	1
FALSE	High	Master Protein	P43034	Platelet-activating factor acetylhydrolase IB subunit alpha OS=Homo sapiens OX=9606 GN=PAFAH1B1 PE=1 SV=2	>sp|P43034|LIS1_HUMAN Platelet-activating factor acetylhydrolase IB subunit alpha OS=Homo sapiens OX=9606 GN=PAFAH1B1 PE=1 SV=2	0	16.284	9	2	3	2	410	46.6	7.37	50	2	0										391151		653928		172020	1
FALSE	High	Master Protein	Q08211	ATP-dependent RNA helicase A OS=Homo sapiens OX=9606 GN=DHX9 PE=1 SV=4	>sp|Q08211|DHX9_HUMAN ATP-dependent RNA helicase A OS=Homo sapiens OX=9606 GN=DHX9 PE=1 SV=4	0	16.185	4	4	5	4	1270	140.9	6.84	72	4	0	1.57195e+06	1.13141e+06	2.66296e+06	2.14394e+06		78046.6		95877.5		394968		319586	552094	206745	1
FALSE	High	Master Protein	Q9HAT2	Sialate O-acetylesterase OS=Homo sapiens OX=9606 GN=SIAE PE=1 SV=1	>sp|Q9HAT2|SIAE_HUMAN Sialate O-acetylesterase OS=Homo sapiens OX=9606 GN=SIAE PE=1 SV=1	0	16.18	10	5	12	5	523	58.3	7.33	99	5	0	4.59146e+06	5530031	13158973	7.17646e+06	147746	297828	125789	21872	1.70534e+06	1.16542e+06	1.32235e+06	1.07057e+06	742861	666454	1
FALSE	High	Master Protein	Q9NZ45	CDGSH iron-sulfur domain-containing protein 1 OS=Homo sapiens OX=9606 GN=CISD1 PE=1 SV=1	>sp|Q9NZ45|CISD1_HUMAN CDGSH iron-sulfur domain-containing protein 1 OS=Homo sapiens OX=9606 GN=CISD1 PE=1 SV=1	0	16.18	29	2	6	2	108	12.2	9.09	52	2	0				321486				18041.1	3.88295e+06	2.28459e+06	1.26107e+06	1.10102e+06	1.41552e+06	961526	1
FALSE	High	Master Protein	P29966	Myristoylated alanine-rich C-kinase substrate OS=Homo sapiens OX=9606 GN=MARCKS PE=1 SV=4	>sp|P29966|MARCS_HUMAN Myristoylated alanine-rich C-kinase substrate OS=Homo sapiens OX=9606 GN=MARCKS PE=1 SV=4	0	16.178	11	2	20	2	332	31.5	4.45	346	2	0	752159	1.06317e+06	4.93697e+06	4.37871e+06	1.47286e+06	507841	457269	526150	1.09537e+06	912411	2.1156e+06	1.36609e+06	4.41069e+06	1.22118e+06	1
FALSE	High	Master Protein	P48066	Sodium- and chloride-dependent GABA transporter 3 OS=Homo sapiens OX=9606 GN=SLC6A11 PE=2 SV=1	>sp|P48066|S6A11_HUMAN Sodium- and chloride-dependent GABA transporter 3 OS=Homo sapiens OX=9606 GN=SLC6A11 PE=2 SV=1	0	16.174	9	4	13	4	632	70.6	6.89	130	4	0		250853			170233	128188	320561	30687.4	5.43088e+06	4.15943e+06	1.11757e+07	5.51177e+06	7127731	3.445e+06	1
FALSE	High	Master Protein	O94856	Neurofascin OS=Homo sapiens OX=9606 GN=NFASC PE=1 SV=4	>sp|O94856|NFASC_HUMAN Neurofascin OS=Homo sapiens OX=9606 GN=NFASC PE=1 SV=4	0	16.13	6	5	10	5	1347	149.9	6.65	71	5	0		143054		302454		332653	484744	311428	2.67427e+06	1.45059e+06	2.90805e+06	1.48666e+06	987054	824926	1
FALSE	High	Master Protein	P61586	Transforming protein RhoA OS=Homo sapiens OX=9606 GN=RHOA PE=1 SV=1	>sp|P61586|RHOA_HUMAN Transforming protein RhoA OS=Homo sapiens OX=9606 GN=RHOA PE=1 SV=1	0	15.978	20	3	13	3	193	21.8	6.1	207	3	0		535583	6.5219e+06	3.2503e+06	1.28081e+06	1.5048e+06	1.36034e+06	1.21495e+06	2.23719e+06	1.65507e+06	1.63104e+06	1.56995e+06	2.35911e+06	936368	1
FALSE	High	Master Protein	P62701	40S ribosomal protein S4, X isoform OS=Homo sapiens OX=9606 GN=RPS4X PE=1 SV=2	>sp|P62701|RS4X_HUMAN 40S ribosomal protein S4, X isoform OS=Homo sapiens OX=9606 GN=RPS4X PE=1 SV=2	0	15.952	16	5	9	5	263	29.6	10.15	108	5	0	787950	1.67258e+06	745394	1.45895e+06			102688	37301.4	1.94367e+06	1.41703e+06	1.51926e+06	1.03269e+06	226739	627350	1
FALSE	High	Master Protein	Q9H9B4	Sideroflexin-1 OS=Homo sapiens OX=9606 GN=SFXN1 PE=1 SV=4	>sp|Q9H9B4|SFXN1_HUMAN Sideroflexin-1 OS=Homo sapiens OX=9606 GN=SFXN1 PE=1 SV=4	0	15.923	9	3	14	3	322	35.6	9.07	194	3	0		252875	871071	848242					7.10976e+06	4.62949e+06	5.90523e+06	3.79243e+06	2.57585e+06	989051	1
FALSE	High	Master Protein	P25398	40S ribosomal protein S12 OS=Homo sapiens OX=9606 GN=RPS12 PE=1 SV=3	>sp|P25398|RS12_HUMAN 40S ribosomal protein S12 OS=Homo sapiens OX=9606 GN=RPS12 PE=1 SV=3	0	15.904	28	3	5	3	132	14.5	7.21	90	3	0	1.47436e+06	1.01892e+06	3.24571e+06	2.00302e+06		36759.1	145016	81597.6		155809	563524	651013	2.43727e+06	1.21565e+06	1
FALSE	High	Master Protein	P29218	Inositol monophosphatase 1 OS=Homo sapiens OX=9606 GN=IMPA1 PE=1 SV=1	>sp|P29218|IMPA1_HUMAN Inositol monophosphatase 1 OS=Homo sapiens OX=9606 GN=IMPA1 PE=1 SV=1	0	15.743	16	3	9	3	277	30.2	5.26	51	3	0	1.09718e+06	869070	3.95887e+06	2.54984e+06		90483.3		336765	4.04744e+06	2.68253e+06	2.92057e+06	1.72547e+06	2.76747e+06	1.61458e+06	1
FALSE	High	Master Protein	P28066	Proteasome subunit alpha type-5 OS=Homo sapiens OX=9606 GN=PSMA5 PE=1 SV=3	>sp|P28066|PSA5_HUMAN Proteasome subunit alpha type-5 OS=Homo sapiens OX=9606 GN=PSMA5 PE=1 SV=3	0	15.742	14	2	28	2	241	26.4	4.79	499	2	0	1.03601e+07	11542431	19981119	1.01135e+07	1.27091e+06	755474	270334	518077	7.21045e+06	4.66001e+06	6.70199e+06	3.76062e+06	4.08857e+06	1.96331e+06	1
FALSE	High	Master Protein	P23219	Prostaglandin G/H synthase 1 OS=Homo sapiens OX=9606 GN=PTGS1 PE=1 SV=2	>sp|P23219|PGH1_HUMAN Prostaglandin G/H synthase 1 OS=Homo sapiens OX=9606 GN=PTGS1 PE=1 SV=2	0	15.712	11	4	8	4	599	68.6	7.23	85	4	0	1.21568e+06	1.16994e+06	4.02184e+06	2.19274e+06		119738				303736					1
FALSE	High	Master Protein	Q9Y2X3	Nucleolar protein 58 OS=Homo sapiens OX=9606 GN=NOP58 PE=1 SV=1	>sp|Q9Y2X3|NOP58_HUMAN Nucleolar protein 58 OS=Homo sapiens OX=9606 GN=NOP58 PE=1 SV=1	0	15.673	8	3	3	3	529	59.5	8.92	48	3	0	202770	211969	202841	545792											1
FALSE	High	Master Protein	Q9UHD8	Septin-9 OS=Homo sapiens OX=9606 GN=SEPTIN9 PE=1 SV=2	>sp|Q9UHD8|SEPT9_HUMAN Septin-9 OS=Homo sapiens OX=9606 GN=SEPTIN9 PE=1 SV=2	0	15.549	8	4	12	4	586	65.4	8.97	76	4	0	546943	597705	483710	561823	197911	185036	275450	208751	5034734	3.61782e+06	7.62862e+06	5.6628e+06	4.08472e+06	3.44394e+06	1
FALSE	High	Master Protein	P51606	N-acylglucosamine 2-epimerase OS=Homo sapiens OX=9606 GN=RENBP PE=1 SV=2	>sp|P51606|RENBP_HUMAN N-acylglucosamine 2-epimerase OS=Homo sapiens OX=9606 GN=RENBP PE=1 SV=2	0	15.541	10	3	5	3	427	48.8	6.37	117	3	0	562373	925109	4.50151e+06	3.11493e+06						372112			159745	702058	1
FALSE	High	Master Protein	B9A064	Immunoglobulin lambda-like polypeptide 5 OS=Homo sapiens OX=9606 GN=IGLL5 PE=2 SV=2	>sp|B9A064|IGLL5_HUMAN Immunoglobulin lambda-like polypeptide 5 OS=Homo sapiens OX=9606 GN=IGLL5 PE=2 SV=2	0	15.525	14	3	15	1	214	23	8.84	106	3	0	4.45689e+06	2.52118e+06	2.07841e+06	1874227	3093936	1.29173e+06	1.68276e+06	1.2594e+06	833703	514371	6.645e+06	2.31728e+06	3.42438e+06	1.82033e+06	1
FALSE	High	Master Protein	P59768	Guanine nucleotide-binding protein G(I)/G(S)/G(O) subunit gamma-2 OS=Homo sapiens OX=9606 GN=GNG2 PE=1 SV=2	>sp|P59768|GBG2_HUMAN Guanine nucleotide-binding protein G(I)/G(S)/G(O) subunit gamma-2 OS=Homo sapiens OX=9606 GN=GNG2 PE=1 SV=2	0	15.515	37	2	25	2	71	7.8	7.99	685	2	0	2.13226e+06	1.31372e+06	2.17036e+07	1.61597e+07	1.12713e+06	1.1212e+06	3.10523e+06	2.56746e+06	6.10305e+06	5.52723e+06	5165268	3.52708e+06	8394181	6.27189e+06	1
FALSE	High	Master Protein	Q9UL46	Proteasome activator complex subunit 2 OS=Homo sapiens OX=9606 GN=PSME2 PE=1 SV=4	>sp|Q9UL46|PSME2_HUMAN Proteasome activator complex subunit 2 OS=Homo sapiens OX=9606 GN=PSME2 PE=1 SV=4	0	15.509	15	3	12	3	239	27.4	5.73	32	3	0	1.16951e+06	1.28183e+06	8.2526e+06	4.29304e+06					942697	584407		108646	1.34149e+06	590007	1
FALSE	High	Master Protein	P53999	Activated RNA polymerase II transcriptional coactivator p15 OS=Homo sapiens OX=9606 GN=SUB1 PE=1 SV=3	>sp|P53999|TCP4_HUMAN Activated RNA polymerase II transcriptional coactivator p15 OS=Homo sapiens OX=9606 GN=SUB1 PE=1 SV=3	0	15.481	23	3	9	3	127	14.4	9.6	34	3	0	6.42466e+06	7.4736e+06	8.04401e+06	6.29193e+06	626841	344985		101633	667613	502421	623821	318892		237105	1
FALSE	High	Master Protein	Q13561	Dynactin subunit 2 OS=Homo sapiens OX=9606 GN=DCTN2 PE=1 SV=4	>sp|Q13561|DCTN2_HUMAN Dynactin subunit 2 OS=Homo sapiens OX=9606 GN=DCTN2 PE=1 SV=4	0	15.437	10	4	12	4	401	44.2	5.21	150	4	0	431138	1.11679e+06		1.96444e+06	586297	712306		150917	2.03571e+06	1.44098e+06	2461806	1.99607e+06	2.6494e+06	1.89054e+06	1
FALSE	High	Master Protein	P18206	Vinculin OS=Homo sapiens OX=9606 GN=VCL PE=1 SV=4	>sp|P18206|VINC_HUMAN Vinculin OS=Homo sapiens OX=9606 GN=VCL PE=1 SV=4	0	15.421	5	4	12	4	1134	123.7	5.66	46	4	0	1.38712e+06	1.82759e+06	1.87182e+06	836304		82454.3		113919	4.22966e+06	1.7858e+06	1.69243e+06	1.18803e+06	1.02969e+06	951878	1
FALSE	High	Master Protein	P61916	NPC intracellular cholesterol transporter 2 OS=Homo sapiens OX=9606 GN=NPC2 PE=1 SV=1	>sp|P61916|NPC2_HUMAN NPC intracellular cholesterol transporter 2 OS=Homo sapiens OX=9606 GN=NPC2 PE=1 SV=1	0	15.371	30	4	9	4	151	16.6	7.65	44	4	0		157654	8.42424e+06	7481487				215268					1.37384e+06	1.07038e+06	1
FALSE	High	Master Protein	P78386	Keratin, type II cuticular Hb5 OS=Homo sapiens OX=9606 GN=KRT85 PE=1 SV=1	>sp|P78386|KRT85_HUMAN Keratin, type II cuticular Hb5 OS=Homo sapiens OX=9606 GN=KRT85 PE=1 SV=1	0	15.364	11	5	9	2	507	55.8	6.55	82	5	0	3.60409e+06	4.07275e+06													1
FALSE	High	Master Protein	Q32MZ4	Leucine-rich repeat flightless-interacting protein 1 OS=Homo sapiens OX=9606 GN=LRRFIP1 PE=1 SV=2	>sp|Q32MZ4|LRRF1_HUMAN Leucine-rich repeat flightless-interacting protein 1 OS=Homo sapiens OX=9606 GN=LRRFIP1 PE=1 SV=2	0	15.359	5	2	3	2	808	89.2	4.65	37	2	0		1.04639e+06	796776	495540											1
FALSE	High	Master Protein	P51659	Peroxisomal multifunctional enzyme type 2 OS=Homo sapiens OX=9606 GN=HSD17B4 PE=1 SV=3	>sp|P51659|DHB4_HUMAN Peroxisomal multifunctional enzyme type 2 OS=Homo sapiens OX=9606 GN=HSD17B4 PE=1 SV=3	0	15.352	8	4	7	4	736	79.6	8.84	118	4	0	587427	1.84684e+06	878131	842996		319965		188230	7.43645e+06	4.75132e+06	3.73626e+06	2.97112e+06	1.27033e+06	830244	1
FALSE	High	Master Protein	Q9UQ03	Coronin-2B OS=Homo sapiens OX=9606 GN=CORO2B PE=1 SV=4	>sp|Q9UQ03|COR2B_HUMAN Coronin-2B OS=Homo sapiens OX=9606 GN=CORO2B PE=1 SV=4	0	15.302	11	4	6	4	480	54.9	8.27	24	4	0		120092	1.15517e+06	291748					1.12658e+06	962576	1.38346e+06	767236	780398	552499	1
FALSE	High	Master Protein	P26640	Valine--tRNA ligase OS=Homo sapiens OX=9606 GN=VARS1 PE=1 SV=4	>sp|P26640|SYVC_HUMAN Valine--tRNA ligase OS=Homo sapiens OX=9606 GN=VARS1 PE=1 SV=4	0	15.301	3	3	14	3	1264	140.4	7.59	228	3	0	2.55632e+06	1.89665e+06	2.69676e+06	1.67638e+06	265799	246888	271117		1.61533e+06	908747	1.48621e+06	850136	579022	448616	1
FALSE	High	Master Protein	O60879	Protein diaphanous homolog 2 OS=Homo sapiens OX=9606 GN=DIAPH2 PE=1 SV=1	>sp|O60879|DIAP2_HUMAN Protein diaphanous homolog 2 OS=Homo sapiens OX=9606 GN=DIAPH2 PE=1 SV=1	0	15.3	2	1	3	1	1101	125.5	6.58	114	1	0			2353991	1.83573e+06		72388.6		26489.8							1
FALSE	High	Master Protein	Q15746	Myosin light chain kinase, smooth muscle OS=Homo sapiens OX=9606 GN=MYLK PE=1 SV=4	>sp|Q15746|MYLK_HUMAN Myosin light chain kinase, smooth muscle OS=Homo sapiens OX=9606 GN=MYLK PE=1 SV=4	0	15.299	3	2	4	2	1914	210.6	6.15	55	2	0										290500		561818		450757	1
FALSE	High	Master Protein	O75368	SH3 domain-binding glutamic acid-rich-like protein OS=Homo sapiens OX=9606 GN=SH3BGRL PE=1 SV=1	>sp|O75368|SH3L1_HUMAN SH3 domain-binding glutamic acid-rich-like protein OS=Homo sapiens OX=9606 GN=SH3BGRL PE=1 SV=1	0	15.263	15	3	14	3	114	12.8	5.25	301	3	0	4236293	4.37086e+06	1.89568e+07	1.37448e+07	742579	506389	472086	233407	1.11192e+06	1.06173e+06	1.96549e+06	1.10643e+06	1.35147e+06	714179	1
FALSE	High	Master Protein	Q15334	Lethal(2) giant larvae protein homolog 1 OS=Homo sapiens OX=9606 GN=LLGL1 PE=1 SV=3	>sp|Q15334|L2GL1_HUMAN Lethal(2) giant larvae protein homolog 1 OS=Homo sapiens OX=9606 GN=LLGL1 PE=1 SV=3	0	15.238	6	5	7	5	1064	115.3	6.29	91	5	0		379297	570735		631363	27233.3		91921.8	6.69008e+06	5.02909e+06	6.8928e+06	4.47219e+06	3.23156e+06	1.84002e+06	1
FALSE	High	Master Protein	P01860	Immunoglobulin heavy constant gamma 3 OS=Homo sapiens OX=9606 GN=IGHG3 PE=1 SV=2	>sp|P01860|IGHG3_HUMAN Immunoglobulin heavy constant gamma 3 OS=Homo sapiens OX=9606 GN=IGHG3 PE=1 SV=2	0	15.228	16	4	18	4	377	41.3	7.9	40	4	0	3.88021e+06	3.24075e+06	3.41712e+06	2.18882e+06	1.1108e+06	847504	174988	61410.9	1.00642e+06	463807	685762	258989	493622	420538	1
FALSE	High	Master Protein	Q93050	V-type proton ATPase 116 kDa subunit a isoform 1 OS=Homo sapiens OX=9606 GN=ATP6V0A1 PE=1 SV=3	>sp|Q93050|VPP1_HUMAN V-type proton ATPase 116 kDa subunit a isoform 1 OS=Homo sapiens OX=9606 GN=ATP6V0A1 PE=1 SV=3	0	15.225	5	4	15	4	837	96.4	6.43	91	4	0		494018	2.29814e+06	2.00208e+06	136640	270512	1.18948e+06	693478	3.7684e+06	2.38077e+06	2.69868e+06	1.67806e+06	3.17162e+06	1.55771e+06	1
FALSE	High	Master Protein	Q96B97	SH3 domain-containing kinase-binding protein 1 OS=Homo sapiens OX=9606 GN=SH3KBP1 PE=1 SV=2	>sp|Q96B97|SH3K1_HUMAN SH3 domain-containing kinase-binding protein 1 OS=Homo sapiens OX=9606 GN=SH3KBP1 PE=1 SV=2	0	15.212	8	4	6	4	665	73.1	6.62	67	4	0		619577	2.20911e+06	2.19814e+06		13156		27111	359574	93944.3				64259.2	1
FALSE	High	Master Protein	P16989	Y-box-binding protein 3 OS=Homo sapiens OX=9606 GN=YBX3 PE=1 SV=4	>sp|P16989|YBOX3_HUMAN Y-box-binding protein 3 OS=Homo sapiens OX=9606 GN=YBX3 PE=1 SV=4	0	15.148	13	4	6	1	372	40.1	9.77	54	4	0															1
FALSE	High	Master Protein	Q14203	Dynactin subunit 1 OS=Homo sapiens OX=9606 GN=DCTN1 PE=1 SV=3	>sp|Q14203|DCTN1_HUMAN Dynactin subunit 1 OS=Homo sapiens OX=9606 GN=DCTN1 PE=1 SV=3	0	15.091	3	4	6	4	1278	141.6	5.81	90	4	0	651987	1.2504e+06	2.64162e+06	2.01454e+06		86261.4	429225	140613	1.2529e+06	1229297	2.06472e+06	1.60599e+06	1.48146e+06	1.26627e+06	1
FALSE	High	Master Protein	P20336	Ras-related protein Rab-3A OS=Homo sapiens OX=9606 GN=RAB3A PE=1 SV=1	>sp|P20336|RAB3A_HUMAN Ras-related protein Rab-3A OS=Homo sapiens OX=9606 GN=RAB3A PE=1 SV=1	0	15.067	15	3	7	3	220	25	5.03	57	3	0				1.06091e+06	340163	121701	470197	516655	2.5149e+06	1.73338e+06		551258	1.7826e+06	616371	1
FALSE	High	Master Protein	Q9H4G0	Band 4.1-like protein 1 OS=Homo sapiens OX=9606 GN=EPB41L1 PE=1 SV=2	>sp|Q9H4G0|E41L1_HUMAN Band 4.1-like protein 1 OS=Homo sapiens OX=9606 GN=EPB41L1 PE=1 SV=2	0	15.063	5	4	21	3	881	98.4	5.62	219	4	0	2.38426e+06	2.15828e+06	3.11526e+06	2.61475e+06	895047	522910	755558	489240	9.48934e+06	5.5544e+06	7.73023e+06	5.42005e+06	3.959e+06	2.44884e+06	1
FALSE	High	Master Protein	Q9H910	Jupiter microtubule associated homolog 2 OS=Homo sapiens OX=9606 GN=JPT2 PE=1 SV=1	>sp|Q9H910|JUPI2_HUMAN Jupiter microtubule associated homolog 2 OS=Homo sapiens OX=9606 GN=JPT2 PE=1 SV=1	0	15.008	25	2	2	2	190	20.1	9.26	76	2	0		380237	1.82509e+06	950015											1
FALSE	High	Master Protein	O43181	NADH dehydrogenase [ubiquinone] iron-sulfur protein 4, mitochondrial OS=Homo sapiens OX=9606 GN=NDUFS4 PE=1 SV=1	>sp|O43181|NDUS4_HUMAN NADH dehydrogenase [ubiquinone] iron-sulfur protein 4, mitochondrial OS=Homo sapiens OX=9606 GN=NDUFS4 PE=1 SV=1	0	15.007	17	3	11	3	175	20.1	10.3	140	3	0	314202	385233	1.48188e+06	722745					4.92978e+06	3.28139e+06	2.93286e+06	2.04705e+06	1.14048e+06	677470	1
FALSE	High	Master Protein	Q13554	Calcium/calmodulin-dependent protein kinase type II subunit beta OS=Homo sapiens OX=9606 GN=CAMK2B PE=1 SV=3	>sp|Q13554|KCC2B_HUMAN Calcium/calmodulin-dependent protein kinase type II subunit beta OS=Homo sapiens OX=9606 GN=CAMK2B PE=1 SV=3	0	15.004	9	4	18	1	666	72.6	7.27	162	4	0		85442.5	864349	410889				220388	820475	476897	358231	423173	466749		1
FALSE	High	Master Protein	Q8IWA5	Choline transporter-like protein 2 OS=Homo sapiens OX=9606 GN=SLC44A2 PE=1 SV=3	>sp|Q8IWA5|CTL2_HUMAN Choline transporter-like protein 2 OS=Homo sapiens OX=9606 GN=SLC44A2 PE=1 SV=3	0	14.949	4	4	20	4	706	80.1	8.57	207	4	0					397860	398245	194352	663545	1.68982e+06	1.41871e+06	3.29919e+06	1.9564e+06	1.69066e+06	975100	1
FALSE	High	Master Protein	P02792	Ferritin light chain OS=Homo sapiens OX=9606 GN=FTL PE=1 SV=2	>sp|P02792|FRIL_HUMAN Ferritin light chain OS=Homo sapiens OX=9606 GN=FTL PE=1 SV=2	0	14.938	22	3	6	3	175	20	5.78	106	3	0	5.98575e+06	7.14641e+06	1.13886e+06	1.42167e+06	1.10587e+06	1.01153e+06					687770	858869			1
FALSE	High	Master Protein	P34896	Serine hydroxymethyltransferase, cytosolic OS=Homo sapiens OX=9606 GN=SHMT1 PE=1 SV=1	>sp|P34896|GLYC_HUMAN Serine hydroxymethyltransferase, cytosolic OS=Homo sapiens OX=9606 GN=SHMT1 PE=1 SV=1	0	14.895	10	3	3	3	483	53	7.71	74	3	0	643180	849321	1.51901e+06	2.00462e+06		73513.9		38149				133907		142252	1
FALSE	High	Master Protein	Q99572	P2X purinoceptor 7 OS=Homo sapiens OX=9606 GN=P2RX7 PE=1 SV=4	>sp|Q99572|P2RX7_HUMAN P2X purinoceptor 7 OS=Homo sapiens OX=9606 GN=P2RX7 PE=1 SV=4	0	14.86	7	3	9	3	595	68.5	8.19	59	3	0	617010	234730			5.92035e+06	4.31778e+06	1.33923e+06	1.4824e+06	1.39599e+06	996463	1.05298e+06	706973		490653	1
FALSE	High	Master Protein	P12694	2-oxoisovalerate dehydrogenase subunit alpha, mitochondrial OS=Homo sapiens OX=9606 GN=BCKDHA PE=1 SV=2	>sp|P12694|ODBA_HUMAN 2-oxoisovalerate dehydrogenase subunit alpha, mitochondrial OS=Homo sapiens OX=9606 GN=BCKDHA PE=1 SV=2	0	14.842	16	4	14	4	445	50.4	8.27	64	4	0	1.20296e+06	1218357			262563	127160	324786	88209.6	7.35108e+06	4.0376e+06	5.42266e+06	3.76737e+06	2.09883e+06	1.40169e+06	1
FALSE	High	Master Protein	Q9P2T1	GMP reductase 2 OS=Homo sapiens OX=9606 GN=GMPR2 PE=1 SV=1	>sp|Q9P2T1|GMPR2_HUMAN GMP reductase 2 OS=Homo sapiens OX=9606 GN=GMPR2 PE=1 SV=1	0	14.802	12	3	4	3	348	37.9	7.23	68	3	0	577573	202918	4.87678e+06	2.93071e+06				25459.3	1.07174e+06	274230		337642		293841	1
FALSE	High	Master Protein	O95299	NADH dehydrogenase [ubiquinone] 1 alpha subcomplex subunit 10, mitochondrial OS=Homo sapiens OX=9606 GN=NDUFA10 PE=1 SV=1	>sp|O95299|NDUAA_HUMAN NADH dehydrogenase [ubiquinone] 1 alpha subcomplex subunit 10, mitochondrial OS=Homo sapiens OX=9606 GN=NDUFA10 PE=1 SV=1	0	14.797	13	4	5	4	355	40.7	8.48	24	4	0		134812	401928	321598		75539.3		37460.2	878681	740493	1.15318e+06	1.2836e+06	418065	371795	1
FALSE	High	Master Protein	O15394	Neural cell adhesion molecule 2 OS=Homo sapiens OX=9606 GN=NCAM2 PE=1 SV=2	>sp|O15394|NCAM2_HUMAN Neural cell adhesion molecule 2 OS=Homo sapiens OX=9606 GN=NCAM2 PE=1 SV=2	0	14.778	7	4	19	4	837	93	5.6	148	4	0				245193	1.96629e+06	1.22521e+06	1.28111e+06	500152	5.64573e+06	4.27237e+06	5.53218e+06	4.04354e+06	5.13251e+06	4.72945e+06	1
FALSE	High	Master Protein	P61224	Ras-related protein Rap-1b OS=Homo sapiens OX=9606 GN=RAP1B PE=1 SV=1	>sp|P61224|RAP1B_HUMAN Ras-related protein Rap-1b OS=Homo sapiens OX=9606 GN=RAP1B PE=1 SV=1	0	14.745	16	3	23	1	184	20.8	5.78	342	3	3	9.9126e+06	8.86083e+06	1.42534e+07	7.32106e+06	4.88088e+06	3.05702e+06	3.68143e+06	2.16438e+06	6.26239e+06	4.27982e+06	6750275	4.58652e+06	5.06686e+06	2.71821e+06	1
FALSE	High	Master Protein	P62834	Ras-related protein Rap-1A OS=Homo sapiens OX=9606 GN=RAP1A PE=1 SV=1	>sp|P62834|RAP1A_HUMAN Ras-related protein Rap-1A OS=Homo sapiens OX=9606 GN=RAP1A PE=1 SV=1	0	14.725	16	3	22	1	184	21	6.67	369	3	0	1.88384e+06	1.48045e+06	1.59729e+06	882447	1902136	1.09944e+06	1.13013e+06	743948	2.02232e+06	1.03495e+06	1.32577e+06	796618	1.0276e+06	541996	1
FALSE	High	Master Protein	P45974	Ubiquitin carboxyl-terminal hydrolase 5 OS=Homo sapiens OX=9606 GN=USP5 PE=1 SV=2	>sp|P45974|UBP5_HUMAN Ubiquitin carboxyl-terminal hydrolase 5 OS=Homo sapiens OX=9606 GN=USP5 PE=1 SV=2	0	14.693	6	4	12	4	858	95.7	5.03	219	4	0		164283	1.42678e+06	1120319		73679.3	230811	134149	1.65847e+06	1.44077e+06	2.69885e+06	1.79578e+06	732366	1.02676e+06	1
FALSE	High	Master Protein	Q9NPJ3	Acyl-coenzyme A thioesterase 13 OS=Homo sapiens OX=9606 GN=ACOT13 PE=1 SV=1	>sp|Q9NPJ3|ACO13_HUMAN Acyl-coenzyme A thioesterase 13 OS=Homo sapiens OX=9606 GN=ACOT13 PE=1 SV=1	0	14.672	27	3	10	3	140	15	9.14	124	3	0	499036	288727	934197	1.24084e+06				97296.1	7.45312e+06	2.89666e+06	5.81167e+06	3.57801e+06	2.03119e+06	1.30779e+06	1
FALSE	High	Master Protein	Q8NE62	Choline dehydrogenase, mitochondrial OS=Homo sapiens OX=9606 GN=CHDH PE=1 SV=2	>sp|Q8NE62|CHDH_HUMAN Choline dehydrogenase, mitochondrial OS=Homo sapiens OX=9606 GN=CHDH PE=1 SV=2	0	14.665	6	3	8	3	594	65.3	8.28	138	3	0		210875			600774	311978	247801		2.44017e+06	1.70491e+06	3.15097e+06	2.43436e+06	703654	287032	1
FALSE	High	Master Protein	P62318	Small nuclear ribonucleoprotein Sm D3 OS=Homo sapiens OX=9606 GN=SNRPD3 PE=1 SV=1	>sp|P62318|SMD3_HUMAN Small nuclear ribonucleoprotein Sm D3 OS=Homo sapiens OX=9606 GN=SNRPD3 PE=1 SV=1	0	14.64	10	2	6	2	126	13.9	10.32	105	2	0	3.98954e+06	4.65047e+06	7542577	3.63977e+06					1.00855e+06	976110		529665		274197	1
FALSE	High	Master Protein	Q10567	AP-1 complex subunit beta-1 OS=Homo sapiens OX=9606 GN=AP1B1 PE=1 SV=2	>sp|Q10567|AP1B1_HUMAN AP-1 complex subunit beta-1 OS=Homo sapiens OX=9606 GN=AP1B1 PE=1 SV=2	0	14.525	4	3	10	3	949	104.6	5.06	151	3	0	1.73107e+06	1.27048e+06	4.26427e+06	2.91514e+06		303446		124583	1.22308e+06	851252	811285	534204		754971	1
FALSE	High	Master Protein	Q15424	Scaffold attachment factor B1 OS=Homo sapiens OX=9606 GN=SAFB PE=1 SV=4	>sp|Q15424|SAFB1_HUMAN Scaffold attachment factor B1 OS=Homo sapiens OX=9606 GN=SAFB PE=1 SV=4	0	14.473	6	5	6	5	915	102.6	5.47	34	5	0	701616	887981	2.02967e+06	1.45581e+06				3.05284e+06	436022	196547		301871	377904	262365	1
FALSE	High	Master Protein	P28161	Glutathione S-transferase Mu 2 OS=Homo sapiens OX=9606 GN=GSTM2 PE=1 SV=2	>sp|P28161|GSTM2_HUMAN Glutathione S-transferase Mu 2 OS=Homo sapiens OX=9606 GN=GSTM2 PE=1 SV=2	0	14.446	20	4	14	1	218	25.7	6.37	102	4	3	1.16967e+06	1.29217e+06	1.20534e+07	7.89057e+06	280018	321213	263149	351996	5.68095e+06	3.09484e+06	6.43631e+06	3.77673e+06	7.93733e+06	4.84764e+06	1
FALSE	High	Master Protein	Q16134	Electron transfer flavoprotein-ubiquinone oxidoreductase, mitochondrial OS=Homo sapiens OX=9606 GN=ETFDH PE=1 SV=2	>sp|Q16134|ETFD_HUMAN Electron transfer flavoprotein-ubiquinone oxidoreductase, mitochondrial OS=Homo sapiens OX=9606 GN=ETFDH PE=1 SV=2	0	14.437	7	4	14	4	617	68.5	7.55	171	4	0	361773	249720	380017	774574		39198		66552.6	1.24783e+07	8.08126e+06	1.00795e+07	6.74604e+06	4.75874e+06	3.43055e+06	1
FALSE	High	Master Protein	Q9BRP8	Partner of Y14 and mago OS=Homo sapiens OX=9606 GN=PYM1 PE=1 SV=1	>sp|Q9BRP8|PYM1_HUMAN Partner of Y14 and mago OS=Homo sapiens OX=9606 GN=PYM1 PE=1 SV=1	0	14.431	10	2	2	2	204	22.6	9.45	83	2	0				417741											1
FALSE	High	Master Protein	P11413	Glucose-6-phosphate 1-dehydrogenase OS=Homo sapiens OX=9606 GN=G6PD PE=1 SV=4	>sp|P11413|G6PD_HUMAN Glucose-6-phosphate 1-dehydrogenase OS=Homo sapiens OX=9606 GN=G6PD PE=1 SV=4	0	14.4	6	3	13	3	515	59.2	6.84	394	3	0	1.13573e+06	1.78226e+06	3.97931e+06	2.55559e+06	433500	426082		220008	1.7037e+06	1.41094e+06	1.15996e+06	991717	1.22272e+06	763254	1
FALSE	High	Master Protein	Q9Y2X7	ARF GTPase-activating protein GIT1 OS=Homo sapiens OX=9606 GN=GIT1 PE=1 SV=2	>sp|Q9Y2X7|GIT1_HUMAN ARF GTPase-activating protein GIT1 OS=Homo sapiens OX=9606 GN=GIT1 PE=1 SV=2	0	14.391	5	4	6	3	761	84.3	6.8	68	4	0	3.98316e+06	3.78555e+06	801234	659822		28555.7			2.52655e+06	1.74189e+06	2.68055e+06	1.72216e+06	963391	417654	1
FALSE	High	Master Protein	Q9HC84	Mucin-5B OS=Homo sapiens OX=9606 GN=MUC5B PE=1 SV=3	>sp|Q9HC84|MUC5B_HUMAN Mucin-5B OS=Homo sapiens OX=9606 GN=MUC5B PE=1 SV=3	0	14.383	2	3	6	3	5762	596	6.64	105	3	0			1.67949e+06	1.31477e+06	1.05882e+06	748885						125395		213455	1
FALSE	High	Master Protein	Q9Y5M8	Signal recognition particle receptor subunit beta OS=Homo sapiens OX=9606 GN=SRPRB PE=1 SV=3	>sp|Q9Y5M8|SRPRB_HUMAN Signal recognition particle receptor subunit beta OS=Homo sapiens OX=9606 GN=SRPRB PE=1 SV=3	0	14.369	7	2	9	2	271	29.7	9.04	148	2	0	928749	1088420	1.05347e+06	927139		86696			687239	511645	537410	392484	336403	207148	1
FALSE	High	Master Protein	Q3SY69	Mitochondrial 10-formyltetrahydrofolate dehydrogenase OS=Homo sapiens OX=9606 GN=ALDH1L2 PE=1 SV=2	>sp|Q3SY69|AL1L2_HUMAN Mitochondrial 10-formyltetrahydrofolate dehydrogenase OS=Homo sapiens OX=9606 GN=ALDH1L2 PE=1 SV=2	0	14.282	3	2	11	2	923	101.7	6.52	146	2	0				311262		87444.5		167771	1.32323e+07	8010096	9.20355e+06	6.36861e+06	7.47249e+06	4.47528e+06	1
FALSE	High	Master Protein	Q8NC51	Plasminogen activator inhibitor 1 RNA-binding protein OS=Homo sapiens OX=9606 GN=SERBP1 PE=1 SV=2	>sp|Q8NC51|PAIRB_HUMAN Plasminogen activator inhibitor 1 RNA-binding protein OS=Homo sapiens OX=9606 GN=SERBP1 PE=1 SV=2	0	14.27	10	2	11	2	408	44.9	8.65	370	2	0	383152	234160	7.24506e+06	5.11818e+06		170158	80724	93516.2			535774	425555	1.33418e+06	260245	1
FALSE	High	Master Protein	Q9UD71	Protein phosphatase 1 regulatory subunit 1B OS=Homo sapiens OX=9606 GN=PPP1R1B PE=1 SV=2	>sp|Q9UD71|PPR1B_HUMAN Protein phosphatase 1 regulatory subunit 1B OS=Homo sapiens OX=9606 GN=PPP1R1B PE=1 SV=2	0	14.238	27	3	9	3	204	22.9	4.53	74	3	0									1.20339e+06	794344	1.00301e+06	532310	922413	586840	1
FALSE	High	Master Protein	P0DN79	Cystathionine beta-synthase-like protein OS=Homo sapiens OX=9606 GN=CBSL PE=1 SV=1	>sp|P0DN79|CBSL_HUMAN Cystathionine beta-synthase-like protein OS=Homo sapiens OX=9606 GN=CBSL PE=1 SV=1 >sp|P35520|CBS_HUMAN Cystathionine beta-synthase OS=Homo sapiens OX=9606 GN=CBS PE=1 SV=2	0	14.227	5	2	4	2	551	60.5	6.65	103	2	0									1.69509e+06	887646	1.98051e+06	1.33771e+06	2.34427e+06	1.98562e+06	1
FALSE	High	Master Protein	P09012	U1 small nuclear ribonucleoprotein A OS=Homo sapiens OX=9606 GN=SNRPA PE=1 SV=3	>sp|P09012|SNRPA_HUMAN U1 small nuclear ribonucleoprotein A OS=Homo sapiens OX=9606 GN=SNRPA PE=1 SV=3	0	14.152	22	3	6	3	282	31.3	9.83	52	3	0	1.11001e+06	596298	1.57159e+06	1.53468e+06	1.17703e+06	730149	1188876	815112	2.39771e+06	939876		503862	286426	633735	1
FALSE	High	Master Protein	Q9BY11	Protein kinase C and casein kinase substrate in neurons protein 1 OS=Homo sapiens OX=9606 GN=PACSIN1 PE=1 SV=1	>sp|Q9BY11|PACN1_HUMAN Protein kinase C and casein kinase substrate in neurons protein 1 OS=Homo sapiens OX=9606 GN=PACSIN1 PE=1 SV=1	0	14.148	9	3	15	3	444	50.9	5.24	106	3	0		489284	4.04843e+06	2.31286e+06		181881	696188	636427	2776491	1.67698e+06	2.18224e+06	1.32073e+06	3.20355e+06	1.88903e+06	1
FALSE	High	Master Protein	P42167	Lamina-associated polypeptide 2, isoforms beta/gamma OS=Homo sapiens OX=9606 GN=TMPO PE=1 SV=2	>sp|P42167|LAP2B_HUMAN Lamina-associated polypeptide 2, isoforms beta/gamma OS=Homo sapiens OX=9606 GN=TMPO PE=1 SV=2	0	14.122	11	3	5	3	454	50.6	9.38	79	3	0	2.21844e+06	2.15795e+06	482173	1.33678e+06											1
FALSE	High	Master Protein	P11233	Ras-related protein Ral-A OS=Homo sapiens OX=9606 GN=RALA PE=1 SV=1	>sp|P11233|RALA_HUMAN Ras-related protein Ral-A OS=Homo sapiens OX=9606 GN=RALA PE=1 SV=1	0	14.064	20	4	9	4	206	23.6	7.11	48	4	0		223671	618005	521333	1.14913e+06	584258	847612	618114	1.44302e+06	1.01688e+06	1.68698e+06	1.07379e+06	2.40484e+06	1.65851e+06	1
FALSE	High	Master Protein	Q14982	Opioid-binding protein/cell adhesion molecule OS=Homo sapiens OX=9606 GN=OPCML PE=1 SV=1	>sp|Q14982|OPCM_HUMAN Opioid-binding protein/cell adhesion molecule OS=Homo sapiens OX=9606 GN=OPCML PE=1 SV=1	0	14.061	12	3	12	3	345	38	6.87	32	3	0		452926	1.40593e+06	406711	2.34666e+06	1.95815e+06	1.89391e+06	1.17558e+06	3.36845e+06	3.14352e+06	4.11735e+06	3.2212e+06	2.31166e+06	1.3934e+06	1
FALSE	High	Master Protein	P31942	Heterogeneous nuclear ribonucleoprotein H3 OS=Homo sapiens OX=9606 GN=HNRNPH3 PE=1 SV=2	>sp|P31942|HNRH3_HUMAN Heterogeneous nuclear ribonucleoprotein H3 OS=Homo sapiens OX=9606 GN=HNRNPH3 PE=1 SV=2	0	14.034	15	4	9	4	346	36.9	6.87	120	4	0	1.35658e+06	1.7947e+06	1.13456e+06	1.39821e+06					2.06094e+06	1.12495e+06	949257	492966			1
FALSE	High	Master Protein	P56277	Cx9C motif-containing protein 4 OS=Homo sapiens OX=9606 GN=CMC4 PE=1 SV=1	>sp|P56277|CMC4_HUMAN Cx9C motif-containing protein 4 OS=Homo sapiens OX=9606 GN=CMC4 PE=1 SV=1	0	14.031	57	4	16	4	68	7.7	8.18	126	4	0		974385	3.81757e+06	2.00233e+06		106880	193607	195064	2.59774e+06	1.48867e+06	1.74499e+06	1.34339e+06	4.48639e+06	2.40734e+06	1
FALSE	High	Master Protein	Q9NR56	Muscleblind-like protein 1 OS=Homo sapiens OX=9606 GN=MBNL1 PE=1 SV=2	>sp|Q9NR56|MBNL1_HUMAN Muscleblind-like protein 1 OS=Homo sapiens OX=9606 GN=MBNL1 PE=1 SV=2	0	14.006	9	3	17	3	388	41.8	8.9	121	3	0	4.06866e+06	4.22011e+06	4.73633e+06	3.12346e+06		182039			1667428	1.1495e+06	1.1289e+06	191120	779150	541100	1
FALSE	High	Master Protein	Q15008	26S proteasome non-ATPase regulatory subunit 6 OS=Homo sapiens OX=9606 GN=PSMD6 PE=1 SV=1	>sp|Q15008|PSMD6_HUMAN 26S proteasome non-ATPase regulatory subunit 6 OS=Homo sapiens OX=9606 GN=PSMD6 PE=1 SV=1	0	14.006	8	2	8	2	389	45.5	5.62	63	2	0	851300	867141	2.34615e+06	1.766e+06		35592.3		130148	964967	782350	326267	1.47773e+06	1.84554e+06	1.23413e+06	1
FALSE	High	Master Protein	P25311	Zinc-alpha-2-glycoprotein OS=Homo sapiens OX=9606 GN=AZGP1 PE=1 SV=2	>sp|P25311|ZA2G_HUMAN Zinc-alpha-2-glycoprotein OS=Homo sapiens OX=9606 GN=AZGP1 PE=1 SV=2	0	14.004	14	3	8	3	298	34.2	6.05	79	3	0		211396	666269	283809	2.69198e+06	1.65159e+06	276035	133009	1.39767e+06	634906	496031	647338		145470	1
FALSE	High	Master Protein	P61020	Ras-related protein Rab-5B OS=Homo sapiens OX=9606 GN=RAB5B PE=1 SV=1	>sp|P61020|RAB5B_HUMAN Ras-related protein Rab-5B OS=Homo sapiens OX=9606 GN=RAB5B PE=1 SV=1	0	14	22	3	9	2	215	23.7	8.13	119	3	0	2.53797e+06	1.85668e+06	2.35207e+06	531725	1.18193e+06	573321	380042	311013	10713695	1.34616e+06	3.39407e+06	1.80324e+06	2.04314e+06	856819	1
FALSE	High	Master Protein	Q7Z5R6	Amyloid beta A4 precursor protein-binding family B member 1-interacting protein OS=Homo sapiens OX=9606 GN=APBB1IP PE=1 SV=1	>sp|Q7Z5R6|AB1IP_HUMAN Amyloid beta A4 precursor protein-binding family B member 1-interacting protein OS=Homo sapiens OX=9606 GN=APBB1IP PE=1 SV=1	0	13.997	7	2	4	2	666	73.1	5.59	135	2	0		491235	1.6449e+06	1256927											1
FALSE	High	Master Protein	Q9NYB9	Abl interactor 2 OS=Homo sapiens OX=9606 GN=ABI2 PE=1 SV=1	>sp|Q9NYB9|ABI2_HUMAN Abl interactor 2 OS=Homo sapiens OX=9606 GN=ABI2 PE=1 SV=1	0	13.949	10	3	6	1	513	55.6	6.16	118	3	0									340142	311332			582595		1
FALSE	High	Master Protein	Q9ULZ3	Apoptosis-associated speck-like protein containing a CARD OS=Homo sapiens OX=9606 GN=PYCARD PE=1 SV=2	>sp|Q9ULZ3|ASC_HUMAN Apoptosis-associated speck-like protein containing a CARD OS=Homo sapiens OX=9606 GN=PYCARD PE=1 SV=2	0	13.877	16	3	5	3	195	21.6	6.34	129	3	0			5854869	3.1337e+06											1
FALSE	High	Master Protein	P09960	Leukotriene A-4 hydrolase OS=Homo sapiens OX=9606 GN=LTA4H PE=1 SV=2	>sp|P09960|LKHA4_HUMAN Leukotriene A-4 hydrolase OS=Homo sapiens OX=9606 GN=LTA4H PE=1 SV=2	0	13.856	5	2	5	2	611	69.2	6.18	166	2	0	1.28369e+06	1.39586e+06	5.09837e+06	3.56591e+06		734593	162703	342540	1.9731e+06	1.19812e+06	1.18925e+06	707405	1.05164e+06	384972	1
FALSE	High	Master Protein	O43399	Tumor protein D54 OS=Homo sapiens OX=9606 GN=TPD52L2 PE=1 SV=2	>sp|O43399|TPD54_HUMAN Tumor protein D54 OS=Homo sapiens OX=9606 GN=TPD52L2 PE=1 SV=2	0	13.835	33	4	7	4	206	22.2	5.36	84	4	0	399964	1.21181e+06	3.91064e+06	2.33647e+06		131068		94512.2							1
FALSE	High	Master Protein	Q6IQ22	Ras-related protein Rab-12 OS=Homo sapiens OX=9606 GN=RAB12 PE=1 SV=3	>sp|Q6IQ22|RAB12_HUMAN Ras-related protein Rab-12 OS=Homo sapiens OX=9606 GN=RAB12 PE=1 SV=3	0	13.818	9	2	3	2	244	27.2	8.41	62	2	0		249085	1.4026e+06	841719		50769.7				98235.9				130386	1
FALSE	High	Master Protein	P09874	Poly [ADP-ribose] polymerase 1 OS=Homo sapiens OX=9606 GN=PARP1 PE=1 SV=4	>sp|P09874|PARP1_HUMAN Poly [ADP-ribose] polymerase 1 OS=Homo sapiens OX=9606 GN=PARP1 PE=1 SV=4	0	13.81	4	4	10	4	1014	113	8.88	103	4	0	9.35996e+06	8.94549e+06	9.87205e+06	6.42179e+06		138594		81486.4	4235125	2.33186e+06	2.02749e+06	1.64568e+06	2.08367e+06	1.1895e+06	1
FALSE	High	Master Protein	Q6UWR7	Glycerophosphocholine cholinephosphodiesterase ENPP6 OS=Homo sapiens OX=9606 GN=ENPP6 PE=1 SV=2	>sp|Q6UWR7|ENPP6_HUMAN Glycerophosphocholine cholinephosphodiesterase ENPP6 OS=Homo sapiens OX=9606 GN=ENPP6 PE=1 SV=2	0	13.807	6	2	9	2	440	50.2	7.99	99	2	0					3.4968e+06	2.60121e+06	1.66512e+06	1.23514e+06	254924	335647		136530		78762.8	1
FALSE	High	Master Protein	Q16799	Reticulon-1 OS=Homo sapiens OX=9606 GN=RTN1 PE=1 SV=1	>sp|Q16799|RTN1_HUMAN Reticulon-1 OS=Homo sapiens OX=9606 GN=RTN1 PE=1 SV=1	0	13.802	4	2	10	2	776	83.6	4.69	147	2	0		174772	1.33694e+06	1.06608e+06	344926	312957	809113	552881	1.8245e+06	1.10652e+06	819373	198323	2.00808e+06	1.18787e+06	1
FALSE	High	Master Protein	P17568	NADH dehydrogenase [ubiquinone] 1 beta subcomplex subunit 7 OS=Homo sapiens OX=9606 GN=NDUFB7 PE=1 SV=4	>sp|P17568|NDUB7_HUMAN NADH dehydrogenase [ubiquinone] 1 beta subcomplex subunit 7 OS=Homo sapiens OX=9606 GN=NDUFB7 PE=1 SV=4	0	13.797	31	3	9	3	137	16.4	8.92	53	3	0		597250	1.01215e+06	1.54179e+06					4.29111e+06	2.93782e+06	3.98421e+06	2.11591e+06	1.8466e+06	1.23312e+06	1
FALSE	High	Master Protein	Q08170	Serine/arginine-rich splicing factor 4 OS=Homo sapiens OX=9606 GN=SRSF4 PE=1 SV=2	>sp|Q08170|SRSF4_HUMAN Serine/arginine-rich splicing factor 4 OS=Homo sapiens OX=9606 GN=SRSF4 PE=1 SV=2	0	13.744	4	2	16	1	494	56.6	11.52	253	2	0	1.58449e+06	1.71864e+06	9.37884e+06	5.00644e+06				74335.5	303181	304913	335937	303978	606729	269792	1
FALSE	High	Master Protein	Q5T1M5	FK506-binding protein 15 OS=Homo sapiens OX=9606 GN=FKBP15 PE=1 SV=2	>sp|Q5T1M5|FKB15_HUMAN FK506-binding protein 15 OS=Homo sapiens OX=9606 GN=FKBP15 PE=1 SV=2	0	13.69	2	2	9	2	1219	133.5	5.2	279	2	0			556744	1.10203e+06				35112.6				203346		197269	1
FALSE	High	Master Protein	O15511	Actin-related protein 2/3 complex subunit 5 OS=Homo sapiens OX=9606 GN=ARPC5 PE=1 SV=3	>sp|O15511|ARPC5_HUMAN Actin-related protein 2/3 complex subunit 5 OS=Homo sapiens OX=9606 GN=ARPC5 PE=1 SV=3	0	13.69	40	3	11	3	151	16.3	5.67	143	3	0	5435253	5.42717e+06	2.52761e+07	1.53163e+07	1.01418e+06	565524	1236806	732322	1.63407e+06	927983	1.50842e+06	1.31657e+06	2.44961e+06	1.58014e+06	1
FALSE	High	Master Protein	P41218	Myeloid cell nuclear differentiation antigen OS=Homo sapiens OX=9606 GN=MNDA PE=1 SV=1	>sp|P41218|MNDA_HUMAN Myeloid cell nuclear differentiation antigen OS=Homo sapiens OX=9606 GN=MNDA PE=1 SV=1	0	13.665	13	5	9	5	407	45.8	9.76	60	5	0	2.93866e+06	2.61503e+06	1.18114e+07	7.31051e+06											1
FALSE	High	Master Protein	P39687	Acidic leucine-rich nuclear phosphoprotein 32 family member A OS=Homo sapiens OX=9606 GN=ANP32A PE=1 SV=1	>sp|P39687|AN32A_HUMAN Acidic leucine-rich nuclear phosphoprotein 32 family member A OS=Homo sapiens OX=9606 GN=ANP32A PE=1 SV=1	0	13.662	6	2	5	2	249	28.6	4.09	48	2	0	1.09538e+06	1.31438e+06	20671816	1.07372e+07						522041		261759	356853	221233	1
FALSE	High	Master Protein	P08575	Receptor-type tyrosine-protein phosphatase C OS=Homo sapiens OX=9606 GN=PTPRC PE=1 SV=3	>sp|P08575|PTPRC_HUMAN Receptor-type tyrosine-protein phosphatase C OS=Homo sapiens OX=9606 GN=PTPRC PE=1 SV=3	0	13.609	3	3	10	3	1306	147.4	6.15	93	3	0	5387691	4.58748e+06	6.54695e+06	3.89212e+06	430275	192440				152806		127890		72378.8	1
FALSE	High	Master Protein	O15127	Secretory carrier-associated membrane protein 2 OS=Homo sapiens OX=9606 GN=SCAMP2 PE=1 SV=2	>sp|O15127|SCAM2_HUMAN Secretory carrier-associated membrane protein 2 OS=Homo sapiens OX=9606 GN=SCAMP2 PE=1 SV=2	0	13.606	9	3	7	3	329	36.6	6.1	109	3	0		512804	9.93134e+06	8.69494e+06		478984	303468	325873					392249	422035	1
FALSE	High	Master Protein	Q13057	Bifunctional coenzyme A synthase OS=Homo sapiens OX=9606 GN=COASY PE=1 SV=4	>sp|Q13057|COASY_HUMAN Bifunctional coenzyme A synthase OS=Homo sapiens OX=9606 GN=COASY PE=1 SV=4	0	13.556	5	2	11	2	564	62.3	6.99	293	2	0		350857		359724	209951	75624.6	100299		3.01857e+06	1.83127e+06	3.98183e+06	2.30794e+06	1.14695e+06	663102	1
FALSE	High	Master Protein	Q99584	Protein S100-A13 OS=Homo sapiens OX=9606 GN=S100A13 PE=1 SV=1	>sp|Q99584|S10AD_HUMAN Protein S100-A13 OS=Homo sapiens OX=9606 GN=S100A13 PE=1 SV=1	0	13.543	29	3	12	3	98	11.5	6.16	185	3	0		176997		440453					2.98988e+06	2.30785e+06	4.50815e+06	2.81174e+06	5.44589e+06	3.00021e+06	1
FALSE	High	Master Protein	P15153	Ras-related C3 botulinum toxin substrate 2 OS=Homo sapiens OX=9606 GN=RAC2 PE=1 SV=1	>sp|P15153|RAC2_HUMAN Ras-related C3 botulinum toxin substrate 2 OS=Homo sapiens OX=9606 GN=RAC2 PE=1 SV=1	0	13.539	15	3	20	1	192	21.4	7.61	395	3	0	525092	518931	1.27207e+06	225515											1
FALSE	High	Master Protein	Q16531	DNA damage-binding protein 1 OS=Homo sapiens OX=9606 GN=DDB1 PE=1 SV=1	>sp|Q16531|DDB1_HUMAN DNA damage-binding protein 1 OS=Homo sapiens OX=9606 GN=DDB1 PE=1 SV=1	0	13.533	5	3	5	3	1140	126.9	5.26	38	3	0	666551	919928	5.39531e+06	3.33511e+06				128204	840488				684523	465273	1
FALSE	High	Master Protein	P60866	40S ribosomal protein S20 OS=Homo sapiens OX=9606 GN=RPS20 PE=1 SV=1	>sp|P60866|RS20_HUMAN 40S ribosomal protein S20 OS=Homo sapiens OX=9606 GN=RPS20 PE=1 SV=1	0	13.522	25	2	7	2	119	13.4	9.94	63	2	0	5069071	5976211	8.8038e+06	5.49357e+06	502535	382386		197817	3.8623e+06	2.07628e+06	2.15391e+06	1.62012e+06	842574	1.03901e+06	1
FALSE	High	Master Protein	Q8NBS9	Thioredoxin domain-containing protein 5 OS=Homo sapiens OX=9606 GN=TXNDC5 PE=1 SV=2	>sp|Q8NBS9|TXND5_HUMAN Thioredoxin domain-containing protein 5 OS=Homo sapiens OX=9606 GN=TXNDC5 PE=1 SV=2	0	13.479	7	2	10	2	432	47.6	5.97	202	2	0	621973	697882	5.23183e+06	1.44733e+06					1.29568e+06	755112	840523	666532	323206	406327	1
FALSE	High	Master Protein	Q02952	A-kinase anchor protein 12 OS=Homo sapiens OX=9606 GN=AKAP12 PE=1 SV=4	>sp|Q02952|AKA12_HUMAN A-kinase anchor protein 12 OS=Homo sapiens OX=9606 GN=AKAP12 PE=1 SV=4	0	13.474	2	4	6	4	1782	191.4	4.41	66	4	0								75527.9		267763	616585	58330.4	3.44632e+06	1.48608e+06	1
FALSE	High	Master Protein	O00115	Deoxyribonuclease-2-alpha OS=Homo sapiens OX=9606 GN=DNASE2 PE=1 SV=2	>sp|O00115|DNS2A_HUMAN Deoxyribonuclease-2-alpha OS=Homo sapiens OX=9606 GN=DNASE2 PE=1 SV=2	0	13.457	12	4	20	4	360	39.6	8.05	220	4	0	1.70088e+07	1.43515e+07	5.94783e+07	3.6624e+07	3.49357e+06	2.11806e+06	1.4306e+06	552522	5545757	3.72529e+06	3.74188e+06	2.64008e+06	4.26769e+06	2.34335e+06	1
FALSE	High	Master Protein	P51610	Host cell factor 1 OS=Homo sapiens OX=9606 GN=HCFC1 PE=1 SV=2	>sp|P51610|HCFC1_HUMAN Host cell factor 1 OS=Homo sapiens OX=9606 GN=HCFC1 PE=1 SV=2	0	13.441	3	2	6	2	2035	208.6	7.46	81	2	0		1.43125e+06	2.06514e+06	2.02333e+06											1
FALSE	High	Master Protein	P39023	60S ribosomal protein L3 OS=Homo sapiens OX=9606 GN=RPL3 PE=1 SV=2	>sp|P39023|RL3_HUMAN 60S ribosomal protein L3 OS=Homo sapiens OX=9606 GN=RPL3 PE=1 SV=2	0	13.441	8	3	12	3	403	46.1	10.18	169	3	0	2.10149e+06	2.10575e+06	3.72086e+06	2.65018e+06	383319	309800		134870	2.93883e+06	1.74162e+06	2.19787e+06	1.41997e+06	555120	618979	1
FALSE	High	Master Protein	Q8NBJ7	Inactive C-alpha-formylglycine-generating enzyme 2 OS=Homo sapiens OX=9606 GN=SUMF2 PE=1 SV=2	>sp|Q8NBJ7|SUMF2_HUMAN Inactive C-alpha-formylglycine-generating enzyme 2 OS=Homo sapiens OX=9606 GN=SUMF2 PE=1 SV=2	0	13.402	14	3	8	3	301	33.8	8	97	3	0	1.08052e+06	172066	1.28648e+06	409757					610414	116851		1.33965e+06	763107	550850	1
FALSE	High	Master Protein	P19022	Cadherin-2 OS=Homo sapiens OX=9606 GN=CDH2 PE=1 SV=4	>sp|P19022|CADH2_HUMAN Cadherin-2 OS=Homo sapiens OX=9606 GN=CDH2 PE=1 SV=4	0	13.391	4	2	3	2	906	99.7	4.81	96	2	0															1
FALSE	High	Master Protein	Q13557	Calcium/calmodulin-dependent protein kinase type II subunit delta OS=Homo sapiens OX=9606 GN=CAMK2D PE=1 SV=3	>sp|Q13557|KCC2D_HUMAN Calcium/calmodulin-dependent protein kinase type II subunit delta OS=Homo sapiens OX=9606 GN=CAMK2D PE=1 SV=3	0	13.389	11	4	6	1	499	56.3	7.25	49	4	0		130175	448974			50514.9		103158	291099	140257					1
FALSE	High	Master Protein	P35754	Glutaredoxin-1 OS=Homo sapiens OX=9606 GN=GLRX PE=1 SV=2	>sp|P35754|GLRX1_HUMAN Glutaredoxin-1 OS=Homo sapiens OX=9606 GN=GLRX PE=1 SV=2	0	13.313	25	3	9	3	106	11.8	8.09	68	3	0	1.27339e+06	2.87176e+06	4.74313e+06	3.73621e+06						207782					1
FALSE	High	Master Protein	P29350	Tyrosine-protein phosphatase non-receptor type 6 OS=Homo sapiens OX=9606 GN=PTPN6 PE=1 SV=1	>sp|P29350|PTN6_HUMAN Tyrosine-protein phosphatase non-receptor type 6 OS=Homo sapiens OX=9606 GN=PTPN6 PE=1 SV=1	0	13.286	8	3	3	3	595	67.5	7.78	30	3	0	2.86649e+06	3.06618e+06		730886											1
FALSE	High	Master Protein	P13489	Ribonuclease inhibitor OS=Homo sapiens OX=9606 GN=RNH1 PE=1 SV=2	>sp|P13489|RINI_HUMAN Ribonuclease inhibitor OS=Homo sapiens OX=9606 GN=RNH1 PE=1 SV=2	0	13.255	9	3	8	3	461	49.9	4.82	211	3	0		163112		704520	323947	375872		289212	780389	1.097e+06	848206	750107	1533693	1.18763e+06	1
FALSE	High	Master Protein	Q13247	Serine/arginine-rich splicing factor 6 OS=Homo sapiens OX=9606 GN=SRSF6 PE=1 SV=2	>sp|Q13247|SRSF6_HUMAN Serine/arginine-rich splicing factor 6 OS=Homo sapiens OX=9606 GN=SRSF6 PE=1 SV=2	0	13.255	9	3	13	2	344	39.6	11.43	198	3	1	6.40404e+06	7.0403e+06	1.54009e+07	1.05099e+07	441082	199848	276735	176817	3.18409e+06	2.3274e+06	955121	848388	1520961	901460	1
FALSE	High	Master Protein	P08631	Tyrosine-protein kinase HCK OS=Homo sapiens OX=9606 GN=HCK PE=1 SV=5	>sp|P08631|HCK_HUMAN Tyrosine-protein kinase HCK OS=Homo sapiens OX=9606 GN=HCK PE=1 SV=5	0	13.248	6	4	5	1	526	59.6	6.7	72	4	3	598410		782737	1.58218e+06	437060	223886	118857	43634.2	1.96681e+06	1.28159e+06	2.46369e+06	2.25888e+06	963420	860384	1
FALSE	High	Master Protein	Q9GZZ8	Extracellular glycoprotein lacritin OS=Homo sapiens OX=9606 GN=LACRT PE=1 SV=1	>sp|Q9GZZ8|LACRT_HUMAN Extracellular glycoprotein lacritin OS=Homo sapiens OX=9606 GN=LACRT PE=1 SV=1	0	13.238	26	3	6	3	138	14.2	5.5	42	3	0			11831441	8.8015e+06	5.1817e+06	2.80107e+06						180891		155646	1
FALSE	High	Master Protein	P08133	Annexin A6 OS=Homo sapiens OX=9606 GN=ANXA6 PE=1 SV=3	>sp|P08133|ANXA6_HUMAN Annexin A6 OS=Homo sapiens OX=9606 GN=ANXA6 PE=1 SV=3	0	13.212	5	3	20	3	673	75.8	5.6	80	3	0			6.03393e+06	3.29962e+06	204772	310661	2.38347e+06	1.84462e+06	515076	1.64427e+06	1.87738e+06	1.66696e+06	7.16506e+06	4.14135e+06	1
FALSE	High	Master Protein	P49792	E3 SUMO-protein ligase RanBP2 OS=Homo sapiens OX=9606 GN=RANBP2 PE=1 SV=2	>sp|P49792|RBP2_HUMAN E3 SUMO-protein ligase RanBP2 OS=Homo sapiens OX=9606 GN=RANBP2 PE=1 SV=2	0	13.198	2	2	3	1	3224	358	6.2	71	2	0															1
FALSE	High	Master Protein	Q66PJ3	ADP-ribosylation factor-like protein 6-interacting protein 4 OS=Homo sapiens OX=9606 GN=ARL6IP4 PE=1 SV=2	>sp|Q66PJ3|AR6P4_HUMAN ADP-ribosylation factor-like protein 6-interacting protein 4 OS=Homo sapiens OX=9606 GN=ARL6IP4 PE=1 SV=2	0	13.187	8	2	2	2	421	44.9	10.93	47	2	0	712233	256527		847644		54887.9									1
FALSE	High	Master Protein	P47755	F-actin-capping protein subunit alpha-2 OS=Homo sapiens OX=9606 GN=CAPZA2 PE=1 SV=3	>sp|P47755|CAZA2_HUMAN F-actin-capping protein subunit alpha-2 OS=Homo sapiens OX=9606 GN=CAPZA2 PE=1 SV=3	0	13.168	13	3	6	2	286	32.9	5.85	189	3	0	4.28747e+06	5.07983e+06	1.09448e+07	6.8833e+06	622657	696704		311154	2.35582e+06	1.7979e+06	3.04054e+06	2199073	1.92894e+06	1.10241e+06	1
FALSE	High	Master Protein	Q92556	Engulfment and cell motility protein 1 OS=Homo sapiens OX=9606 GN=ELMO1 PE=1 SV=2	>sp|Q92556|ELMO1_HUMAN Engulfment and cell motility protein 1 OS=Homo sapiens OX=9606 GN=ELMO1 PE=1 SV=2	0	13.128	6	3	11	3	727	83.8	6.28	384	3	0	3.01509e+06	2.04223e+06	5.06735e+06	3024693	1.34596e+06	510068		268879	891445	788956		627986		207549	1
FALSE	High	Master Protein	Q9P2R3	Rabankyrin-5 OS=Homo sapiens OX=9606 GN=ANKFY1 PE=1 SV=2	>sp|Q9P2R3|ANFY1_HUMAN Rabankyrin-5 OS=Homo sapiens OX=9606 GN=ANKFY1 PE=1 SV=2	0	13.116	2	2	11	2	1169	128.3	6.1	217	2	0	589553	650460	577858			152760		133912	3125665	1.71199e+06	2.27474e+06	1.40789e+06	704624	731795	1
FALSE	High	Master Protein	P36871	Phosphoglucomutase-1 OS=Homo sapiens OX=9606 GN=PGM1 PE=1 SV=3	>sp|P36871|PGM1_HUMAN Phosphoglucomutase-1 OS=Homo sapiens OX=9606 GN=PGM1 PE=1 SV=3	0	13.11	6	2	17	2	562	61.4	6.76	172	2	0	244758		2.88029e+06	1.81083e+06		134544	794702	429383	6.10376e+06	3.65698e+06	6.27974e+06	5.13141e+06	5.30865e+06	4.67714e+06	1
FALSE	High	Master Protein	P49368	T-complex protein 1 subunit gamma OS=Homo sapiens OX=9606 GN=CCT3 PE=1 SV=4	>sp|P49368|TCPG_HUMAN T-complex protein 1 subunit gamma OS=Homo sapiens OX=9606 GN=CCT3 PE=1 SV=4	0	13.07	9	3	21	3	545	60.5	6.49	160	3	0	1.80318e+06	1.83738e+06	5826247	3.75472e+06	1.00661e+06	518793	1.09879e+06	474608	3.82894e+06	3.45008e+06	3.47265e+06	3.7321e+06	1.87131e+06	1.20797e+06	1
FALSE	High	Master Protein	Q14839	Chromodomain-helicase-DNA-binding protein 4 OS=Homo sapiens OX=9606 GN=CHD4 PE=1 SV=2	>sp|Q14839|CHD4_HUMAN Chromodomain-helicase-DNA-binding protein 4 OS=Homo sapiens OX=9606 GN=CHD4 PE=1 SV=2	0	13.052	3	3	5	3	1912	217.9	5.86	105	3	0	2.40743e+06	2.44114e+06	919574	1.15861e+06						144078					1
FALSE	High	Master Protein	P50991	T-complex protein 1 subunit delta OS=Homo sapiens OX=9606 GN=CCT4 PE=1 SV=4	>sp|P50991|TCPD_HUMAN T-complex protein 1 subunit delta OS=Homo sapiens OX=9606 GN=CCT4 PE=1 SV=4	0	13.045	4	2	9	2	539	57.9	7.83	136	2	0	1.59602e+06	1.99116e+06	3484357	2.58946e+06		66071.1		288474	2.49947e+06	1.63389e+06	1.76841e+06	1.46473e+06		499632	1
FALSE	High	Master Protein	Q15276	Rab GTPase-binding effector protein 1 OS=Homo sapiens OX=9606 GN=RABEP1 PE=1 SV=2	>sp|Q15276|RABE1_HUMAN Rab GTPase-binding effector protein 1 OS=Homo sapiens OX=9606 GN=RABEP1 PE=1 SV=2	0	13.029	6	4	10	4	862	99.2	5.01	56	4	0		501995	1.49509e+06	1.02477e+06		154113			770281	806580	1096569	804423	1.02745e+06	349542	1
FALSE	High	Master Protein	P04233	HLA class II histocompatibility antigen gamma chain OS=Homo sapiens OX=9606 GN=CD74 PE=1 SV=3	>sp|P04233|HG2A_HUMAN HLA class II histocompatibility antigen gamma chain OS=Homo sapiens OX=9606 GN=CD74 PE=1 SV=3	0	13.011	12	2	4	2	296	33.5	8.44	49	2	0	2.7093e+06	2.12715e+06	1.10537e+07	6.8842e+06	391153	360389				115584				90004	1
FALSE	High	Master Protein	Q7L5N7	Lysophosphatidylcholine acyltransferase 2 OS=Homo sapiens OX=9606 GN=LPCAT2 PE=1 SV=1	>sp|Q7L5N7|PCAT2_HUMAN Lysophosphatidylcholine acyltransferase 2 OS=Homo sapiens OX=9606 GN=LPCAT2 PE=1 SV=1	0	12.95	7	2	5	2	544	60.2	6.55	76	2	0	362659	1.01297e+06	3.16682e+06	2.32288e+06											1
FALSE	High	Master Protein	Q5JTJ3	Cytochrome c oxidase assembly factor 6 homolog OS=Homo sapiens OX=9606 GN=COA6 PE=1 SV=1	>sp|Q5JTJ3|COA6_HUMAN Cytochrome c oxidase assembly factor 6 homolog OS=Homo sapiens OX=9606 GN=COA6 PE=1 SV=1	0	12.919	23	3	10	3	125	14.1	8.25	102	3	0		197135	1.36068e+06	576365			234518		1.52379e+06	1.53082e+06	1.9149e+06	1406557	2.7563e+06	1.3847e+06	1
FALSE	High	Master Protein	O00182	Galectin-9 OS=Homo sapiens OX=9606 GN=LGALS9 PE=1 SV=2	>sp|O00182|LEG9_HUMAN Galectin-9 OS=Homo sapiens OX=9606 GN=LGALS9 PE=1 SV=2	0	12.91	7	3	6	2	355	39.5	9.17	79	3	1	1.22371e+06	723939	1.91909e+06	2.50166e+06	313081	171045		20974.8		113004	1.17125e+06		443791	328936	1
FALSE	High	Master Protein	P04839	Cytochrome b-245 heavy chain OS=Homo sapiens OX=9606 GN=CYBB PE=1 SV=2	>sp|P04839|CY24B_HUMAN Cytochrome b-245 heavy chain OS=Homo sapiens OX=9606 GN=CYBB PE=1 SV=2	0	12.908	6	2	4	2	570	65.3	8.63	18	2	0	3.97082e+06	5.49855e+06	6.72031e+06	1.19393e+07		930347				193250		499426		306257	1
FALSE	High	Master Protein	Q86U42	Polyadenylate-binding protein 2 OS=Homo sapiens OX=9606 GN=PABPN1 PE=1 SV=3	>sp|Q86U42|PABP2_HUMAN Polyadenylate-binding protein 2 OS=Homo sapiens OX=9606 GN=PABPN1 PE=1 SV=3	0	12.826	7	2	3	2	306	32.7	5.06	53	2	0	2.07915e+06	3431979	6.58677e+06	3.70114e+06											1
FALSE	High	Master Protein	Q6KB66	Keratin, type II cytoskeletal 80 OS=Homo sapiens OX=9606 GN=KRT80 PE=1 SV=2	>sp|Q6KB66|K2C80_HUMAN Keratin, type II cytoskeletal 80 OS=Homo sapiens OX=9606 GN=KRT80 PE=1 SV=2	0	12.824	5	2	9	1	452	50.5	5.67	147	2	0			411212	405593	889869	369242	444522	184612		293025			530727	201118	1
FALSE	High	Master Protein	P11940	Polyadenylate-binding protein 1 OS=Homo sapiens OX=9606 GN=PABPC1 PE=1 SV=2	>sp|P11940|PABP1_HUMAN Polyadenylate-binding protein 1 OS=Homo sapiens OX=9606 GN=PABPC1 PE=1 SV=2	0	12.812	6	3	4	3	636	70.6	9.5	86	3	0	377484	593987	2.31338e+06	1.59664e+06											1
FALSE	High	Master Protein	O75396	Vesicle-trafficking protein SEC22b OS=Homo sapiens OX=9606 GN=SEC22B PE=1 SV=4	>sp|O75396|SC22B_HUMAN Vesicle-trafficking protein SEC22b OS=Homo sapiens OX=9606 GN=SEC22B PE=1 SV=4	0	12.799	24	3	7	3	215	24.6	6.92	28	3	0		881429		290650						975221		817777		165142	1
FALSE	High	Master Protein	Q9Y6W5	Wiskott-Aldrich syndrome protein family member 2 OS=Homo sapiens OX=9606 GN=WASF2 PE=1 SV=3	>sp|Q9Y6W5|WASF2_HUMAN Wiskott-Aldrich syndrome protein family member 2 OS=Homo sapiens OX=9606 GN=WASF2 PE=1 SV=3	0	12.767	6	2	4	2	498	54.3	5.53	127	2	0	1.51676e+06	1.63052e+06	2.24449e+06	1.49314e+06						312380		173252		158376	1
FALSE	High	Master Protein	Q01469	Fatty acid-binding protein 5 OS=Homo sapiens OX=9606 GN=FABP5 PE=1 SV=3	>sp|Q01469|FABP5_HUMAN Fatty acid-binding protein 5 OS=Homo sapiens OX=9606 GN=FABP5 PE=1 SV=3	0	12.731	29	3	14	3	135	15.2	7.01	254	3	0		679652	3.58916e+06	2.84404e+06	3.34542e+06	3.54937e+06	2.00007e+06	1.33788e+06	8980610	5.55164e+06	3.0203e+06	2.23823e+06	4.19475e+06	2.56804e+06	1
FALSE	High	Master Protein	Q15126	Phosphomevalonate kinase OS=Homo sapiens OX=9606 GN=PMVK PE=1 SV=3	>sp|Q15126|PMVK_HUMAN Phosphomevalonate kinase OS=Homo sapiens OX=9606 GN=PMVK PE=1 SV=3	0	12.729	20	3	8	3	192	22	5.73	86	3	0	688674	631476				55106		40417.7	3.41882e+06	2.44367e+06	4.32472e+06	2.18373e+06	682393	364512	1
FALSE	High	Master Protein	Q9H845	Complex I assembly factor ACAD9, mitochondrial OS=Homo sapiens OX=9606 GN=ACAD9 PE=1 SV=1	>sp|Q9H845|ACAD9_HUMAN Complex I assembly factor ACAD9, mitochondrial OS=Homo sapiens OX=9606 GN=ACAD9 PE=1 SV=1	0	12.677	8	3	7	3	621	68.7	7.96	51	3	0		235195		181506					1.5314e+06	989570	1.7916e+06	1.48248e+06	1.77507e+06	315938	1
FALSE	High	Master Protein	Q9Y2Z0	Protein SGT1 homolog OS=Homo sapiens OX=9606 GN=SUGT1 PE=1 SV=3	>sp|Q9Y2Z0|SGT1_HUMAN Protein SGT1 homolog OS=Homo sapiens OX=9606 GN=SUGT1 PE=1 SV=3	0	12.583	7	2	12	2	365	41	5.16	309	2	0		95285.8	2.08201e+06	1.51701e+06	373217	269196	191154	464904	972947	1015390	1.37911e+06	911529	827487	534976	1
FALSE	High	Master Protein	Q93008	Probable ubiquitin carboxyl-terminal hydrolase FAF-X OS=Homo sapiens OX=9606 GN=USP9X PE=1 SV=3	>sp|Q93008|USP9X_HUMAN Probable ubiquitin carboxyl-terminal hydrolase FAF-X OS=Homo sapiens OX=9606 GN=USP9X PE=1 SV=3	0	12.557	1	2	4	2	2570	292.1	5.8	110	2	0		133445							543131	315722	294453	241717	334825	136399	1
FALSE	High	Master Protein	P24539	ATP synthase F(0) complex subunit B1, mitochondrial OS=Homo sapiens OX=9606 GN=ATP5PB PE=1 SV=2	>sp|P24539|AT5F1_HUMAN ATP synthase F(0) complex subunit B1, mitochondrial OS=Homo sapiens OX=9606 GN=ATP5PB PE=1 SV=2	0	12.512	11	2	10	2	256	28.9	9.36	171	2	0		161918	728697	315534		57152.6	66930.3	39164.1	2.25434e+06	1.34414e+06	2.36413e+06	1.65016e+06	264497	210481	1
FALSE	High	Master Protein	P07948	Tyrosine-protein kinase Lyn OS=Homo sapiens OX=9606 GN=LYN PE=1 SV=3	>sp|P07948|LYN_HUMAN Tyrosine-protein kinase Lyn OS=Homo sapiens OX=9606 GN=LYN PE=1 SV=3	0	12.498	7	4	5	1	512	58.5	7.11	70	4	0		462289		902177						371378		548782		312067	1
FALSE	High	Master Protein	Q9NUM4	Transmembrane protein 106B OS=Homo sapiens OX=9606 GN=TMEM106B PE=1 SV=2	>sp|Q9NUM4|T106B_HUMAN Transmembrane protein 106B OS=Homo sapiens OX=9606 GN=TMEM106B PE=1 SV=2	0	12.421	8	2	12	2	274	31.1	6.99	187	2	0	4.06923e+06	3.47615e+06	1.36962e+06	1.167e+06		115532		89582.8	4.63379e+06	3.33346e+06	7.16994e+06	5.51861e+06	240783	373859	1
FALSE	High	Master Protein	P46459	Vesicle-fusing ATPase OS=Homo sapiens OX=9606 GN=NSF PE=1 SV=3	>sp|P46459|NSF_HUMAN Vesicle-fusing ATPase OS=Homo sapiens OX=9606 GN=NSF PE=1 SV=3	0	12.386	7	3	11	3	744	82.5	6.95	67	3	0	569187	545701	1986555	1.56907e+06	665036	467313	730967	380268	2.50523e+06	1.95909e+06	1.58941e+06	1.56792e+06	913970	462644	1
FALSE	High	Master Protein	P61313	60S ribosomal protein L15 OS=Homo sapiens OX=9606 GN=RPL15 PE=1 SV=2	>sp|P61313|RL15_HUMAN 60S ribosomal protein L15 OS=Homo sapiens OX=9606 GN=RPL15 PE=1 SV=2	0	12.377	19	4	14	4	204	24.1	11.62	107	4	0	2342078	1.7116e+06	4.62503e+06	4.47673e+06	177175	73716.6	205226		2.2346e+06	867349	2.33427e+06	2.35439e+06	1.30789e+06	1.75878e+06	1
FALSE	High	Master Protein	P30049	ATP synthase subunit delta, mitochondrial OS=Homo sapiens OX=9606 GN=ATP5F1D PE=1 SV=2	>sp|P30049|ATPD_HUMAN ATP synthase subunit delta, mitochondrial OS=Homo sapiens OX=9606 GN=ATP5F1D PE=1 SV=2	0	12.358	7	2	12	2	168	17.5	5.49	237	2	0	1579605	1.20729e+06	6.0046e+06	6.72476e+06		66218.7	862416	444241	4.16832e+06	2.67264e+06	10222488	7.06467e+06	1.66489e+07	1.13042e+07	1
FALSE	High	Master Protein	P22087	rRNA 2'-O-methyltransferase fibrillarin OS=Homo sapiens OX=9606 GN=FBL PE=1 SV=2	>sp|P22087|FBRL_HUMAN rRNA 2'-O-methyltransferase fibrillarin OS=Homo sapiens OX=9606 GN=FBL PE=1 SV=2	0	12.338	8	3	4	3	321	33.8	10.18	37	3	0	1.16805e+06	339614	2.10003e+06	946530					237056	91486.9					1
FALSE	High	Master Protein	Q8NHP8	Putative phospholipase B-like 2 OS=Homo sapiens OX=9606 GN=PLBD2 PE=1 SV=2	>sp|Q8NHP8|PLBL2_HUMAN Putative phospholipase B-like 2 OS=Homo sapiens OX=9606 GN=PLBD2 PE=1 SV=2	0	12.336	7	3	16	3	589	65.4	6.8	187	3	0	1.49677e+06	2.22773e+06	1.46633e+07	1.14755e+07	293249	671572	427954	355626	613112	1.52119e+06	1.01078e+06	1.3891e+06	2934454	1.77077e+06	1
FALSE	High	Master Protein	Q13428	Treacle protein OS=Homo sapiens OX=9606 GN=TCOF1 PE=1 SV=3	>sp|Q13428|TCOF_HUMAN Treacle protein OS=Homo sapiens OX=9606 GN=TCOF1 PE=1 SV=3	0	12.29	4	4	4	4	1488	152	9.04	25	4	0		1.15975e+06	1.45202e+06	671649											1
FALSE	High	Master Protein	P62263	40S ribosomal protein S14 OS=Homo sapiens OX=9606 GN=RPS14 PE=1 SV=3	>sp|P62263|RS14_HUMAN 40S ribosomal protein S14 OS=Homo sapiens OX=9606 GN=RPS14 PE=1 SV=3	0	12.27	19	3	6	3	151	16.3	10.05	19	3	0	2.4737e+06	2.18638e+06	6.94654e+06	3.6994e+06		131111		114313	3.24766e+06	1.69354e+06	902073	1.02764e+06	712214	382157	1
FALSE	High	Master Protein	P17096	High mobility group protein HMG-I/HMG-Y OS=Homo sapiens OX=9606 GN=HMGA1 PE=1 SV=3	>sp|P17096|HMGA1_HUMAN High mobility group protein HMG-I/HMG-Y OS=Homo sapiens OX=9606 GN=HMGA1 PE=1 SV=3	0	12.246	41	2	16	2	107	11.7	10.32	175	2	0	1.31272e+07	2.17724e+07	1.68137e+08	87936659	676993	506822		204580	4.45147e+06	3.26796e+06	2.03295e+06	1.31204e+06	1.73339e+06	1.00291e+06	1
FALSE	High	Master Protein	Q9Y639	Neuroplastin OS=Homo sapiens OX=9606 GN=NPTN PE=1 SV=2	>sp|Q9Y639|NPTN_HUMAN Neuroplastin OS=Homo sapiens OX=9606 GN=NPTN PE=1 SV=2	0	12.235	11	3	7	3	398	44.4	7.99	93	3	0		1.03347e+06	3.05645e+06	2.14271e+06	148890	47399	321425	174020	1.66485e+06	625506	1.84622e+06	1.51762e+06	1.10812e+06	1.06488e+06	1
FALSE	High	Master Protein	P30273	High affinity immunoglobulin epsilon receptor subunit gamma OS=Homo sapiens OX=9606 GN=FCER1G PE=1 SV=1	>sp|P30273|FCERG_HUMAN High affinity immunoglobulin epsilon receptor subunit gamma OS=Homo sapiens OX=9606 GN=FCER1G PE=1 SV=1	0	12.232	41	3	13	3	86	9.7	7.12	96	3	0	7647547	6.65435e+06	1.83832e+07	1.06464e+07	1994496	2.06948e+06	465056	328894	1.08815e+06	660294	1.17095e+06	824296	607808	449162	1
FALSE	High	Master Protein	P61266	Syntaxin-1B OS=Homo sapiens OX=9606 GN=STX1B PE=1 SV=1	>sp|P61266|STX1B_HUMAN Syntaxin-1B OS=Homo sapiens OX=9606 GN=STX1B PE=1 SV=1	0	12.19	19	4	9	4	288	33.2	5.38	38	4	0	1.01559e+06	909788	847980		1.58141e+06	2534195	3.02601e+06	1.05414e+07	516256	813068	2.45034e+06	3.67321e+06	2.66786e+06	4.1423e+06	1
FALSE	High	Master Protein	Q9P2R7	Succinate--CoA ligase [ADP-forming] subunit beta, mitochondrial OS=Homo sapiens OX=9606 GN=SUCLA2 PE=1 SV=3	>sp|Q9P2R7|SUCB1_HUMAN Succinate--CoA ligase [ADP-forming] subunit beta, mitochondrial OS=Homo sapiens OX=9606 GN=SUCLA2 PE=1 SV=3	0	12.177	5	3	9	3	463	50.3	7.42	171	3	0		599440		279902					3.08659e+06	1.91928e+06	3.41981e+06	2.26991e+06		214548	1
FALSE	High	Master Protein	Q9NWV8	BRISC and BRCA1-A complex member 1 OS=Homo sapiens OX=9606 GN=BABAM1 PE=1 SV=1	>sp|Q9NWV8|BABA1_HUMAN BRISC and BRCA1-A complex member 1 OS=Homo sapiens OX=9606 GN=BABAM1 PE=1 SV=1	0	12.166	8	1	4	1	329	36.5	4.64	61	1	0			1.41773e+06	1.01363e+06								414906			1
FALSE	High	Master Protein	Q9Y3Y2	Chromatin target of PRMT1 protein OS=Homo sapiens OX=9606 GN=CHTOP PE=1 SV=2	>sp|Q9Y3Y2|CHTOP_HUMAN Chromatin target of PRMT1 protein OS=Homo sapiens OX=9606 GN=CHTOP PE=1 SV=2	0	12.145	10	2	4	2	248	26.4	12.23	132	2	0	2138117	2.371e+06	4975664	3.24797e+06					745962	299714		225434		123218	1
FALSE	High	Master Protein	P55263	Adenosine kinase OS=Homo sapiens OX=9606 GN=ADK PE=1 SV=2	>sp|P55263|ADK_HUMAN Adenosine kinase OS=Homo sapiens OX=9606 GN=ADK PE=1 SV=2	0	12.13	7	3	6	3	362	40.5	6.7	63	3	0	1.21894e+06	970265	3.26766e+06	2.25339e+06		147910		10055.5	295984	135736		344400		442848	1
FALSE	High	Master Protein	Q9P2A4	ABI gene family member 3 OS=Homo sapiens OX=9606 GN=ABI3 PE=1 SV=2	>sp|Q9P2A4|ABI3_HUMAN ABI gene family member 3 OS=Homo sapiens OX=9606 GN=ABI3 PE=1 SV=2	0	12.125	9	3	4	3	366	39	5.08	33	3	0	1.87105e+06	2117281	2284782	1.50913e+06	251112	248972									1
FALSE	High	Master Protein	Q9Y2S2	Lambda-crystallin homolog OS=Homo sapiens OX=9606 GN=CRYL1 PE=1 SV=3	>sp|Q9Y2S2|CRYL1_HUMAN Lambda-crystallin homolog OS=Homo sapiens OX=9606 GN=CRYL1 PE=1 SV=3	0	12.117	11	4	9	4	319	35.4	6.18	31	4	0	692608	717442	3.68061e+06	2.02918e+06		181137			4.12399e+06	2.91392e+06	3.26626e+06	2.39368e+06	2.2979e+06	1.5756e+06	1
FALSE	High	Master Protein	O60763	General vesicular transport factor p115 OS=Homo sapiens OX=9606 GN=USO1 PE=1 SV=2	>sp|O60763|USO1_HUMAN General vesicular transport factor p115 OS=Homo sapiens OX=9606 GN=USO1 PE=1 SV=2	0	12.099	4	2	2	2	962	107.8	4.91	94	2	0															1
FALSE	High	Master Protein	P45954	Short/branched chain specific acyl-CoA dehydrogenase, mitochondrial OS=Homo sapiens OX=9606 GN=ACADSB PE=1 SV=1	>sp|P45954|ACDSB_HUMAN Short/branched chain specific acyl-CoA dehydrogenase, mitochondrial OS=Homo sapiens OX=9606 GN=ACADSB PE=1 SV=1	0	12.081	11	3	4	3	432	47.5	6.99	42	3	0									842483	1.1574e+06	828296	912743			1
FALSE	High	Master Protein	O43157	Plexin-B1 OS=Homo sapiens OX=9606 GN=PLXNB1 PE=1 SV=3	>sp|O43157|PLXB1_HUMAN Plexin-B1 OS=Homo sapiens OX=9606 GN=PLXNB1 PE=1 SV=3	0	12.074	3	4	10	4	2135	232.2	5.49	282	4	0		118472				193057		259600	2.75425e+06	1.72773e+06	2.50094e+06	1.7134e+06	2.03834e+06	1.34703e+06	1
FALSE	High	Master Protein	Q9BRR6	ADP-dependent glucokinase OS=Homo sapiens OX=9606 GN=ADPGK PE=1 SV=1	>sp|Q9BRR6|ADPGK_HUMAN ADP-dependent glucokinase OS=Homo sapiens OX=9606 GN=ADPGK PE=1 SV=1	0	12.063	3	1	3	1	497	54.1	6.2	194	1	0		301423	1.03808e+06	768755					292167	191591		112912			1
FALSE	High	Master Protein	P11166	Solute carrier family 2, facilitated glucose transporter member 1 OS=Homo sapiens OX=9606 GN=SLC2A1 PE=1 SV=2	>sp|P11166|GTR1_HUMAN Solute carrier family 2, facilitated glucose transporter member 1 OS=Homo sapiens OX=9606 GN=SLC2A1 PE=1 SV=2	0	12.06	4	2	6	2	492	54	8.72	61	2	0								58035.9	306911	169692	1.18168e+06	964732		300364	1
FALSE	High	Master Protein	P62760	Visinin-like protein 1 OS=Homo sapiens OX=9606 GN=VSNL1 PE=1 SV=2	>sp|P62760|VISL1_HUMAN Visinin-like protein 1 OS=Homo sapiens OX=9606 GN=VSNL1 PE=1 SV=2	0	12.044	13	3	12	3	191	22.1	5.15	185	3	0			1.18265e+06	1.43178e+06	1.17499e+06	803418	2.74445e+06	4.03491e+06	1.07446e+06	1.08219e+06		494436	3.11597e+06	2.09687e+06	1
FALSE	High	Master Protein	P07711	Cathepsin L1 OS=Homo sapiens OX=9606 GN=CTSL PE=1 SV=2	>sp|P07711|CATL1_HUMAN Cathepsin L1 OS=Homo sapiens OX=9606 GN=CTSL PE=1 SV=2	0	12.044	9	3	18	3	333	37.5	5.45	269	3	0	8.44676e+06	8.20292e+06	6.0215e+07	3.29019e+07	1.0331e+06	563671	566983	624921	3.60898e+06	2.0117e+06	1.49199e+06	999901	1.92856e+06	1.30995e+06	1
FALSE	High	Master Protein	Q13449	Limbic system-associated membrane protein OS=Homo sapiens OX=9606 GN=LSAMP PE=1 SV=2	>sp|Q13449|LSAMP_HUMAN Limbic system-associated membrane protein OS=Homo sapiens OX=9606 GN=LSAMP PE=1 SV=2	0	12.034	13	2	7	2	338	37.4	6.98	58	2	0									1952355	1.2688e+06	662798	678276	2470540	1.01052e+06	1
FALSE	High	Master Protein	Q9BW30	Tubulin polymerization-promoting protein family member 3 OS=Homo sapiens OX=9606 GN=TPPP3 PE=1 SV=1	>sp|Q9BW30|TPPP3_HUMAN Tubulin polymerization-promoting protein family member 3 OS=Homo sapiens OX=9606 GN=TPPP3 PE=1 SV=1	0	11.998	14	2	11	2	176	19	9.13	256	2	0				163025	1.0955e+06	644050	229528	284684	4.28661e+06	2.62337e+06	2.77844e+06	1.73698e+06	4.84029e+06	2.90467e+06	1
FALSE	High	Master Protein	P62079	Tetraspanin-5 OS=Homo sapiens OX=9606 GN=TSPAN5 PE=1 SV=1	>sp|P62079|TSN5_HUMAN Tetraspanin-5 OS=Homo sapiens OX=9606 GN=TSPAN5 PE=1 SV=1	0	11.997	10	1	3	1	268	30.3	4.78	99	1	0					1.15899e+06	802619									1
FALSE	High	Master Protein	P15289	Arylsulfatase A OS=Homo sapiens OX=9606 GN=ARSA PE=1 SV=3	>sp|P15289|ARSA_HUMAN Arylsulfatase A OS=Homo sapiens OX=9606 GN=ARSA PE=1 SV=3	0	11.978	8	3	19	3	507	53.6	6.07	160	3	0	3.27129e+06	3795726	1.60213e+07	8.41751e+06	660457	376575	417710	196303	1.73378e+06	947339	2.33849e+06	1.57979e+06	3.18662e+06	1.54885e+06	1
FALSE	High	Master Protein	Q92619	Rho GTPase-activating protein 45 OS=Homo sapiens OX=9606 GN=ARHGAP45 PE=1 SV=2	>sp|Q92619|HMHA1_HUMAN Rho GTPase-activating protein 45 OS=Homo sapiens OX=9606 GN=ARHGAP45 PE=1 SV=2	0	11.976	3	2	2	2	1136	124.5	6.1	52	2	0	505273	826317	3.19572e+06	1.09478e+06						102659					1
FALSE	High	Master Protein	P01834	Immunoglobulin kappa constant OS=Homo sapiens OX=9606 GN=IGKC PE=1 SV=2	>sp|P01834|IGKC_HUMAN Immunoglobulin kappa constant OS=Homo sapiens OX=9606 GN=IGKC PE=1 SV=2	0	11.968	22	2	4	2	107	11.8	6.52	33	2	0	680010	886050		1.00452e+06	1.99704e+06	1.52057e+06			483241		260901	175613		92330.6	1
FALSE	High	Master Protein	P01591	Immunoglobulin J chain OS=Homo sapiens OX=9606 GN=JCHAIN PE=1 SV=4	>sp|P01591|IGJ_HUMAN Immunoglobulin J chain OS=Homo sapiens OX=9606 GN=JCHAIN PE=1 SV=4	0	11.962	11	3	5	3	159	18.1	5.24	91	3	0	572654	226582	6.40046e+06	4.42151e+06	2.86829e+06	1.86916e+06		145263		396044	269744	297618		294230	1
FALSE	High	Master Protein	P22570	NADPH:adrenodoxin oxidoreductase, mitochondrial OS=Homo sapiens OX=9606 GN=FDXR PE=1 SV=3	>sp|P22570|ADRO_HUMAN NADPH:adrenodoxin oxidoreductase, mitochondrial OS=Homo sapiens OX=9606 GN=FDXR PE=1 SV=3	0	11.912	8	3	7	3	491	53.8	8.44	72	3	0		110244		433977					4.20224e+06	2.27838e+06	1972686	1.15479e+06	1.13451e+06	647444	1
FALSE	High	Master Protein	Q9NWV4	CXXC motif containing zinc binding protein OS=Homo sapiens OX=9606 GN=CZIB PE=1 SV=1	>sp|Q9NWV4|CZIB_HUMAN CXXC motif containing zinc binding protein OS=Homo sapiens OX=9606 GN=CZIB PE=1 SV=1	0	11.907	16	2	7	2	160	18	5.01	120	2	0	1.20667e+06	1.17884e+06	2.40211e+06	1.64443e+06						592001		321672	618302	752478	1
FALSE	High	Master Protein	P49821	NADH dehydrogenase [ubiquinone] flavoprotein 1, mitochondrial OS=Homo sapiens OX=9606 GN=NDUFV1 PE=1 SV=4	>sp|P49821|NDUV1_HUMAN NADH dehydrogenase [ubiquinone] flavoprotein 1, mitochondrial OS=Homo sapiens OX=9606 GN=NDUFV1 PE=1 SV=4	0	11.894	9	5	6	5	464	50.8	8.21	45	5	0	634721	661123	290666	85212.7		27019.8		69427.9	954742	597501	942144	653590	1.44523e+06	687814	1
FALSE	High	Master Protein	P16219	Short-chain specific acyl-CoA dehydrogenase, mitochondrial OS=Homo sapiens OX=9606 GN=ACADS PE=1 SV=1	>sp|P16219|ACADS_HUMAN Short-chain specific acyl-CoA dehydrogenase, mitochondrial OS=Homo sapiens OX=9606 GN=ACADS PE=1 SV=1	0	11.875	7	3	13	3	412	44.3	7.99	269	3	0		825964	2.40673e+06	1.60419e+06					3.74854e+06	2.79286e+06	6.34358e+06	4.37566e+06	4.82162e+06	2.81297e+06	1
FALSE	High	Master Protein	Q96CW1	AP-2 complex subunit mu OS=Homo sapiens OX=9606 GN=AP2M1 PE=1 SV=2	>sp|Q96CW1|AP2M1_HUMAN AP-2 complex subunit mu OS=Homo sapiens OX=9606 GN=AP2M1 PE=1 SV=2	0	11.872	4	2	5	2	435	49.6	9.54	75	2	0				508276		130431		67765.3	2.2144e+06	1.44033e+06	556591	734369	492549	656134	1
FALSE	High	Master Protein	Q14151	Scaffold attachment factor B2 OS=Homo sapiens OX=9606 GN=SAFB2 PE=1 SV=1	>sp|Q14151|SAFB2_HUMAN Scaffold attachment factor B2 OS=Homo sapiens OX=9606 GN=SAFB2 PE=1 SV=1	0	11.822	4	2	4	2	953	107.4	6.16	40	2	0	411910	1.5492e+06	3.57126e+06	2498261	193300			53126.8	229341	326606	360711	209371		83359.5	1
FALSE	High	Master Protein	P11216	Glycogen phosphorylase, brain form OS=Homo sapiens OX=9606 GN=PYGB PE=1 SV=5	>sp|P11216|PYGB_HUMAN Glycogen phosphorylase, brain form OS=Homo sapiens OX=9606 GN=PYGB PE=1 SV=5	0	11.809	5	4	10	3	843	96.6	6.86	32	4	0		165465	599632	598325		108043	172190	66922.9	4.66725e+06	2.77059e+06	3098126	2.16996e+06	1.8531e+06	1.38148e+06	1
FALSE	High	Master Protein	P49458	Signal recognition particle 9 kDa protein OS=Homo sapiens OX=9606 GN=SRP9 PE=1 SV=2	>sp|P49458|SRP09_HUMAN Signal recognition particle 9 kDa protein OS=Homo sapiens OX=9606 GN=SRP9 PE=1 SV=2	0	11.799	29	2	12	2	86	10.1	7.97	199	2	0	837524	931220	2.89464e+06	1.48477e+06		132764		279386	1.5671e+06	922662	2.36627e+06	1.78629e+06	1.29026e+06	608867	1
FALSE	High	Master Protein	Q14683	Structural maintenance of chromosomes protein 1A OS=Homo sapiens OX=9606 GN=SMC1A PE=1 SV=2	>sp|Q14683|SMC1A_HUMAN Structural maintenance of chromosomes protein 1A OS=Homo sapiens OX=9606 GN=SMC1A PE=1 SV=2	0	11.79	4	3	6	3	1233	143.1	7.64	97	3	0	942903	872220	2.08522e+06	1.34332e+06		80735.7				132814		330731		67567.5	1
FALSE	High	Master Protein	O14994	Synapsin-3 OS=Homo sapiens OX=9606 GN=SYN3 PE=1 SV=2	>sp|O14994|SYN3_HUMAN Synapsin-3 OS=Homo sapiens OX=9606 GN=SYN3 PE=1 SV=2	0	11.773	10	2	4	2	580	63.3	9.39	20	2	0		151690		151563					717076	300573	447568	431648		276292	1
FALSE	High	Master Protein	Q9P0J0	NADH dehydrogenase [ubiquinone] 1 alpha subcomplex subunit 13 OS=Homo sapiens OX=9606 GN=NDUFA13 PE=1 SV=3	>sp|Q9P0J0|NDUAD_HUMAN NADH dehydrogenase [ubiquinone] 1 alpha subcomplex subunit 13 OS=Homo sapiens OX=9606 GN=NDUFA13 PE=1 SV=3	0	11.772	13	1	4	1	144	16.7	8.43	78	1	0		233064	519921	582342		57344.9		27798.1	4.24846e+06	2.23702e+06	3.87135e+06	1.64459e+06	779852	643694	1
FALSE	High	Master Protein	Q92522	Histone H1x OS=Homo sapiens OX=9606 GN=H1FX PE=1 SV=1	>sp|Q92522|H1X_HUMAN Histone H1x OS=Homo sapiens OX=9606 GN=H1FX PE=1 SV=1	0	11.757	15	3	10	3	213	22.5	10.76	128	3	0	2.7714e+06	2.77142e+06	8.32067e+06	4.22012e+06						209088		52534.9		70108.8	1
FALSE	High	Master Protein	O95721	Synaptosomal-associated protein 29 OS=Homo sapiens OX=9606 GN=SNAP29 PE=1 SV=1	>sp|O95721|SNP29_HUMAN Synaptosomal-associated protein 29 OS=Homo sapiens OX=9606 GN=SNAP29 PE=1 SV=1	0	11.724	15	2	3	2	258	29	5.81	119	2	0			499392	383781				27939.7			261848	171262			1
FALSE	High	Master Protein	O95741	Copine-6 OS=Homo sapiens OX=9606 GN=CPNE6 PE=1 SV=3	>sp|O95741|CPNE6_HUMAN Copine-6 OS=Homo sapiens OX=9606 GN=CPNE6 PE=1 SV=3	0	11.705	10	4	14	4	557	62	5.52	102	4	0				150052		47505	99384.1	88007.7	4903312	2.64113e+06	2.00815e+06	966020	3.48724e+06	2.38254e+06	1
FALSE	High	Master Protein	P51608	Methyl-CpG-binding protein 2 OS=Homo sapiens OX=9606 GN=MECP2 PE=1 SV=1	>sp|P51608|MECP2_HUMAN Methyl-CpG-binding protein 2 OS=Homo sapiens OX=9606 GN=MECP2 PE=1 SV=1	0	11.679	16	4	8	4	486	52.4	9.95	18	4	0	3.25958e+06	3.43686e+06	871473	2.9433e+06				18271.6	956160	501776	667325	692107	1.17754e+06	634850	1
FALSE	High	Master Protein	Q9Y277	Voltage-dependent anion-selective channel protein 3 OS=Homo sapiens OX=9606 GN=VDAC3 PE=1 SV=1	>sp|Q9Y277|VDAC3_HUMAN Voltage-dependent anion-selective channel protein 3 OS=Homo sapiens OX=9606 GN=VDAC3 PE=1 SV=1	0	11.616	9	3	7	3	283	30.6	8.66	92	3	0		348952	1.50897e+06	1.69528e+06					5.88598e+06	3.75406e+06	2.9836e+06	2.51008e+06	674453	569910	1
FALSE	High	Master Protein	Q9UQE7	Structural maintenance of chromosomes protein 3 OS=Homo sapiens OX=9606 GN=SMC3 PE=1 SV=2	>sp|Q9UQE7|SMC3_HUMAN Structural maintenance of chromosomes protein 3 OS=Homo sapiens OX=9606 GN=SMC3 PE=1 SV=2	0	11.559	1	2	5	2	1217	141.5	7.18	36	2	0	2.42549e+06	2.4338e+06	2294847	1799483				36808.1	487091	367264		155092		133487	1
FALSE	High	Master Protein	Q9H115	Beta-soluble NSF attachment protein OS=Homo sapiens OX=9606 GN=NAPB PE=1 SV=2	>sp|Q9H115|SNAB_HUMAN Beta-soluble NSF attachment protein OS=Homo sapiens OX=9606 GN=NAPB PE=1 SV=2	0	11.556	12	2	3	1	298	33.5	5.47	70	2	0				337104		43834.6		200577				202364		554796	1
FALSE	High	Master Protein	P62140	Serine/threonine-protein phosphatase PP1-beta catalytic subunit OS=Homo sapiens OX=9606 GN=PPP1CB PE=1 SV=3	>sp|P62140|PP1B_HUMAN Serine/threonine-protein phosphatase PP1-beta catalytic subunit OS=Homo sapiens OX=9606 GN=PPP1CB PE=1 SV=3	0	11.547	9	2	6	1	327	37.2	6.19	62	2	1	1.97991e+06	1.4757e+06	739623	1.71846e+06	666979	491441			1.12773e+06	873232	684115	736534		384578	1
FALSE	High	Master Protein	P82909	28S ribosomal protein S36, mitochondrial OS=Homo sapiens OX=9606 GN=MRPS36 PE=1 SV=2	>sp|P82909|RT36_HUMAN 28S ribosomal protein S36, mitochondrial OS=Homo sapiens OX=9606 GN=MRPS36 PE=1 SV=2	0	11.538	27	2	9	2	103	11.5	9.99	70	2	0	531160	826600	1.45253e+06	1095767			252828		1.75951e+06	1.29534e+06	2.46284e+06	1.41015e+06	3.16666e+06	1.65748e+06	1
FALSE	High	Master Protein	P82979	SAP domain-containing ribonucleoprotein OS=Homo sapiens OX=9606 GN=SARNP PE=1 SV=3	>sp|P82979|SARNP_HUMAN SAP domain-containing ribonucleoprotein OS=Homo sapiens OX=9606 GN=SARNP PE=1 SV=3	0	11.477	20	4	13	4	210	23.7	6.42	85	4	0	3.87748e+06	3.05018e+06	9.43909e+06	5.05632e+06	2.52403e+06	937023	775104	1.70323e+06	2.69486e+06	532861	2049606	1.87701e+06	704114	665685	1
FALSE	High	Master Protein	P13807	Glycogen [starch] synthase, muscle OS=Homo sapiens OX=9606 GN=GYS1 PE=1 SV=2	>sp|P13807|GYS1_HUMAN Glycogen [starch] synthase, muscle OS=Homo sapiens OX=9606 GN=GYS1 PE=1 SV=2	0	11.459	6	2	4	2	737	83.7	6.18	25	2	0									818974	702282	935606	601494			1
FALSE	High	Master Protein	Q9NS82	Asc-type amino acid transporter 1 OS=Homo sapiens OX=9606 GN=SLC7A10 PE=2 SV=1	>sp|Q9NS82|AAA1_HUMAN Asc-type amino acid transporter 1 OS=Homo sapiens OX=9606 GN=SLC7A10 PE=2 SV=1	0	11.454	6	2	10	2	523	56.8	8.18	49	2	0									3624643	1.87915e+06	2.39244e+06	2.11865e+06	2.06353e+06	1.41753e+06	1
FALSE	High	Master Protein	P55789	FAD-linked sulfhydryl oxidase ALR OS=Homo sapiens OX=9606 GN=GFER PE=1 SV=2	>sp|P55789|ALR_HUMAN FAD-linked sulfhydryl oxidase ALR OS=Homo sapiens OX=9606 GN=GFER PE=1 SV=2	0	11.399	19	2	7	2	205	23.4	7.62	119	2	0									557507	673695	455242	619359	910953	639562	1
FALSE	High	Master Protein	Q13151	Heterogeneous nuclear ribonucleoprotein A0 OS=Homo sapiens OX=9606 GN=HNRNPA0 PE=1 SV=1	>sp|Q13151|ROA0_HUMAN Heterogeneous nuclear ribonucleoprotein A0 OS=Homo sapiens OX=9606 GN=HNRNPA0 PE=1 SV=1	0	11.398	6	1	3	1	305	30.8	9.29	67	1	0	2.71514e+06	1.15998e+06	2.09024e+06	1233562				20717.1	934619			211961	264613	186102	1
FALSE	High	Master Protein	P13693	Translationally-controlled tumor protein OS=Homo sapiens OX=9606 GN=TPT1 PE=1 SV=1	>sp|P13693|TCTP_HUMAN Translationally-controlled tumor protein OS=Homo sapiens OX=9606 GN=TPT1 PE=1 SV=1	0	11.379	16	2	6	2	172	19.6	4.93	48	2	0		158230	7.86144e+06	3.06083e+06	159472	84101.5	155812	136132		363143	411178	232325	791511	402961	1
FALSE	High	Master Protein	Q9BWD1	Acetyl-CoA acetyltransferase, cytosolic OS=Homo sapiens OX=9606 GN=ACAT2 PE=1 SV=2	>sp|Q9BWD1|THIC_HUMAN Acetyl-CoA acetyltransferase, cytosolic OS=Homo sapiens OX=9606 GN=ACAT2 PE=1 SV=2	0	11.374	10	3	3	3	397	41.3	6.92	46	3	0		73795.5										69245.1	284291	77344.1	1
FALSE	High	Master Protein	Q7L576	Cytoplasmic FMR1-interacting protein 1 OS=Homo sapiens OX=9606 GN=CYFIP1 PE=1 SV=1	>sp|Q7L576|CYFP1_HUMAN Cytoplasmic FMR1-interacting protein 1 OS=Homo sapiens OX=9606 GN=CYFIP1 PE=1 SV=1	0	11.337	3	3	6	2	1253	145.1	6.9	111	3	1	1.99792e+06	2.07625e+06	5.80156e+06	4687369	1.29736e+06	951510	471198	313522	2.45709e+06	1.74468e+06	2.84413e+06	1.59531e+06	1.27265e+06	916302	1
FALSE	High	Master Protein	Q9UHJ6	Sedoheptulokinase OS=Homo sapiens OX=9606 GN=SHPK PE=1 SV=3	>sp|Q9UHJ6|SHPK_HUMAN Sedoheptulokinase OS=Homo sapiens OX=9606 GN=SHPK PE=1 SV=3	0	11.276	7	2	3	2	478	51.5	6.83	40	2	0	787491	755379	2.76307e+06	2.25541e+06		94218.6	173432	56866.6	385193	729845	1.36189e+06	870656	617697	382007	1
FALSE	High	Master Protein	P30050	60S ribosomal protein L12 OS=Homo sapiens OX=9606 GN=RPL12 PE=1 SV=1	>sp|P30050|RL12_HUMAN 60S ribosomal protein L12 OS=Homo sapiens OX=9606 GN=RPL12 PE=1 SV=1	0	11.268	15	2	12	2	165	17.8	9.42	337	2	0	5.32714e+06	4830317	1.05993e+07	6.72799e+06	556260	420034	962520	302371	8704945	5.07597e+06	5383606	3.56011e+06	4926060	2977416	1
FALSE	High	Master Protein	P62714	Serine/threonine-protein phosphatase 2A catalytic subunit beta isoform OS=Homo sapiens OX=9606 GN=PPP2CB PE=1 SV=1	>sp|P62714|PP2AB_HUMAN Serine/threonine-protein phosphatase 2A catalytic subunit beta isoform OS=Homo sapiens OX=9606 GN=PPP2CB PE=1 SV=1	0	11.248	5	1	8	1	309	35.6	5.43	109	1	0	350195	755061	2.60205e+06	1.37274e+06		184570	337227	460930	474306	284246	2.2287e+06	1.98707e+06	1344923	1.19256e+06	1
FALSE	High	Master Protein	P84103	Serine/arginine-rich splicing factor 3 OS=Homo sapiens OX=9606 GN=SRSF3 PE=1 SV=1	>sp|P84103|SRSF3_HUMAN Serine/arginine-rich splicing factor 3 OS=Homo sapiens OX=9606 GN=SRSF3 PE=1 SV=1	0	11.243	16	2	8	2	164	19.3	11.65	225	2	0	7.43423e+06	7464809	12682659	7040460		111424		60304.7	2.4329e+06	894715	710933	508063	847960	403843	1
FALSE	High	Master Protein	O43301	Heat shock 70 kDa protein 12A OS=Homo sapiens OX=9606 GN=HSPA12A PE=1 SV=2	>sp|O43301|HS12A_HUMAN Heat shock 70 kDa protein 12A OS=Homo sapiens OX=9606 GN=HSPA12A PE=1 SV=2	0	11.199	6	2	15	2	675	74.9	6.77	135	2	0		394291		444979	303345	199000	1.07346e+06	436372	4.44852e+06	2.55737e+06	2.30804e+06	2.52767e+06	1.59178e+06	1.11106e+06	1
FALSE	High	Master Protein	Q86WU2	Probable D-lactate dehydrogenase, mitochondrial OS=Homo sapiens OX=9606 GN=LDHD PE=1 SV=1	>sp|Q86WU2|LDHD_HUMAN Probable D-lactate dehydrogenase, mitochondrial OS=Homo sapiens OX=9606 GN=LDHD PE=1 SV=1	0	11.189	5	2	6	2	507	54.8	6.65	46	2	0		231461		105605		27648.1		27891.5	1.18382e+06	686687	3.53656e+06	1.79745e+06	4.67293e+06	1.66701e+06	1
FALSE	High	Master Protein	Q14247	Src substrate cortactin OS=Homo sapiens OX=9606 GN=CTTN PE=1 SV=2	>sp|Q14247|SRC8_HUMAN Src substrate cortactin OS=Homo sapiens OX=9606 GN=CTTN PE=1 SV=2	0	11.155	9	2	3	2	550	61.5	5.4	39	2	0		156972						60417.2	496584	378398	420370	282730	451225		1
FALSE	High	Master Protein	Q8NHG7	Small VCP/p97-interacting protein OS=Homo sapiens OX=9606 GN=SVIP PE=1 SV=1	>sp|Q8NHG7|SVIP_HUMAN Small VCP/p97-interacting protein OS=Homo sapiens OX=9606 GN=SVIP PE=1 SV=1	0	11.05	34	3	9	3	77	8.4	8.91	73	3	0			543573	660842	4.36239e+06	2.19075e+06	2.87685e+06	1.66064e+06	1.80597e+06	731293	733875	1.00497e+06	1.32199e+06	935249	1
FALSE	High	Master Protein	Q16629	Serine/arginine-rich splicing factor 7 OS=Homo sapiens OX=9606 GN=SRSF7 PE=1 SV=1	>sp|Q16629|SRSF7_HUMAN Serine/arginine-rich splicing factor 7 OS=Homo sapiens OX=9606 GN=SRSF7 PE=1 SV=1	0	11.044	15	3	7	3	238	27.4	11.82	94	3	0	4.08896e+06	4.19954e+06	5.32477e+06	3.10661e+06	346062	130172			628431	551161	395458	303734		113822	1
FALSE	High	Master Protein	Q96FV2	Secernin-2 OS=Homo sapiens OX=9606 GN=SCRN2 PE=1 SV=3	>sp|Q96FV2|SCRN2_HUMAN Secernin-2 OS=Homo sapiens OX=9606 GN=SCRN2 PE=1 SV=3	0	11.043	11	2	3	2	425	46.6	5.67	45	2	0		294379				287438				642678	799947	391124			1
FALSE	High	Master Protein	Q9BQI7	PH and SEC7 domain-containing protein 2 OS=Homo sapiens OX=9606 GN=PSD2 PE=2 SV=3	>sp|Q9BQI7|PSD2_HUMAN PH and SEC7 domain-containing protein 2 OS=Homo sapiens OX=9606 GN=PSD2 PE=2 SV=3	0	11.029	3	2	5	2	771	84.6	5.19	19	2	0		129579							1.85754e+06	1.65155e+06	2.86941e+06	1.56993e+06	805959	946711	1
FALSE	High	Master Protein	P55081	Microfibrillar-associated protein 1 OS=Homo sapiens OX=9606 GN=MFAP1 PE=1 SV=2	>sp|P55081|MFAP1_HUMAN Microfibrillar-associated protein 1 OS=Homo sapiens OX=9606 GN=MFAP1 PE=1 SV=2	0	11.024	8	3	3	3	439	51.9	4.98	27	3	0		1.15422e+06	1.84164e+06	1.26835e+06					674759	176378					1
FALSE	High	Master Protein	P62857	40S ribosomal protein S28 OS=Homo sapiens OX=9606 GN=RPS28 PE=1 SV=1	>sp|P62857|RS28_HUMAN 40S ribosomal protein S28 OS=Homo sapiens OX=9606 GN=RPS28 PE=1 SV=1	0	11.004	48	2	13	2	69	7.8	10.7	54	2	0	990941	1494255	1.594e+07	7.26708e+06		238869	469228	361250		1399511	2.03257e+06	1.41303e+06	1.68284e+06	1.51955e+06	1
FALSE	High	Master Protein	P35612	Beta-adducin OS=Homo sapiens OX=9606 GN=ADD2 PE=1 SV=3	>sp|P35612|ADDB_HUMAN Beta-adducin OS=Homo sapiens OX=9606 GN=ADD2 PE=1 SV=3	0	10.949	4	3	21	1	726	80.8	5.92	202	3	0		136285	1.75192e+06	599160					301640	263109		307590		275965	1
FALSE	High	Master Protein	Q13442	28 kDa heat- and acid-stable phosphoprotein OS=Homo sapiens OX=9606 GN=PDAP1 PE=1 SV=1	>sp|Q13442|HAP28_HUMAN 28 kDa heat- and acid-stable phosphoprotein OS=Homo sapiens OX=9606 GN=PDAP1 PE=1 SV=1	0	10.927	9	1	3	1	181	20.6	8.87	113	1	0	782463	1.00637e+06	999660	67426.8		78429.1	230936							57754.8	1
FALSE	High	Master Protein	Q99729	Heterogeneous nuclear ribonucleoprotein A/B OS=Homo sapiens OX=9606 GN=HNRNPAB PE=1 SV=2	>sp|Q99729|ROAA_HUMAN Heterogeneous nuclear ribonucleoprotein A/B OS=Homo sapiens OX=9606 GN=HNRNPAB PE=1 SV=2	0	10.894	11	2	3	2	332	36.2	8.21	62	2	0	584395	712339	3338319	1.99489e+06		34593.3		25216.1	239043	132328	201556	88795.8	128303		1
FALSE	High	Master Protein	Q6VY07	Phosphofurin acidic cluster sorting protein 1 OS=Homo sapiens OX=9606 GN=PACS1 PE=1 SV=2	>sp|Q6VY07|PACS1_HUMAN Phosphofurin acidic cluster sorting protein 1 OS=Homo sapiens OX=9606 GN=PACS1 PE=1 SV=2	0	10.873	4	2	2	2	963	104.8	7.74	32	2	0		305157	1.95281e+06	867630	269975	29661.9	104711	75050.2		193699		99760.9			1
FALSE	High	Master Protein	Q9GZT4	Serine racemase OS=Homo sapiens OX=9606 GN=SRR PE=1 SV=1	>sp|Q9GZT4|SRR_HUMAN Serine racemase OS=Homo sapiens OX=9606 GN=SRR PE=1 SV=1	0	10.848	10	2	4	2	340	36.5	6.54	97	2	0		71215.8								447326	944857	291671	911196	417715	1
FALSE	High	Master Protein	P62249	40S ribosomal protein S16 OS=Homo sapiens OX=9606 GN=RPS16 PE=1 SV=2	>sp|P62249|RS16_HUMAN 40S ribosomal protein S16 OS=Homo sapiens OX=9606 GN=RPS16 PE=1 SV=2	0	10.843	24	3	11	3	146	16.4	10.21	102	3	0	3.5263e+06	3159151	3.33942e+06	2.30982e+06	587568	246116		185314	2.79398e+06	1.65819e+06	1610537	1.12661e+06	406623	411256	1
FALSE	High	Master Protein	Q96GW7	Brevican core protein OS=Homo sapiens OX=9606 GN=BCAN PE=1 SV=2	>sp|Q96GW7|PGCB_HUMAN Brevican core protein OS=Homo sapiens OX=9606 GN=BCAN PE=1 SV=2	0	10.811	2	3	17	3	911	99.1	4.64	287	3	0		123226	845254	696015		403528		777182	2.7207e+06	2.40465e+06	2.8238e+06	1.70755e+06	3.16251e+06	1.79245e+06	1
FALSE	High	Master Protein	Q9NVD7	Alpha-parvin OS=Homo sapiens OX=9606 GN=PARVA PE=1 SV=1	>sp|Q9NVD7|PARVA_HUMAN Alpha-parvin OS=Homo sapiens OX=9606 GN=PARVA PE=1 SV=1	0	10.807	5	1	4	1	372	42.2	5.95	122	1	0									786264	429556	1.20903e+06	499203	1810272	546672	1
FALSE	High	Master Protein	Q5VT66	Mitochondrial amidoxime-reducing component 1 OS=Homo sapiens OX=9606 GN=MTARC1 PE=1 SV=1	>sp|Q5VT66|MARC1_HUMAN Mitochondrial amidoxime-reducing component 1 OS=Homo sapiens OX=9606 GN=MTARC1 PE=1 SV=1	0	10.791	4	1	4	1	337	37.5	8.88	56	1	0				396691						746034		420278	606535	247234	1
FALSE	High	Master Protein	Q00059	Transcription factor A, mitochondrial OS=Homo sapiens OX=9606 GN=TFAM PE=1 SV=1	>sp|Q00059|TFAM_HUMAN Transcription factor A, mitochondrial OS=Homo sapiens OX=9606 GN=TFAM PE=1 SV=1	0	10.763	10	3	8	3	246	29.1	9.72	151	3	0		408591	1386854	351125			106902		910851	732770	885484	993139	531280	667344	1
FALSE	High	Master Protein	P51858	Hepatoma-derived growth factor OS=Homo sapiens OX=9606 GN=HDGF PE=1 SV=1	>sp|P51858|HDGF_HUMAN Hepatoma-derived growth factor OS=Homo sapiens OX=9606 GN=HDGF PE=1 SV=1	0	10.761	15	3	3	3	240	26.8	4.73	34	3	0		549088		1.94359e+06						183105		383743	389552	201401	1
FALSE	High	Master Protein	Q07065	Cytoskeleton-associated protein 4 OS=Homo sapiens OX=9606 GN=CKAP4 PE=1 SV=2	>sp|Q07065|CKAP4_HUMAN Cytoskeleton-associated protein 4 OS=Homo sapiens OX=9606 GN=CKAP4 PE=1 SV=2	0	10.759	8	3	4	3	602	66	5.92	0	3	0		196938	972369	1.54049e+06		153250	121685	62678.2	3.0115e+06	1.66089e+06	2.46206e+06	1.07312e+06	2.08381e+06	1.32351e+06	1
FALSE	High	Master Protein	Q6P995	Protein FAM171B OS=Homo sapiens OX=9606 GN=FAM171B PE=2 SV=3	>sp|Q6P995|F171B_HUMAN Protein FAM171B OS=Homo sapiens OX=9606 GN=FAM171B PE=2 SV=3	0	10.752	6	3	4	3	826	92.1	8.65	92	3	0									888537	471844	1.16274e+06	766353	513933	415876	1
FALSE	High	Master Protein	P24557	Thromboxane-A synthase OS=Homo sapiens OX=9606 GN=TBXAS1 PE=1 SV=3	>sp|P24557|THAS_HUMAN Thromboxane-A synthase OS=Homo sapiens OX=9606 GN=TBXAS1 PE=1 SV=3	0	10.75	8	3	5	3	533	60.5	7.62	62	3	0	768035	929070	3.14258e+06	1.54261e+06			117515			130051					1
FALSE	High	Master Protein	Q9BUJ2	Heterogeneous nuclear ribonucleoprotein U-like protein 1 OS=Homo sapiens OX=9606 GN=HNRNPUL1 PE=1 SV=2	>sp|Q9BUJ2|HNRL1_HUMAN Heterogeneous nuclear ribonucleoprotein U-like protein 1 OS=Homo sapiens OX=9606 GN=HNRNPUL1 PE=1 SV=2	0	10.719	3	2	3	2	856	95.7	6.92	61	2	0			1.41376e+06	819325					272755	168001		73033.4			1
FALSE	High	Master Protein	Q9Y2B0	Protein canopy homolog 2 OS=Homo sapiens OX=9606 GN=CNPY2 PE=1 SV=1	>sp|Q9Y2B0|CNPY2_HUMAN Protein canopy homolog 2 OS=Homo sapiens OX=9606 GN=CNPY2 PE=1 SV=1	0	10.719	18	2	13	2	182	20.6	4.92	203	2	0	604913	1.33823e+06	9634179	5.50314e+06		152462		201591	1.97597e+06	2.07721e+06	740762	1.22857e+06	1.99302e+06	1.44031e+06	1
FALSE	High	Master Protein	Q96KR1	Zinc finger RNA-binding protein OS=Homo sapiens OX=9606 GN=ZFR PE=1 SV=2	>sp|Q96KR1|ZFR_HUMAN Zinc finger RNA-binding protein OS=Homo sapiens OX=9606 GN=ZFR PE=1 SV=2	0	10.707	2	1	1	1	1074	116.9	9.04	75	1	0				267272											1
FALSE	High	Master Protein	Q00341	Vigilin OS=Homo sapiens OX=9606 GN=HDLBP PE=1 SV=2	>sp|Q00341|VIGLN_HUMAN Vigilin OS=Homo sapiens OX=9606 GN=HDLBP PE=1 SV=2	0	10.701	3	2	2	2	1268	141.4	6.87	44	2	0	635126	673740		78439.4					373045	127708	198828	243199	108776	67427.4	1
FALSE	High	Master Protein	Q92673	Sortilin-related receptor OS=Homo sapiens OX=9606 GN=SORL1 PE=1 SV=2	>sp|Q92673|SORL_HUMAN Sortilin-related receptor OS=Homo sapiens OX=9606 GN=SORL1 PE=1 SV=2	0	10.684	2	4	8	4	2214	248.3	5.55	31	4	0	1.58476e+06	1.82629e+06	6.11725e+06	3.78976e+06		232557			949198	566489	678697	622674	191591	316158	1
FALSE	High	Master Protein	P61088	Ubiquitin-conjugating enzyme E2 N OS=Homo sapiens OX=9606 GN=UBE2N PE=1 SV=1	>sp|P61088|UBE2N_HUMAN Ubiquitin-conjugating enzyme E2 N OS=Homo sapiens OX=9606 GN=UBE2N PE=1 SV=1	0	10.659	14	2	11	2	152	17.1	6.57	287	2	0		396183	1.1299e+06	1.34311e+06		71662.4	884103	446814	364944	241622	495670	868609	2311017	1.68505e+06	1
FALSE	High	Master Protein	Q8IVM0	Coiled-coil domain-containing protein 50 OS=Homo sapiens OX=9606 GN=CCDC50 PE=1 SV=1	>sp|Q8IVM0|CCD50_HUMAN Coiled-coil domain-containing protein 50 OS=Homo sapiens OX=9606 GN=CCDC50 PE=1 SV=1	0	10.657	14	3	3	3	306	35.8	6.65	27	3	0	423406	526769	1.77151e+06	2.33896e+06		62346.7									1
FALSE	High	Master Protein	Q9P265	Disco-interacting protein 2 homolog B OS=Homo sapiens OX=9606 GN=DIP2B PE=1 SV=3	>sp|Q9P265|DIP2B_HUMAN Disco-interacting protein 2 homolog B OS=Homo sapiens OX=9606 GN=DIP2B PE=1 SV=3	0	10.633	2	2	3	2	1576	171.4	8.09	54	2	0	277015	247964	1.57675e+06	1.09312e+06	437258	189198	206348	177223		202352	213802	245692	559074	103024	1
FALSE	High	Master Protein	P21589	5'-nucleotidase OS=Homo sapiens OX=9606 GN=NT5E PE=1 SV=1	>sp|P21589|5NTD_HUMAN 5'-nucleotidase OS=Homo sapiens OX=9606 GN=NT5E PE=1 SV=1	0	10.606	5	3	11	3	574	63.3	7.03	115	3	0								205154	4.21576e+06	2.46893e+06	3.33364e+06	1.93127e+06	1.2218e+06	356039	1
FALSE	High	Master Protein	P53396	ATP-citrate synthase OS=Homo sapiens OX=9606 GN=ACLY PE=1 SV=3	>sp|P53396|ACLY_HUMAN ATP-citrate synthase OS=Homo sapiens OX=9606 GN=ACLY PE=1 SV=3	0	10.602	4	3	9	3	1101	120.8	7.33	35	3	0	918507	1.30411e+06	2.2035e+06	3.34452e+06	61178.5		268676	157244	914786	624957	944163	666772	803867	562112	1
FALSE	High	Master Protein	O43396	Thioredoxin-like protein 1 OS=Homo sapiens OX=9606 GN=TXNL1 PE=1 SV=3	>sp|O43396|TXNL1_HUMAN Thioredoxin-like protein 1 OS=Homo sapiens OX=9606 GN=TXNL1 PE=1 SV=3	0	10.602	15	3	9	3	289	32.2	4.96	33	3	0	1.66246e+06	1.24378e+06	6.72369e+06	5.63995e+06				339058	2.35418e+06	1.0139e+06	1.25225e+06	975972	1.63587e+06	1.67979e+06	1
FALSE	High	Master Protein	Q9P107	GEM-interacting protein OS=Homo sapiens OX=9606 GN=GMIP PE=1 SV=2	>sp|Q9P107|GMIP_HUMAN GEM-interacting protein OS=Homo sapiens OX=9606 GN=GMIP PE=1 SV=2	0	10.504	4	2	2	2	970	106.6	5.72	60	2	0															1
FALSE	High	Master Protein	P62942	Peptidyl-prolyl cis-trans isomerase FKBP1A OS=Homo sapiens OX=9606 GN=FKBP1A PE=1 SV=2	>sp|P62942|FKB1A_HUMAN Peptidyl-prolyl cis-trans isomerase FKBP1A OS=Homo sapiens OX=9606 GN=FKBP1A PE=1 SV=2	0	10.485	16	2	19	2	108	11.9	8.16	443	2	0	10132038	8.87298e+06	1.69739e+07	10156349	1.47396e+06	806186	710059	376399	4536901	2.78726e+06	3.06149e+06	1.97405e+06	1.96638e+06	1.15328e+06	1
FALSE	High	Master Protein	O95168	NADH dehydrogenase [ubiquinone] 1 beta subcomplex subunit 4 OS=Homo sapiens OX=9606 GN=NDUFB4 PE=1 SV=3	>sp|O95168|NDUB4_HUMAN NADH dehydrogenase [ubiquinone] 1 beta subcomplex subunit 4 OS=Homo sapiens OX=9606 GN=NDUFB4 PE=1 SV=3	0	10.477	23	2	6	2	129	15.2	9.85	149	2	0		380229							1.25625e+06	1.33143e+06	1.88535e+06	1.45124e+06		157185	1
FALSE	High	Master Protein	Q8N163	Cell cycle and apoptosis regulator protein 2 OS=Homo sapiens OX=9606 GN=CCAR2 PE=1 SV=2	>sp|Q8N163|CCAR2_HUMAN Cell cycle and apoptosis regulator protein 2 OS=Homo sapiens OX=9606 GN=CCAR2 PE=1 SV=2	0	10.467	7	2	5	2	923	102.8	5.22	78	2	0		515714	1.24049e+06	1.62726e+06						127517					1
FALSE	High	Master Protein	Q8NBX0	Saccharopine dehydrogenase-like oxidoreductase OS=Homo sapiens OX=9606 GN=SCCPDH PE=1 SV=1	>sp|Q8NBX0|SCPDL_HUMAN Saccharopine dehydrogenase-like oxidoreductase OS=Homo sapiens OX=9606 GN=SCCPDH PE=1 SV=1	0	10.451	6	2	8	2	429	47.1	9.14	97	2	0		267922	715555	275997					3.04734e+06	2.0789e+06	1.93495e+06	1.4651e+06	1.13744e+06	535933	1
FALSE	High	Master Protein	O75251	NADH dehydrogenase [ubiquinone] iron-sulfur protein 7, mitochondrial OS=Homo sapiens OX=9606 GN=NDUFS7 PE=1 SV=3	>sp|O75251|NDUS7_HUMAN NADH dehydrogenase [ubiquinone] iron-sulfur protein 7, mitochondrial OS=Homo sapiens OX=9606 GN=NDUFS7 PE=1 SV=3	0	10.425	7	1	5	1	213	23.5	9.99	112	1	0									1.98383e+06	1.51785e+06	1.57739e+06	821813		183372	1
FALSE	High	Master Protein	Q96QH2	PML-RARA-regulated adapter molecule 1 OS=Homo sapiens OX=9606 GN=PRAM1 PE=1 SV=3	>sp|Q96QH2|PRAM_HUMAN PML-RARA-regulated adapter molecule 1 OS=Homo sapiens OX=9606 GN=PRAM1 PE=1 SV=3	0	10.418	6	3	3	3	670	73.9	9.67	44	3	0	902300	1.07512e+06	5.02597e+06	1.9311e+06											1
FALSE	High	Master Protein	P62136	Serine/threonine-protein phosphatase PP1-alpha catalytic subunit OS=Homo sapiens OX=9606 GN=PPP1CA PE=1 SV=1	>sp|P62136|PP1A_HUMAN Serine/threonine-protein phosphatase PP1-alpha catalytic subunit OS=Homo sapiens OX=9606 GN=PPP1CA PE=1 SV=1	0	10.4	10	2	5	1	330	37.5	6.33	62	2	0		238545	1.05115e+06	830928											1
FALSE	High	Master Protein	Q14103	Heterogeneous nuclear ribonucleoprotein D0 OS=Homo sapiens OX=9606 GN=HNRNPD PE=1 SV=1	>sp|Q14103|HNRPD_HUMAN Heterogeneous nuclear ribonucleoprotein D0 OS=Homo sapiens OX=9606 GN=HNRNPD PE=1 SV=1	0	10.399	9	2	5	2	355	38.4	7.81	87	2	0		505968	5.55987e+06	3.59476e+06						298580			655019	463168	1
FALSE	High	Master Protein	P22307	Non-specific lipid-transfer protein OS=Homo sapiens OX=9606 GN=SCP2 PE=1 SV=2	>sp|P22307|NLTP_HUMAN Non-specific lipid-transfer protein OS=Homo sapiens OX=9606 GN=SCP2 PE=1 SV=2	0	10.379	5	2	6	2	547	59	6.89	99	2	0	901025	1.03667e+06	2.19869e+06	1.25066e+06					1.65218e+06	1.24034e+06	1.55967e+06	1.11886e+06	2.14028e+06	1.28624e+06	1
FALSE	High	Master Protein	O60664	Perilipin-3 OS=Homo sapiens OX=9606 GN=PLIN3 PE=1 SV=3	>sp|O60664|PLIN3_HUMAN Perilipin-3 OS=Homo sapiens OX=9606 GN=PLIN3 PE=1 SV=3	0	10.357	7	2	4	2	434	47	5.44	86	2	0			1.81093e+06	541940							463336	201908		499657	1
FALSE	High	Master Protein	P22102	Trifunctional purine biosynthetic protein adenosine-3 OS=Homo sapiens OX=9606 GN=GART PE=1 SV=1	>sp|P22102|PUR2_HUMAN Trifunctional purine biosynthetic protein adenosine-3 OS=Homo sapiens OX=9606 GN=GART PE=1 SV=1	0	10.34	3	2	4	2	1010	107.7	6.7	37	2	0		280500							1153840	743010	1.97797e+06	937271	380305	208224	1
FALSE	High	Master Protein	P15954	Cytochrome c oxidase subunit 7C, mitochondrial OS=Homo sapiens OX=9606 GN=COX7C PE=1 SV=1	>sp|P15954|COX7C_HUMAN Cytochrome c oxidase subunit 7C, mitochondrial OS=Homo sapiens OX=9606 GN=COX7C PE=1 SV=1	0	10.329	38	2	6	2	63	7.2	10.27	78	2	0	999783	956673		275794					1342030	1.17996e+06	3.86229e+06	2.43407e+06		158030	1
FALSE	High	Master Protein	Q8NFZ8	Cell adhesion molecule 4 OS=Homo sapiens OX=9606 GN=CADM4 PE=1 SV=1	>sp|Q8NFZ8|CADM4_HUMAN Cell adhesion molecule 4 OS=Homo sapiens OX=9606 GN=CADM4 PE=1 SV=1	0	10.314	8	2	5	2	388	42.8	6.3	69	2	0	1.91364e+06	2.34424e+06				594502			689281	1.1187e+06	665706	980011		149797	1
FALSE	High	Master Protein	O95817	BAG family molecular chaperone regulator 3 OS=Homo sapiens OX=9606 GN=BAG3 PE=1 SV=3	>sp|O95817|BAG3_HUMAN BAG family molecular chaperone regulator 3 OS=Homo sapiens OX=9606 GN=BAG3 PE=1 SV=3	0	10.297	11	2	5	2	575	61.6	6.95	43	2	0				172168						130866	337232	307329	2.01144e+06	1.67269e+06	1
FALSE	High	Master Protein	P62750	60S ribosomal protein L23a OS=Homo sapiens OX=9606 GN=RPL23A PE=1 SV=1	>sp|P62750|RL23A_HUMAN 60S ribosomal protein L23a OS=Homo sapiens OX=9606 GN=RPL23A PE=1 SV=1	0	10.285	14	2	3	2	156	17.7	10.45	111	2	0		163682	4.76355e+06	2.86842e+06						181596				123508	1
FALSE	High	Master Protein	O95782	AP-2 complex subunit alpha-1 OS=Homo sapiens OX=9606 GN=AP2A1 PE=1 SV=3	>sp|O95782|AP2A1_HUMAN AP-2 complex subunit alpha-1 OS=Homo sapiens OX=9606 GN=AP2A1 PE=1 SV=3	0	10.253	3	2	6	2	977	107.5	7.03	39	2	0		295761		280476		96143.1	151831	1.10229e+06	884376	496794	502734	434495	297138	165635	1
FALSE	High	Master Protein	Q8N7J2	APC membrane recruitment protein 2 OS=Homo sapiens OX=9606 GN=AMER2 PE=1 SV=3	>sp|Q8N7J2|AMER2_HUMAN APC membrane recruitment protein 2 OS=Homo sapiens OX=9606 GN=AMER2 PE=1 SV=3	0	10.251	6	2	7	2	671	69.5	6.99	214	2	0					224273	179234	563248	357624				282776	1.18789e+06	1.1062e+06	1
FALSE	High	Master Protein	O15117	FYN-binding protein 1 OS=Homo sapiens OX=9606 GN=FYB1 PE=1 SV=2	>sp|O15117|FYB1_HUMAN FYN-binding protein 1 OS=Homo sapiens OX=9606 GN=FYB1 PE=1 SV=2	0	10.239	7	3	7	3	783	85.3	6.48	37	3	0	1.52981e+06	1.5385e+06	7.49096e+06	4014343		118581			384452	99509.3	297780	168306	296316	155025	1
FALSE	High	Master Protein	Q4VC31	Coiled-coil domain-containing protein 58 OS=Homo sapiens OX=9606 GN=CCDC58 PE=1 SV=1	>sp|Q4VC31|CCD58_HUMAN Coiled-coil domain-containing protein 58 OS=Homo sapiens OX=9606 GN=CCDC58 PE=1 SV=1	0	10.219	10	2	6	2	144	16.6	7.81	64	2	0			2.29813e+06	1.07007e+06					885812	755271	766800	489231	2.37116e+06	1.01594e+06	1
FALSE	High	Master Protein	P01023	Alpha-2-macroglobulin OS=Homo sapiens OX=9606 GN=A2M PE=1 SV=3	>sp|P01023|A2MG_HUMAN Alpha-2-macroglobulin OS=Homo sapiens OX=9606 GN=A2M PE=1 SV=3	0	10.201	1	2	11	2	1474	163.2	6.46	180	2	0	1.66501e+06	1.60825e+06	2.91246e+06	2.02951e+06	1.76859e+06	963101	447704	293214	3.68015e+06	1.91666e+06	1.96269e+06	1.48119e+06		477579	1
FALSE	High	Master Protein	P24534	Elongation factor 1-beta OS=Homo sapiens OX=9606 GN=EEF1B2 PE=1 SV=3	>sp|P24534|EF1B_HUMAN Elongation factor 1-beta OS=Homo sapiens OX=9606 GN=EEF1B2 PE=1 SV=3	0	10.181	19	5	11	5	225	24.7	4.67	55	5	0	2.36642e+06	2.45641e+06	1.31361e+07	7.58285e+06	451507			377661	3.6668e+06	2.06794e+06	2.73383e+06	1.79722e+06	3.80315e+06	2.15686e+06	1
FALSE	High	Master Protein	Q13835	Plakophilin-1 OS=Homo sapiens OX=9606 GN=PKP1 PE=1 SV=2	>sp|Q13835|PKP1_HUMAN Plakophilin-1 OS=Homo sapiens OX=9606 GN=PKP1 PE=1 SV=2	0	10.172	3	2	6	2	747	82.8	9.13	161	2	0		102296		603422	637625	840429	952695	1.71021e+06		91464.9	678366	466599	865950	300852	1
FALSE	High	Master Protein	Q9BX67	Junctional adhesion molecule C OS=Homo sapiens OX=9606 GN=JAM3 PE=1 SV=1	>sp|Q9BX67|JAM3_HUMAN Junctional adhesion molecule C OS=Homo sapiens OX=9606 GN=JAM3 PE=1 SV=1	0	10.169	15	4	14	4	310	35	7.59	53	4	0		141740		332773	4.10447e+06	2.63041e+06	1.65992e+06	1.97857e+06	1.66993e+06	1.24858e+06	2.48714e+06	1.32305e+06	969731	595164	1
FALSE	High	Master Protein	P50453	Serpin B9 OS=Homo sapiens OX=9606 GN=SERPINB9 PE=1 SV=1	>sp|P50453|SPB9_HUMAN Serpin B9 OS=Homo sapiens OX=9606 GN=SERPINB9 PE=1 SV=1	0	10.139	9	3	8	3	376	42.4	5.86	60	3	0	1.5377e+06	1.72465e+06	10593012	5732235		63155.1									1
FALSE	High	Master Protein	Q9UBC2	Epidermal growth factor receptor substrate 15-like 1 OS=Homo sapiens OX=9606 GN=EPS15L1 PE=1 SV=1	>sp|Q9UBC2|EP15R_HUMAN Epidermal growth factor receptor substrate 15-like 1 OS=Homo sapiens OX=9606 GN=EPS15L1 PE=1 SV=1	0	10.139	2	1	8	1	864	94.2	5.11	64	1	0	376469			343626	89999.2	87241.2	124888	56636.1	636948	624502	676504	661530	547477	579064	1
FALSE	High	Master Protein	O00241	Signal-regulatory protein beta-1 OS=Homo sapiens OX=9606 GN=SIRPB1 PE=1 SV=5	>sp|O00241|SIRB1_HUMAN Signal-regulatory protein beta-1 OS=Homo sapiens OX=9606 GN=SIRPB1 PE=1 SV=5	0	10.12	10	3	6	1	398	43.2	6.52	45	3	0															1
FALSE	High	Master Protein	Q8N339	Metallothionein-1M OS=Homo sapiens OX=9606 GN=MT1M PE=3 SV=2	>sp|Q8N339|MT1M_HUMAN Metallothionein-1M OS=Homo sapiens OX=9606 GN=MT1M PE=3 SV=2	0	10.101	49	2	8	1	61	6.1	7.69	105	2	0									5.32423e+06	2.60347e+06	749891	440691	4.36205e+06	5.18929e+06	1
FALSE	High	Master Protein	P11279	Lysosome-associated membrane glycoprotein 1 OS=Homo sapiens OX=9606 GN=LAMP1 PE=1 SV=3	>sp|P11279|LAMP1_HUMAN Lysosome-associated membrane glycoprotein 1 OS=Homo sapiens OX=9606 GN=LAMP1 PE=1 SV=3	0	10.098	5	2	14	2	417	44.9	8.75	156	2	0	304609	313975	5.72393e+06	4.22653e+06	352842	169933	486625	441482	1.7941e+06	852352	1.4414e+06	1.35769e+06	3.36783e+06	2.81141e+06	1
FALSE	High	Master Protein	P53602	Diphosphomevalonate decarboxylase OS=Homo sapiens OX=9606 GN=MVD PE=1 SV=1	>sp|P53602|MVD1_HUMAN Diphosphomevalonate decarboxylase OS=Homo sapiens OX=9606 GN=MVD PE=1 SV=1	0	10.083	8	3	10	3	400	43.4	7.23	58	3	0	1.4623e+06	1.13744e+06	7226478	4.88386e+06		153054	370442	515019	997859	612315	1.17408e+06	983899	1.83352e+06	932682	1
FALSE	High	Master Protein	O75832	26S proteasome non-ATPase regulatory subunit 10 OS=Homo sapiens OX=9606 GN=PSMD10 PE=1 SV=1	>sp|O75832|PSD10_HUMAN 26S proteasome non-ATPase regulatory subunit 10 OS=Homo sapiens OX=9606 GN=PSMD10 PE=1 SV=1	0	10.078	13	2	5	2	226	24.4	6.1	110	2	0	763836	1.09696e+06		148008					929376	970197	1.9562e+06	1.41521e+06		180930	1
FALSE	High	Master Protein	Q53TN4	Cytochrome b reductase 1 OS=Homo sapiens OX=9606 GN=CYBRD1 PE=1 SV=1	>sp|Q53TN4|CYBR1_HUMAN Cytochrome b reductase 1 OS=Homo sapiens OX=9606 GN=CYBRD1 PE=1 SV=1	0	10.073	5	2	7	2	286	31.6	8.76	126	2	0	366354	173733	2.37584e+06	2.0672e+06	190069	305499		76328.5	2.81179e+06	2.33576e+06	4.97018e+06	3.48549e+06	4.59071e+06	2.48208e+06	1
FALSE	High	Master Protein	Q9UPT8	Zinc finger CCCH domain-containing protein 4 OS=Homo sapiens OX=9606 GN=ZC3H4 PE=1 SV=3	>sp|Q9UPT8|ZC3H4_HUMAN Zinc finger CCCH domain-containing protein 4 OS=Homo sapiens OX=9606 GN=ZC3H4 PE=1 SV=3	0	10.049	4	2	2	2	1303	140.2	6.27	32	2	0															1
FALSE	High	Master Protein	Q9H0U4	Ras-related protein Rab-1B OS=Homo sapiens OX=9606 GN=RAB1B PE=1 SV=1	>sp|Q9H0U4|RAB1B_HUMAN Ras-related protein Rab-1B OS=Homo sapiens OX=9606 GN=RAB1B PE=1 SV=1	0	10.041	12	2	6	1	201	22.2	5.73	50	2	0	211473		1.60432e+06	1.43651e+06	186145	125474	288107	210391		58309.8	311709	278585	753823	734992	1
FALSE	High	Master Protein	P14780	Matrix metalloproteinase-9 OS=Homo sapiens OX=9606 GN=MMP9 PE=1 SV=3	>sp|P14780|MMP9_HUMAN Matrix metalloproteinase-9 OS=Homo sapiens OX=9606 GN=MMP9 PE=1 SV=3	0	10.039	6	3	5	3	707	78.4	6.06	41	3	0	1467701	1351449	12616732	4.01691e+06		368718	483569	316247	3.84243e+06	2.10452e+06	1.86775e+06	1.29768e+06	2.05071e+06	992950	1
FALSE	High	Master Protein	P26373	60S ribosomal protein L13 OS=Homo sapiens OX=9606 GN=RPL13 PE=1 SV=4	>sp|P26373|RL13_HUMAN 60S ribosomal protein L13 OS=Homo sapiens OX=9606 GN=RPL13 PE=1 SV=4	0	10.032	20	4	10	4	211	24.2	11.65	62	4	0	277356	328876	6.58665e+06	3.85544e+06		203116		505562	4.66361e+06	2.95537e+06	3.84926e+06	2.8286e+06	2.00693e+06	1.54755e+06	1
FALSE	High	Master Protein	P55854	Small ubiquitin-related modifier 3 OS=Homo sapiens OX=9606 GN=SUMO3 PE=1 SV=2	>sp|P55854|SUMO3_HUMAN Small ubiquitin-related modifier 3 OS=Homo sapiens OX=9606 GN=SUMO3 PE=1 SV=2	0	10.027	25	3	11	3	103	11.6	5.49	239	3	0	4.3822e+06	3.84374e+06	1.87692e+07	9.54426e+06	355945	31699.8		45403.4	2.026e+06	1.25688e+06	2.44032e+06	1.45662e+06	2.29867e+06	1.58296e+06	1
FALSE	High	Master Protein	P08246	Neutrophil elastase OS=Homo sapiens OX=9606 GN=ELANE PE=1 SV=1	>sp|P08246|ELNE_HUMAN Neutrophil elastase OS=Homo sapiens OX=9606 GN=ELANE PE=1 SV=1	0	10.025	9	2	3	2	267	28.5	9.35	82	2	0	6.45432e+06	5.75163e+06	455734	499988							576884	103900	582185		1
FALSE	High	Master Protein	P62424	60S ribosomal protein L7a OS=Homo sapiens OX=9606 GN=RPL7A PE=1 SV=2	>sp|P62424|RL7A_HUMAN 60S ribosomal protein L7a OS=Homo sapiens OX=9606 GN=RPL7A PE=1 SV=2	0	10.022	12	3	11	3	266	30	10.61	47	3	0	2.49932e+06	2.50926e+06	3.46692e+06	2.32278e+06		78007.1	136091	12866.6			556178	468791	595528	273817	1
FALSE	High	Master Protein	O75438	NADH dehydrogenase [ubiquinone] 1 beta subcomplex subunit 1 OS=Homo sapiens OX=9606 GN=NDUFB1 PE=1 SV=1	>sp|O75438|NDUB1_HUMAN NADH dehydrogenase [ubiquinone] 1 beta subcomplex subunit 1 OS=Homo sapiens OX=9606 GN=NDUFB1 PE=1 SV=1	0	10.004	36	3	8	3	58	7	8.92	58	3	0	1.31202e+06	1.38276e+06	3.30239e+06	1.79829e+06	526846	262122	412924	320395	9.65406e+06	6.15751e+06	7257600	4.9523e+06	2.82461e+06	1.46365e+06	1
FALSE	High	Master Protein	P13861	cAMP-dependent protein kinase type II-alpha regulatory subunit OS=Homo sapiens OX=9606 GN=PRKAR2A PE=1 SV=2	>sp|P13861|KAP2_HUMAN cAMP-dependent protein kinase type II-alpha regulatory subunit OS=Homo sapiens OX=9606 GN=PRKAR2A PE=1 SV=2	0	9.943	9	3	9	3	404	45.5	5.07	44	3	0	1.018e+06	1.68439e+06	3.68858e+06	2.32827e+06	258000	212107			3.64955e+06	2.17788e+06	3.05469e+06	2.0272e+06	2.00748e+06	1.02119e+06	1
FALSE	High	Master Protein	P21964	Catechol O-methyltransferase OS=Homo sapiens OX=9606 GN=COMT PE=1 SV=2	>sp|P21964|COMT_HUMAN Catechol O-methyltransferase OS=Homo sapiens OX=9606 GN=COMT PE=1 SV=2	0	9.921	10	2	12	2	271	30	5.47	177	2	0	2.42615e+06	981553			396113	243482	147582	109607	2711717	2.4265e+06	4.68829e+06	3.20797e+06	2.04885e+06	1.47034e+06	1
FALSE	High	Master Protein	P41222	Prostaglandin-H2 D-isomerase OS=Homo sapiens OX=9606 GN=PTGDS PE=1 SV=1	>sp|P41222|PTGDS_HUMAN Prostaglandin-H2 D-isomerase OS=Homo sapiens OX=9606 GN=PTGDS PE=1 SV=1	0	9.92	15	2	9	2	190	21	7.8	79	2	0	606517			365897	199607				3.59352e+06	2.40353e+06	3.46084e+06	2.8431e+06	508828	505137	1
FALSE	High	Master Protein	Q8WW12	PEST proteolytic signal-containing nuclear protein OS=Homo sapiens OX=9606 GN=PCNP PE=1 SV=2	>sp|Q8WW12|PCNP_HUMAN PEST proteolytic signal-containing nuclear protein OS=Homo sapiens OX=9606 GN=PCNP PE=1 SV=2	0	9.895	10	1	4	1	178	18.9	7.49	36	1	0	614546	1.00274e+06	3.71036e+06	2.13179e+06	196901	111321				194992	534571	144335		193093	1
FALSE	High	Master Protein	P29590	Protein PML OS=Homo sapiens OX=9606 GN=PML PE=1 SV=3	>sp|P29590|PML_HUMAN Protein PML OS=Homo sapiens OX=9606 GN=PML PE=1 SV=3	0	9.891	2	2	6	2	882	97.5	6.21	121	2	0	2.16971e+06	1.8037e+06	983569	996002					461255	356166					1
FALSE	High	Master Protein	O43402	ER membrane protein complex subunit 8 OS=Homo sapiens OX=9606 GN=EMC8 PE=1 SV=1	>sp|O43402|EMC8_HUMAN ER membrane protein complex subunit 8 OS=Homo sapiens OX=9606 GN=EMC8 PE=1 SV=1	0	9.861	13	2	4	2	210	23.8	6.4	34	2	0	482053	555003	825817	455497			137711	52525.3	579473	480263	584736	419757	847000	601536	1
FALSE	High	Master Protein	Q9NRQ2	Phospholipid scramblase 4 OS=Homo sapiens OX=9606 GN=PLSCR4 PE=1 SV=2	>sp|Q9NRQ2|PLS4_HUMAN Phospholipid scramblase 4 OS=Homo sapiens OX=9606 GN=PLSCR4 PE=1 SV=2	0	9.856	7	2	4	2	329	37	5.82	29	2	0		93187.8				17358.9		34569.1	675272	656619	1.46728e+06	1.01215e+06	1.34108e+06	986136	1
FALSE	High	Master Protein	Q9UMF0	Intercellular adhesion molecule 5 OS=Homo sapiens OX=9606 GN=ICAM5 PE=1 SV=3	>sp|Q9UMF0|ICAM5_HUMAN Intercellular adhesion molecule 5 OS=Homo sapiens OX=9606 GN=ICAM5 PE=1 SV=3	0	9.855	2	1	8	1	924	97.1	5.95	42	1	0			1.53178e+06	1.33916e+06			513001	595947		411799	430224	314484	1.75449e+06	552602	1
FALSE	High	Master Protein	Q96F07	Cytoplasmic FMR1-interacting protein 2 OS=Homo sapiens OX=9606 GN=CYFIP2 PE=1 SV=2	>sp|Q96F07|CYFP2_HUMAN Cytoplasmic FMR1-interacting protein 2 OS=Homo sapiens OX=9606 GN=CYFIP2 PE=1 SV=2	0	9.795	2	2	5	1	1278	148.3	7.31	110	2	0					148489	139987	215450	155565	297288	292566	1305330	1.00309e+06	531897	574903	1
FALSE	High	Master Protein	Q14061	Cytochrome c oxidase copper chaperone OS=Homo sapiens OX=9606 GN=COX17 PE=1 SV=2	>sp|Q14061|COX17_HUMAN Cytochrome c oxidase copper chaperone OS=Homo sapiens OX=9606 GN=COX17 PE=1 SV=2	0	9.795	38	1	5	1	63	6.9	7.24	0	1	0		994931	7.03508e+06	4.2192e+06				227595	3.25715e+06	2.21001e+06	2.11303e+06	1.48701e+06	1.36027e+06	1.38676e+06	1
FALSE	High	Master Protein	Q8WUM4	Programmed cell death 6-interacting protein OS=Homo sapiens OX=9606 GN=PDCD6IP PE=1 SV=1	>sp|Q8WUM4|PDC6I_HUMAN Programmed cell death 6-interacting protein OS=Homo sapiens OX=9606 GN=PDCD6IP PE=1 SV=1	0	9.78	7	4	5	4	868	96	6.52	0	4	0	931892	1.08129e+06	2.5008e+06	1.77771e+06				31174.3	562820	137332		308000		77248.1	1
FALSE	High	Master Protein	P49407	Beta-arrestin-1 OS=Homo sapiens OX=9606 GN=ARRB1 PE=1 SV=2	>sp|P49407|ARRB1_HUMAN Beta-arrestin-1 OS=Homo sapiens OX=9606 GN=ARRB1 PE=1 SV=2	0	9.773	8	2	7	2	418	47	6.2	36	2	0		140360		579809					806728	865437		788956	485082	952895	1
FALSE	High	Master Protein	O43488	Aflatoxin B1 aldehyde reductase member 2 OS=Homo sapiens OX=9606 GN=AKR7A2 PE=1 SV=3	>sp|O43488|ARK72_HUMAN Aflatoxin B1 aldehyde reductase member 2 OS=Homo sapiens OX=9606 GN=AKR7A2 PE=1 SV=3	0	9.761	3	1	5	1	359	39.6	7.17	69	1	0				1090735		78116.8		74368.6	970297	771713	2.56931e+06	1767684	615347	379344	1
FALSE	High	Master Protein	Q12846	Syntaxin-4 OS=Homo sapiens OX=9606 GN=STX4 PE=1 SV=2	>sp|Q12846|STX4_HUMAN Syntaxin-4 OS=Homo sapiens OX=9606 GN=STX4 PE=1 SV=2	0	9.751	6	1	7	1	297	34.2	6.28	262	1	0		499356		811312	310827	179158			1.26016e+06	824773	1.61215e+06	899391	496726	390749	1
FALSE	High	Master Protein	Q9H9H5	MAP6 domain-containing protein 1 OS=Homo sapiens OX=9606 GN=MAP6D1 PE=1 SV=1	>sp|Q9H9H5|MA6D1_HUMAN MAP6 domain-containing protein 1 OS=Homo sapiens OX=9606 GN=MAP6D1 PE=1 SV=1	0	9.75	18	2	11	2	199	21	10.07	47	2	0	644927	614867			2.87772e+06	1.84305e+06	833092	485475	4.53305e+06	1.8594e+06	4.07057e+06	4.66976e+06	2.2146e+06	2.26489e+06	1
FALSE	High	Master Protein	Q9UMR2	ATP-dependent RNA helicase DDX19B OS=Homo sapiens OX=9606 GN=DDX19B PE=1 SV=1	>sp|Q9UMR2|DD19B_HUMAN ATP-dependent RNA helicase DDX19B OS=Homo sapiens OX=9606 GN=DDX19B PE=1 SV=1	0	9.733	7	2	5	2	479	53.9	6.3	74	2	0	887170	1.51852e+06	1.58923e+06	927832		101790		54915.8	945024	634417	831171	669734	349190	261895	1
FALSE	High	Master Protein	P33316	Deoxyuridine 5'-triphosphate nucleotidohydrolase, mitochondrial OS=Homo sapiens OX=9606 GN=DUT PE=1 SV=4	>sp|P33316|DUT_HUMAN Deoxyuridine 5'-triphosphate nucleotidohydrolase, mitochondrial OS=Homo sapiens OX=9606 GN=DUT PE=1 SV=4	0	9.732	11	2	12	2	252	26.5	9.36	173	2	0		445912	5.53666e+06	2.67175e+06				149302	2.48196e+06	1.56732e+06	2.18288e+06	992634	5.99187e+06	2.87487e+06	1
FALSE	High	Master Protein	P20160	Azurocidin OS=Homo sapiens OX=9606 GN=AZU1 PE=1 SV=3	>sp|P20160|CAP7_HUMAN Azurocidin OS=Homo sapiens OX=9606 GN=AZU1 PE=1 SV=3	0	9.725	8	2	4	2	251	26.9	9.5	75	2	0	9.60595e+06	6317395	1525680	1.21791e+06						101839				51470.7	1
FALSE	High	Master Protein	Q16881	Thioredoxin reductase 1, cytoplasmic OS=Homo sapiens OX=9606 GN=TXNRD1 PE=1 SV=3	>sp|Q16881|TRXR1_HUMAN Thioredoxin reductase 1, cytoplasmic OS=Homo sapiens OX=9606 GN=TXNRD1 PE=1 SV=3	0	9.711	4	2	8	2	649	70.9	7.39	98	2	0		628506	1.57785e+06	821080					1.00705e+06	702624	587184	563621	1.01364e+06	611442	1
FALSE	High	Master Protein	P42330	Aldo-keto reductase family 1 member C3 OS=Homo sapiens OX=9606 GN=AKR1C3 PE=1 SV=4	>sp|P42330|AK1C3_HUMAN Aldo-keto reductase family 1 member C3 OS=Homo sapiens OX=9606 GN=AKR1C3 PE=1 SV=4	0	9.697	9	2	4	2	323	36.8	7.94	34	2	0									1.54349e+06	1.1586e+06	1.41407e+06	1.41883e+06		313124	1
FALSE	High	Master Protein	Q9UQ35	Serine/arginine repetitive matrix protein 2 OS=Homo sapiens OX=9606 GN=SRRM2 PE=1 SV=2	>sp|Q9UQ35|SRRM2_HUMAN Serine/arginine repetitive matrix protein 2 OS=Homo sapiens OX=9606 GN=SRRM2 PE=1 SV=2	0	9.696	2	4	5	4	2752	299.4	12.06	36	4	0	1.76985e+06	1.80468e+06	4.03241e+06	2.37922e+06	608140		1343539		640890				1.2806e+06	165769	1
FALSE	High	Master Protein	O00168	Phospholemman OS=Homo sapiens OX=9606 GN=FXYD1 PE=1 SV=2	>sp|O00168|PLM_HUMAN Phospholemman OS=Homo sapiens OX=9606 GN=FXYD1 PE=1 SV=2	0	9.695	17	2	10	2	92	10.4	9.14	159	2	0				426498	204210		267050		8.73411e+06	1.11909e+07	1.85847e+07	1.27062e+07	1.129e+07	9.4993e+06	1
FALSE	High	Master Protein	Q9Y2K2	Serine/threonine-protein kinase SIK3 OS=Homo sapiens OX=9606 GN=SIK3 PE=1 SV=4	>sp|Q9Y2K2|SIK3_HUMAN Serine/threonine-protein kinase SIK3 OS=Homo sapiens OX=9606 GN=SIK3 PE=1 SV=4	0	9.662	2	1	1	1	1321	144.8	6.79	52	1	0															1
FALSE	High	Master Protein	Q9UMX0	Ubiquilin-1 OS=Homo sapiens OX=9606 GN=UBQLN1 PE=1 SV=2	>sp|Q9UMX0|UBQL1_HUMAN Ubiquilin-1 OS=Homo sapiens OX=9606 GN=UBQLN1 PE=1 SV=2	0	9.621	9	2	5	2	589	62.5	5.11	40	2	0		433272	2.36705e+06	1.36955e+06						173865				308759	1
FALSE	High	Master Protein	Q4G0N4	NAD kinase 2, mitochondrial OS=Homo sapiens OX=9606 GN=NADK2 PE=1 SV=2	>sp|Q4G0N4|NAKD2_HUMAN NAD kinase 2, mitochondrial OS=Homo sapiens OX=9606 GN=NADK2 PE=1 SV=2	0	9.604	11	3	5	3	442	49.4	8.18	44	3	0	741540			135742			339560	255663	1.29224e+06	779478	1.24368e+06	1.10098e+06	1.18296e+06	1.33053e+06	1
FALSE	High	Master Protein	P31937	3-hydroxyisobutyrate dehydrogenase, mitochondrial OS=Homo sapiens OX=9606 GN=HIBADH PE=1 SV=2	>sp|P31937|3HIDH_HUMAN 3-hydroxyisobutyrate dehydrogenase, mitochondrial OS=Homo sapiens OX=9606 GN=HIBADH PE=1 SV=2	0	9.563	5	1	6	1	336	35.3	8.13	142	1	0				325342						539908		314136	1.55997e+06	1.28005e+06	1
FALSE	High	Master Protein	Q9BWM7	Sideroflexin-3 OS=Homo sapiens OX=9606 GN=SFXN3 PE=1 SV=3	>sp|Q9BWM7|SFXN3_HUMAN Sideroflexin-3 OS=Homo sapiens OX=9606 GN=SFXN3 PE=1 SV=3	0	9.55	6	2	3	2	321	35.5	9.1	21	2	0				168843					762377	733923		773127			1
FALSE	High	Master Protein	Q13404	Ubiquitin-conjugating enzyme E2 variant 1 OS=Homo sapiens OX=9606 GN=UBE2V1 PE=1 SV=2	>sp|Q13404|UB2V1_HUMAN Ubiquitin-conjugating enzyme E2 variant 1 OS=Homo sapiens OX=9606 GN=UBE2V1 PE=1 SV=2	0	9.546	14	2	18	1	147	16.5	7.93	557	2	0	7.74396e+06	8770263	15668526	7717005	1.35954e+06	1.04279e+06	1.31674e+06	633022	8.2822e+06	5723915	9614924	5702202	4.14604e+06	2.94589e+06	1
FALSE	High	Master Protein	A0A0A0MS14	Immunoglobulin heavy variable 1-45 OS=Homo sapiens OX=9606 GN=IGHV1-45 PE=3 SV=1	>sp|A0A0A0MS14|HV145_HUMAN Immunoglobulin heavy variable 1-45 OS=Homo sapiens OX=9606 GN=IGHV1-45 PE=3 SV=1	0	9.491	9	1	6	1	117	13.5	9.1	132	1	0	2.66539e+06	1.43068e+06	1.56681e+06	1.47166e+06											1
FALSE	High	Master Protein	O43583	Density-regulated protein OS=Homo sapiens OX=9606 GN=DENR PE=1 SV=2	>sp|O43583|DENR_HUMAN Density-regulated protein OS=Homo sapiens OX=9606 GN=DENR PE=1 SV=2	0	9.49	11	2	10	2	198	22.1	5.3	149	2	0	323664	228214	5.64744e+06	4.87457e+06		115462		180620	582426	422212		296567	876455	656680	1
FALSE	High	Master Protein	Q8TCD5	5'(3')-deoxyribonucleotidase, cytosolic type OS=Homo sapiens OX=9606 GN=NT5C PE=1 SV=2	>sp|Q8TCD5|NT5C_HUMAN 5'(3')-deoxyribonucleotidase, cytosolic type OS=Homo sapiens OX=9606 GN=NT5C PE=1 SV=2	0	9.473	18	3	6	3	201	23.4	6.64	18	3	0	1.2053e+06	1.53147e+06	4.85315e+06	4.95682e+06					692907	754649	643535	457014	2.28572e+06	711581	1
FALSE	High	Master Protein	Q5XKP0	MICOS complex subunit MIC13 OS=Homo sapiens OX=9606 GN=MICOS13 PE=1 SV=1	>sp|Q5XKP0|MIC13_HUMAN MICOS complex subunit MIC13 OS=Homo sapiens OX=9606 GN=MICOS13 PE=1 SV=1	0	9.436	11	2	4	2	118	13.1	9.42	42	2	0		110579		148359					1.45603e+06	964704	1.14214e+06	520328		179792	1
FALSE	High	Master Protein	Q6XQN6	Nicotinate phosphoribosyltransferase OS=Homo sapiens OX=9606 GN=NAPRT PE=1 SV=2	>sp|Q6XQN6|PNCB_HUMAN Nicotinate phosphoribosyltransferase OS=Homo sapiens OX=9606 GN=NAPRT PE=1 SV=2	0	9.426	5	2	6	2	538	57.5	5.68	52	2	0	1.92843e+06	2.0818e+06	5.27765e+06	3.56801e+06		102388		28230.8	1.08124e+06	686467	479417	114260		239595	1
FALSE	High	Master Protein	P46439	Glutathione S-transferase Mu 5 OS=Homo sapiens OX=9606 GN=GSTM5 PE=1 SV=3	>sp|P46439|GSTM5_HUMAN Glutathione S-transferase Mu 5 OS=Homo sapiens OX=9606 GN=GSTM5 PE=1 SV=3	0	9.395	15	3	6	1	218	25.7	7.39	29	3	0															1
FALSE	High	Master Protein	Q9NT62	Ubiquitin-like-conjugating enzyme ATG3 OS=Homo sapiens OX=9606 GN=ATG3 PE=1 SV=1	>sp|Q9NT62|ATG3_HUMAN Ubiquitin-like-conjugating enzyme ATG3 OS=Homo sapiens OX=9606 GN=ATG3 PE=1 SV=1	0	9.372	5	2	4	2	314	35.8	4.74	48	2	0		252739				65788.8			1.17716e+06	645190	767469	511449	408122	294229	1
FALSE	High	Master Protein	Q9Y5L3	Ectonucleoside triphosphate diphosphohydrolase 2 OS=Homo sapiens OX=9606 GN=ENTPD2 PE=1 SV=1	>sp|Q9Y5L3|ENTP2_HUMAN Ectonucleoside triphosphate diphosphohydrolase 2 OS=Homo sapiens OX=9606 GN=ENTPD2 PE=1 SV=1	0	9.363	6	2	4	2	495	53.6	8.27	44	2	0				128161					416483	138570	1.34114e+06	612860	338387	240220	1
FALSE	High	Master Protein	Q14011	Cold-inducible RNA-binding protein OS=Homo sapiens OX=9606 GN=CIRBP PE=1 SV=1	>sp|Q14011|CIRBP_HUMAN Cold-inducible RNA-binding protein OS=Homo sapiens OX=9606 GN=CIRBP PE=1 SV=1	0	9.33	20	2	12	2	172	18.6	9.51	123	2	0	1.09228e+06	1.23274e+06	8453209	5.13649e+06	609924	232076			3.04338e+06	1842964	2.04845e+06	914115	898726	535435	1
FALSE	High	Master Protein	Q8WUW1	Protein BRICK1 OS=Homo sapiens OX=9606 GN=BRK1 PE=1 SV=1	>sp|Q8WUW1|BRK1_HUMAN Protein BRICK1 OS=Homo sapiens OX=9606 GN=BRK1 PE=1 SV=1	0	9.328	29	2	5	2	75	8.7	5.45	67	2	0	3.30726e+06	3.21602e+06	4.17902e+06	3.66009e+06	712533	235154		379855	1.63388e+06	1.20223e+06	1.61878e+06	988166	1.92053e+06	623652	1
FALSE	High	Master Protein	Q04760	Lactoylglutathione lyase OS=Homo sapiens OX=9606 GN=GLO1 PE=1 SV=4	>sp|Q04760|LGUL_HUMAN Lactoylglutathione lyase OS=Homo sapiens OX=9606 GN=GLO1 PE=1 SV=4	0	9.298	16	4	9	4	184	20.8	5.31	47	4	0	2.6009e+06	1.61877e+06	1.04683e+07	8.34775e+06				605494	3.17222e+06	2.07421e+06	8.482e+06	7.42391e+06	6.85306e+06	4.46795e+06	1
FALSE	High	Master Protein	P25774	Cathepsin S OS=Homo sapiens OX=9606 GN=CTSS PE=1 SV=3	>sp|P25774|CATS_HUMAN Cathepsin S OS=Homo sapiens OX=9606 GN=CTSS PE=1 SV=3	0	9.274	9	2	4	2	331	37.5	8.34	21	2	0	954339	1.10228e+06	2.09287e+06	1.20503e+06											1
FALSE	High	Master Protein	O43516	WAS/WASL-interacting protein family member 1 OS=Homo sapiens OX=9606 GN=WIPF1 PE=1 SV=3	>sp|O43516|WIPF1_HUMAN WAS/WASL-interacting protein family member 1 OS=Homo sapiens OX=9606 GN=WIPF1 PE=1 SV=3	0	9.264	7	2	4	2	503	51.2	11.47	117	2	0	1.29322e+06	1.40471e+06	3.49709e+06	2.04409e+06											1
FALSE	High	Master Protein	P12318	Low affinity immunoglobulin gamma Fc region receptor II-a OS=Homo sapiens OX=9606 GN=FCGR2A PE=1 SV=4	>sp|P12318|FCG2A_HUMAN Low affinity immunoglobulin gamma Fc region receptor II-a OS=Homo sapiens OX=9606 GN=FCGR2A PE=1 SV=4	0	9.221	15	3	3	3	317	35	6.68	21	3	0			993307	860276											1
FALSE	High	Master Protein	P18621	60S ribosomal protein L17 OS=Homo sapiens OX=9606 GN=RPL17 PE=1 SV=3	>sp|P18621|RL17_HUMAN 60S ribosomal protein L17 OS=Homo sapiens OX=9606 GN=RPL17 PE=1 SV=3	0	9.214	8	1	7	1	184	21.4	10.17	41	1	0	3.52613e+06	3.55322e+06	5.1443e+06	2.46544e+06	175068	144426		98679.6	1.45717e+06	1.15799e+06	1.47177e+06	764962	317394	163894	1
FALSE	High	Master Protein	P13498	Cytochrome b-245 light chain OS=Homo sapiens OX=9606 GN=CYBA PE=1 SV=3	>sp|P13498|CY24A_HUMAN Cytochrome b-245 light chain OS=Homo sapiens OX=9606 GN=CYBA PE=1 SV=3	0	9.209	24	2	7	2	195	21	9.54	104	2	0	14830564	16823940		440706	2.66575e+06	1877604						1281469			1
FALSE	High	Master Protein	P40429	60S ribosomal protein L13a OS=Homo sapiens OX=9606 GN=RPL13A PE=1 SV=2	>sp|P40429|RL13A_HUMAN 60S ribosomal protein L13a OS=Homo sapiens OX=9606 GN=RPL13A PE=1 SV=2	0	9.205	12	3	4	3	203	23.6	10.93	24	3	0		201456	758191	491455				67516.5	880742	752321	882024	648946		186584	1
FALSE	High	Master Protein	Q99442	Translocation protein SEC62 OS=Homo sapiens OX=9606 GN=SEC62 PE=1 SV=1	>sp|Q99442|SEC62_HUMAN Translocation protein SEC62 OS=Homo sapiens OX=9606 GN=SEC62 PE=1 SV=1	0	9.195	4	1	5	1	399	45.8	7.12	75	1	0	973468	860267	1.79308e+06	2.51614e+06		34937.3		44156.4	63195.3	151668	2.49941e+06	1.31448e+06	2044872	1.49502e+06	1
FALSE	High	Master Protein	Q9Y5S2	Serine/threonine-protein kinase MRCK beta OS=Homo sapiens OX=9606 GN=CDC42BPB PE=1 SV=2	>sp|Q9Y5S2|MRCKB_HUMAN Serine/threonine-protein kinase MRCK beta OS=Homo sapiens OX=9606 GN=CDC42BPB PE=1 SV=2	0	9.167	2	2	2	2	1711	194.2	6.37	38	2	0				219491		16136.4		94361.5			964463	767620	409552	277414	1
FALSE	High	Master Protein	O14910	Protein lin-7 homolog A OS=Homo sapiens OX=9606 GN=LIN7A PE=1 SV=2	>sp|O14910|LIN7A_HUMAN Protein lin-7 homolog A OS=Homo sapiens OX=9606 GN=LIN7A PE=1 SV=2	0	9.165	11	2	3	2	233	26	8.72	109	2	0		111602		318057			144307	63567	310531	129227	270002	330690	889640	552985	1
FALSE	High	Master Protein	P43487	Ran-specific GTPase-activating protein OS=Homo sapiens OX=9606 GN=RANBP1 PE=1 SV=1	>sp|P43487|RANG_HUMAN Ran-specific GTPase-activating protein OS=Homo sapiens OX=9606 GN=RANBP1 PE=1 SV=1	0	9.156	15	3	11	3	201	23.3	5.29	33	3	0	1.49823e+06	1.52352e+06	1.08575e+07	3.48694e+06	315403	225176	385109		3.83676e+06	2.35237e+06	2.0037e+06	1.58839e+06	745140	985040	1
FALSE	High	Master Protein	P60983	Glia maturation factor beta OS=Homo sapiens OX=9606 GN=GMFB PE=1 SV=2	>sp|P60983|GMFB_HUMAN Glia maturation factor beta OS=Homo sapiens OX=9606 GN=GMFB PE=1 SV=2	0	9.154	17	2	7	2	142	16.7	5.29	102	2	0			771626	1.41335e+06			276089	248838			160025	452056	1.45769e+06	991425	1
FALSE	High	Master Protein	Q96I24	Far upstream element-binding protein 3 OS=Homo sapiens OX=9606 GN=FUBP3 PE=1 SV=2	>sp|Q96I24|FUBP3_HUMAN Far upstream element-binding protein 3 OS=Homo sapiens OX=9606 GN=FUBP3 PE=1 SV=2	0	9.154	6	3	4	3	572	61.6	8.38	70	3	0	1.87846e+06	2.05079e+06	2.39741e+06	1.31738e+06					689327	903580	232415	387726		148156	1
FALSE	High	Master Protein	Q96PU8	Protein quaking OS=Homo sapiens OX=9606 GN=QKI PE=1 SV=1	>sp|Q96PU8|QKI_HUMAN Protein quaking OS=Homo sapiens OX=9606 GN=QKI PE=1 SV=1	0	9.148	8	3	7	3	341	37.6	8.56	40	3	0	728587	555737	2.56711e+06	1.13297e+06				143970	4.39067e+06	2.42083e+06	3.09463e+06	2.25239e+06	2.32578e+06	1.41479e+06	1
FALSE	High	Master Protein	P09455	Retinol-binding protein 1 OS=Homo sapiens OX=9606 GN=RBP1 PE=1 SV=2	>sp|P09455|RET1_HUMAN Retinol-binding protein 1 OS=Homo sapiens OX=9606 GN=RBP1 PE=1 SV=2	0	9.136	14	3	7	3	135	15.8	5.11	67	3	0						73610.1			1.45802e+06	1.08677e+06	5.23915e+06	3.11848e+06		235670	1
FALSE	High	Master Protein	Q68E01	Integrator complex subunit 3 OS=Homo sapiens OX=9606 GN=INTS3 PE=1 SV=1	>sp|Q68E01|INT3_HUMAN Integrator complex subunit 3 OS=Homo sapiens OX=9606 GN=INTS3 PE=1 SV=1	0	9.11	3	1	1	1	1043	118	5.8	48	1	0															1
FALSE	High	Master Protein	P07741	Adenine phosphoribosyltransferase OS=Homo sapiens OX=9606 GN=APRT PE=1 SV=2	>sp|P07741|APT_HUMAN Adenine phosphoribosyltransferase OS=Homo sapiens OX=9606 GN=APRT PE=1 SV=2	0	9.1	11	2	5	2	180	19.6	6.02	170	2	0	4.19997e+06	3.68227e+06	1.32364e+07	8.4684e+06		288262		237369	1.70768e+06	1.12597e+06	1.16703e+06	704301	1255439	694651	1
FALSE	High	Master Protein	P36776	Lon protease homolog, mitochondrial OS=Homo sapiens OX=9606 GN=LONP1 PE=1 SV=2	>sp|P36776|LONM_HUMAN Lon protease homolog, mitochondrial OS=Homo sapiens OX=9606 GN=LONP1 PE=1 SV=2	0	9.094	4	2	5	2	959	106.4	6.39	60	2	0			1.24002e+06	896156	848688		101020	94658.7	264265	490659	1.68536e+06	919189	413139	236141	1
FALSE	High	Master Protein	P07947	Tyrosine-protein kinase Yes OS=Homo sapiens OX=9606 GN=YES1 PE=1 SV=3	>sp|P07947|YES_HUMAN Tyrosine-protein kinase Yes OS=Homo sapiens OX=9606 GN=YES1 PE=1 SV=3	0	9.051	5	3	6	2	543	60.8	6.74	87	3	0						80012.2			2.26832e+06	2.4353e+06	3.39623e+06	2885045	619674	859191	1
FALSE	High	Master Protein	Q9Y6R7	IgGFc-binding protein OS=Homo sapiens OX=9606 GN=FCGBP PE=1 SV=3	>sp|Q9Y6R7|FCGBP_HUMAN IgGFc-binding protein OS=Homo sapiens OX=9606 GN=FCGBP PE=1 SV=3	0	9.049	1	2	3	2	5405	571.6	5.34	17	2	0		412955			338040	300754						95568.5			1
FALSE	High	Master Protein	Q13200	26S proteasome non-ATPase regulatory subunit 2 OS=Homo sapiens OX=9606 GN=PSMD2 PE=1 SV=3	>sp|Q13200|PSMD2_HUMAN 26S proteasome non-ATPase regulatory subunit 2 OS=Homo sapiens OX=9606 GN=PSMD2 PE=1 SV=3	0	9.041	2	1	10	1	908	100.1	5.2	241	1	0	1384262	1.24134e+06	5.42816e+06	2582238	430691	348003	543280	573365	1504198	1.34185e+06	2812978	2.03549e+06	2.73396e+06	1.53843e+06	1
FALSE	High	Master Protein	P52943	Cysteine-rich protein 2 OS=Homo sapiens OX=9606 GN=CRIP2 PE=1 SV=1	>sp|P52943|CRIP2_HUMAN Cysteine-rich protein 2 OS=Homo sapiens OX=9606 GN=CRIP2 PE=1 SV=1	0	9.011	14	2	8	2	208	22.5	8.72	104	2	0			472017	265192		102411	241231	100678	1.55463e+06	1.25866e+06	1.02577e+06	900013	2.14543e+06	1.00291e+06	1
FALSE	High	Master Protein	P51178	1-phosphatidylinositol 4,5-bisphosphate phosphodiesterase delta-1 OS=Homo sapiens OX=9606 GN=PLCD1 PE=1 SV=2	>sp|P51178|PLCD1_HUMAN 1-phosphatidylinositol 4,5-bisphosphate phosphodiesterase delta-1 OS=Homo sapiens OX=9606 GN=PLCD1 PE=1 SV=2	0	9.002	3	2	7	2	756	85.6	6.7	70	2	0				136103					1728973	1.09444e+06	1.63714e+06	1.16979e+06	1.52869e+06	1.01883e+06	1
FALSE	High	Master Protein	Q8WVJ2	NudC domain-containing protein 2 OS=Homo sapiens OX=9606 GN=NUDCD2 PE=1 SV=1	>sp|Q8WVJ2|NUDC2_HUMAN NudC domain-containing protein 2 OS=Homo sapiens OX=9606 GN=NUDCD2 PE=1 SV=1	0	8.993	17	3	8	3	157	17.7	5.07	171	3	0	307382	493388	529782	1.08532e+06		55402.3		83945.2	2129793	1.11053e+06	3.71423e+06	3.06911e+06	869748	601163	1
FALSE	High	Master Protein	Q92777	Synapsin-2 OS=Homo sapiens OX=9606 GN=SYN2 PE=2 SV=4	>sp|Q92777|SYN2_HUMAN Synapsin-2 OS=Homo sapiens OX=9606 GN=SYN2 PE=2 SV=4	0	8.985	3	1	4	1	582	63	8.41	194	1	0				452737			391239	348015	1.05405e+06	749243			766289	431086	1
FALSE	High	Master Protein	P49913	Cathelicidin antimicrobial peptide OS=Homo sapiens OX=9606 GN=CAMP PE=1 SV=1	>sp|P49913|CAMP_HUMAN Cathelicidin antimicrobial peptide OS=Homo sapiens OX=9606 GN=CAMP PE=1 SV=1	0	8.968	14	2	5	2	170	19.3	9.41	99	2	0	648585	685554	1.38862e+06	1765002											1
FALSE	High	Master Protein	Q9HD89	Resistin OS=Homo sapiens OX=9606 GN=RETN PE=1 SV=1	>sp|Q9HD89|RETN_HUMAN Resistin OS=Homo sapiens OX=9606 GN=RETN PE=1 SV=1	0	8.947	21	1	3	1	108	11.4	6.86	51	1	0	4384412	5.78995e+06	16879792	17251096											1
FALSE	High	Master Protein	Q13884	Beta-1-syntrophin OS=Homo sapiens OX=9606 GN=SNTB1 PE=1 SV=3	>sp|Q13884|SNTB1_HUMAN Beta-1-syntrophin OS=Homo sapiens OX=9606 GN=SNTB1 PE=1 SV=3	0	8.919	5	2	7	2	538	58	8.63	107	2	0									675226	493550	365582	286218	1.00077e+06	623811	1
FALSE	High	Master Protein	P05771	Protein kinase C beta type OS=Homo sapiens OX=9606 GN=PRKCB PE=1 SV=4	>sp|P05771|KPCB_HUMAN Protein kinase C beta type OS=Homo sapiens OX=9606 GN=PRKCB PE=1 SV=4	0	8.91	5	2	5	2	671	76.8	7.01	81	2	0	740784	748133	936579	496073					604788	343556	269112	174003			1
FALSE	High	Master Protein	Q49A26	Putative oxidoreductase GLYR1 OS=Homo sapiens OX=9606 GN=GLYR1 PE=1 SV=4	>sp|Q49A26|GLYR1_HUMAN Putative oxidoreductase GLYR1 OS=Homo sapiens OX=9606 GN=GLYR1 PE=1 SV=4	0	8.908	3	2	3	2	553	60.5	9.17	55	2	0								39805.9			430183	210615			1
FALSE	High	Master Protein	P0DP58	Ly-6/neurotoxin-like protein 1 OS=Homo sapiens OX=9606 GN=LYNX1 PE=1 SV=1	>sp|P0DP58|LYNX1_HUMAN Ly-6/neurotoxin-like protein 1 OS=Homo sapiens OX=9606 GN=LYNX1 PE=1 SV=1	0	8.878	10	1	7	1	116	12.6	7.8	80	1	0					640314	433276	562418	1.38729e+06		310810	1.10691e+06	927934		142221	1
FALSE	High	Master Protein	Q9P0V9	Septin-10 OS=Homo sapiens OX=9606 GN=SEPTIN10 PE=1 SV=2	>sp|Q9P0V9|SEP10_HUMAN Septin-10 OS=Homo sapiens OX=9606 GN=SEPTIN10 PE=1 SV=2	0	8.858	9	2	3	1	454	52.6	6.8	0	2	0				196094		58489.4		38744.8		46202.5	429920	436069		64094.1	1
FALSE	High	Master Protein	P21926	CD9 antigen OS=Homo sapiens OX=9606 GN=CD9 PE=1 SV=4	>sp|P21926|CD9_HUMAN CD9 antigen OS=Homo sapiens OX=9606 GN=CD9 PE=1 SV=4	0	8.855	4	1	9	1	228	25.4	7.15	212	1	0				267870	15299531	10848851	11756752	9156862	5.06264e+06	3.64636e+06	4.14341e+06	2.52301e+06	4.04265e+06	2.49797e+06	1
FALSE	High	Master Protein	Q9Y697	Cysteine desulfurase, mitochondrial OS=Homo sapiens OX=9606 GN=NFS1 PE=1 SV=3	>sp|Q9Y697|NFS1_HUMAN Cysteine desulfurase, mitochondrial OS=Homo sapiens OX=9606 GN=NFS1 PE=1 SV=3	0	8.851	6	2	6	2	457	50.2	8.31	85	2	0	659472	499112		681662					1.07079e+06	799778	1.82493e+06	1.311e+06	959312	615490	1
FALSE	High	Master Protein	O95819	Mitogen-activated protein kinase kinase kinase kinase 4 OS=Homo sapiens OX=9606 GN=MAP4K4 PE=1 SV=2	>sp|O95819|M4K4_HUMAN Mitogen-activated protein kinase kinase kinase kinase 4 OS=Homo sapiens OX=9606 GN=MAP4K4 PE=1 SV=2	0	8.843	4	3	4	2	1239	142	7.46	49	3	1				675403						106789	484916	289189			1
FALSE	High	Master Protein	P58549	FXYD domain-containing ion transport regulator 7 OS=Homo sapiens OX=9606 GN=FXYD7 PE=1 SV=1	>sp|P58549|FXYD7_HUMAN FXYD domain-containing ion transport regulator 7 OS=Homo sapiens OX=9606 GN=FXYD7 PE=1 SV=1	0	8.837	20	1	12	1	80	8.5	8.29	132	1	0	346290	390409	1.64469e+06	1107594	721780	525524	1.20867e+06	896831	2.83544e+06	1.91048e+06	1.91505e+06	1.09183e+06	1.32079e+06	885310	1
FALSE	High	Master Protein	O60784	Target of Myb protein 1 OS=Homo sapiens OX=9606 GN=TOM1 PE=1 SV=2	>sp|O60784|TOM1_HUMAN Target of Myb protein 1 OS=Homo sapiens OX=9606 GN=TOM1 PE=1 SV=2	0	8.832	5	1	5	1	492	53.8	4.7	75	1	0	721443	851222	1.84812e+06	1.24424e+06											1
FALSE	High	Master Protein	P33176	Kinesin-1 heavy chain OS=Homo sapiens OX=9606 GN=KIF5B PE=1 SV=1	>sp|P33176|KINH_HUMAN Kinesin-1 heavy chain OS=Homo sapiens OX=9606 GN=KIF5B PE=1 SV=1	0	8.821	4	3	9	3	963	109.6	6.51	91	3	0		371090	499756	712168	115216	60636.3	260038	20751.8	2.04813e+06	1.62033e+06	3.11519e+06	1.95772e+06	1.604e+06	1.17283e+06	1
FALSE	High	Master Protein	Q15417	Calponin-3 OS=Homo sapiens OX=9606 GN=CNN3 PE=1 SV=1	>sp|Q15417|CNN3_HUMAN Calponin-3 OS=Homo sapiens OX=9606 GN=CNN3 PE=1 SV=1	0	8.817	5	2	3	2	329	36.4	6.05	37	2	0									2.2834e+06	656364	2.19245e+06	1.03379e+06	1.52158e+06	1.059e+06	1
FALSE	High	Master Protein	P49961	Ectonucleoside triphosphate diphosphohydrolase 1 OS=Homo sapiens OX=9606 GN=ENTPD1 PE=1 SV=1	>sp|P49961|ENTP1_HUMAN Ectonucleoside triphosphate diphosphohydrolase 1 OS=Homo sapiens OX=9606 GN=ENTPD1 PE=1 SV=1	0	8.795	3	1	5	1	510	57.9	6.34	41	1	0	1.24533e+06	1.2166e+06	1297318	2268204	398836	392317		32019.6		359999		204517			1
[truncated: 890 more rows]
